# Supplementary material for: Comparative Transcriptome Analyses of Schistosoma japonicum Derived From SCID Mice and BALB/c Mice: Clues to the Abnormality in Parasite Growth and Development
Source: Front Microbiol. 2020 Mar 11;11:274. doi: 10.3389/fmicb.2020.00274 (PMC7078119; doi:10.3389/fmicb.2020.00274)
Supplement: FIGURE S1 — Sample relationships revealed by transcriptome profiles between worm samples. (A–F) Scatter plots of Pearson’s correlation analysis based on the transcriptome profiles between worm samples. The figures in the matrix R2 are the square of the correlation coefficient (r) between two samples. [file Data_Sheet_1.zip]

Archive with 19 entries (18 files):
- Data Sheet 1/
- Data Sheet 1/Figure S1.tif
- Data Sheet 1/Figure S2.tif
- Data Sheet 1/Figure S3.tif
- Data Sheet 1/Figure S4.tif
- Data Sheet 1/Figure S5.tif
- Data Sheet 1/Figure S6.tif
- Data Sheet 1/Figure S7.tif
- Data Sheet 1/Table S1. Quality assessment of total RNA of the S. japonicum worms.xlsx
- Data Sheet 1/Table S10. S_M_vs_B_M.DEG_KEGG_pathway_enrichment_result_ALL.xls
- Data Sheet 1/Table S11. dsRNA-mediated RNAi effects assessment.xlsx
- Data Sheet 1/Table S2. mRNA_FPKM.xlsx
- Data Sheet 1/Table S3. mRNA_S_M_vs_B_M.DE_ALL.annotation.xlsx
- Data Sheet 1/Table S4. mRNA_S_F_vs_B_F.DE_ALL.annotation.xlsx
- Data Sheet 1/Table S5. Primers used in qRT-PCR for mRNA validation.xlsx
- Data Sheet 1/Table S6. Data of the expression fold changes of 35 DEGs measured by RNA-seq and qRT-PCR.xlsx
- Data Sheet 1/Table S7. mRNA_S_F_vs_B_F.GO_Enrichment_result_ALL.xlsx
- Data Sheet 1/Table S8. mRNA_S_M_vs_B_M.GO_Enrichment_result_ALL.xlsx
- Data Sheet 1/Table S9. S_F_vs_B_F.DEG_KEGG_pathway_enrichment_result_ALL.xls
