# Supplementary material for: Comparative Transcriptome Analyses of Schistosoma japonicum Derived From SCID Mice and BALB/c Mice: Clues to the Abnormality in Parasite Growth and Development
Source: Front Microbiol. 2020 Mar 11;11:274. doi: 10.3389/fmicb.2020.00274 (PMC7078119; doi:10.3389/fmicb.2020.00274)
Supplement: FIGURE S1 — Sample relationships revealed by transcriptome profiles between worm samples. (A–F) Scatter plots of Pearson’s correlation analysis based on the transcriptome profiles between worm samples. The figures in the matrix R2 are the square of the correlation coefficient (r) between two samples. [file Data_Sheet_1.zip › Data Sheet 1/Table S1. Quality assessment of total RNA of the S. japonicum worms.xlsx]

## Sheet: Sheet1
Table S1. Purity and quantity of total RNA of the S. japonicum worms sample
Code	Label	Initial volume (μl)	Present volume (μl)	OD260nm/OD280nm	Concentration (ng/μl)	Total Amount (μg)	Quality Grade*
1	S_F	45	41	2.01	745.3	30.56	A
2	S_M	55	51	1.93	568.4	28.99	A
3	B_F	50	47	2.07	891.7	41.91	A
4	B_M	45	41	2.17	549.5	22.53	A
*Description of the quality grade of total RNA: A: The quality of total RNA meets the experimental requirements (concentration, purity, integrity), and the total amount can meet 2 or more experiments. B: The quality of total RNA meets the experimental requirements (concentration, purity, integrity), and the total amount can meet one experiment. C: The quality of total RNA meets the experimental r…
