# Supplementary material for: Comparative Transcriptome Analyses of Schistosoma japonicum Derived From SCID Mice and BALB/c Mice: Clues to the Abnormality in Parasite Growth and Development
Source: Front Microbiol. 2020 Mar 11;11:274. doi: 10.3389/fmicb.2020.00274 (PMC7078119; doi:10.3389/fmicb.2020.00274)
Supplement: FIGURE S1 — Sample relationships revealed by transcriptome profiles between worm samples. (A–F) Scatter plots of Pearson’s correlation analysis based on the transcriptome profiles between worm samples. The figures in the matrix R2 are the square of the correlation coefficient (r) between two samples. [file Data_Sheet_1.zip › Data Sheet 1/Table S10. S_M_vs_B_M.DEG_KEGG_pathway_enrichment_result_ALL.xls]

Table S10. S_M_vs_B_M.DEG_KEGG_pathway_enrichment_result_ALL
#Term	Database	ID	Input number	Background number	P-Value	Corrected P-Value	Input	KO	Entrez_ID	KO_name	Hyperlink
Oxidative phosphorylation	KEGG PATHWAY	smm00190	5	79	0.000397332	0.00516531	Sjp_0127480|Sjp_0122570|Sjp_0125510|Sjp_0130060|Sjp_0130260	smm:ND5|smm:ND1|smm:COX2|smm:COX1|smm:COX2|	ND5|ND1|COX2|COX1|COX2|	| | | | |	http://www.genome.jp/kegg-bin/show_pathway?smm00190/smm:ND5%09red/smm:COX2%09red/smm:COX1%09red/smm:ND1%09red
Pantothenate and CoA biosynthesis	KEGG PATHWAY	smm00770	1	5	0.046534656	0.272103818	Sjp_0101600	smm:Smp_131090|	Smp_131090|	|	http://www.genome.jp/kegg-bin/show_pathway?smm00770/smm:Smp_131090%09red
Metabolic pathways	KEGG PATHWAY	smm01100	7	486	0.079697523	0.272103818	Sjp_0110090|Sjp_0125510|Sjp_0101600|Sjp_0122570|Sjp_0127480|Sjp_0130060|Sjp_0130260	smm:Smp_038950|smm:COX2|smm:Smp_131090|smm:ND1|smm:ND5|smm:COX1|smm:COX2|	Smp_038950|COX2|Smp_131090|ND1|ND5|COX1|COX2|	| | | | | | |	http://www.genome.jp/kegg-bin/show_pathway?smm01100/smm:ND5%09red/smm:ND1%09red/smm:Smp_131090%09red/smm:Smp_038950%09red/smm:COX2%09red/smm:COX1%09red
Propanoate metabolism	KEGG PATHWAY	smm00640	1	10	0.083724252	0.272103818	Sjp_0110090	smm:Smp_038950|	Smp_038950|	|	http://www.genome.jp/kegg-bin/show_pathway?smm00640/smm:Smp_038950%09red
Notch signaling pathway	KEGG PATHWAY	smm04330	1	13	0.105367657	0.273955909	Sjp_0119220	smm:Smp_020300|	Smp_020300|	|	http://www.genome.jp/kegg-bin/show_pathway?smm04330/smm:Smp_020300%09red
Cysteine and methionine metabolism	KEGG PATHWAY	smm00270	1	18	0.14035742	0.304107742	Sjp_0110090	smm:Smp_038950|	Smp_038950|	|	http://www.genome.jp/kegg-bin/show_pathway?smm00270/smm:Smp_038950%09red
Pyruvate metabolism	KEGG PATHWAY	smm00620	1	23	0.174035967	0.323209653	Sjp_0110090	smm:Smp_038950|	Smp_038950|	|	http://www.genome.jp/kegg-bin/show_pathway?smm00620/smm:Smp_038950%09red
Glycolysis / Gluconeogenesis	KEGG PATHWAY	smm00010	1	30	0.219072243	0.324730277	Sjp_0110090	smm:Smp_038950|	Smp_038950|	|	http://www.genome.jp/kegg-bin/show_pathway?smm00010/smm:Smp_038950%09red
Nucleotide excision repair	KEGG PATHWAY	smm03420	1	33	0.237645747	0.324730277	Sjp_0118730	smm:Smp_061920.1|	Smp_061920.1|	|	http://www.genome.jp/kegg-bin/show_pathway?smm03420/smm:Smp_061920.1%09red
Wnt signaling pathway	KEGG PATHWAY	smm04310	1	35	0.249792521	0.324730277	Sjp_0119220	smm:Smp_020300|	Smp_020300|	|	http://www.genome.jp/kegg-bin/show_pathway?smm04310/smm:Smp_020300%09red
Aminoacyl-tRNA biosynthesis	KEGG PATHWAY	smm00970	1	50	0.335171305	0.396111542	Sjp_0081500	smm:Smp_025260|	Smp_025260|	|	http://www.genome.jp/kegg-bin/show_pathway?smm00970/smm:Smp_025260%09red
Protein processing in endoplasmic reticulum	KEGG PATHWAY	smm04141	1	93	0.531461618	0.575750086	Sjp_0118730	smm:Smp_061920.1|	Smp_061920.1|	|	http://www.genome.jp/kegg-bin/show_pathway?smm04141/smm:Smp_061920.1%09red
Spliceosome	KEGG PATHWAY	smm03040	1	114	0.605832191	0.605832191	Sjp_0115250	smm:Smp_064830|	Smp_064830|	|	http://www.genome.jp/kegg-bin/show_pathway?smm03040/smm:Smp_064830%09red
##Databases: KEGG PATHWAY
##Statistical test method: hypergeometric test / Fisher's exact test
##FDR correction method: Benjamini and Hochberg
