# Supplementary material for: Comparative Transcriptome Analyses of Schistosoma japonicum Derived From SCID Mice and BALB/c Mice: Clues to the Abnormality in Parasite Growth and Development
Source: Front Microbiol. 2020 Mar 11;11:274. doi: 10.3389/fmicb.2020.00274 (PMC7078119; doi:10.3389/fmicb.2020.00274)
Supplement: FIGURE S1 — Sample relationships revealed by transcriptome profiles between worm samples. (A–F) Scatter plots of Pearson’s correlation analysis based on the transcriptome profiles between worm samples. The figures in the matrix R2 are the square of the correlation coefficient (r) between two samples. [file Data_Sheet_1.zip › Data Sheet 1/Table S11. dsRNA-mediated RNAi effects assessment.xlsx]

## Sheet: a. worm burden
Table S11a. dsRNA-mediated RNAi effects assessment (worm burden)
Group	Worm burden (original count)
Sjphb1 dsRNA	29	14	16	22	32	36
EGFP dsRNA	26	33	33	36
0.7% NaCl	32	40	28	35

## Sheet: b. pairing rate
Table S11b. dsRNA-mediated RNAi effects assessment (pairing rate)
Group	Pairing rate
Sjphb1 dsRNA	0.966	0.857	1	0.727	0.938	0.889
EGFP dsRNA	0.923	0.848	0.97	0.944
0.7% NaCl	0.813	0.7	1	0.914

## Sheet: c. worm length
Table S11c. dsRNA-mediated RNAi effects assessment (egg count)
Group	Worm sex	Worm length (mm)
Sjphb1 dsRNA	male	4.79141	5.60059	7.37352	6.21021	3.29236	5.84809	7.89385	5.16853	4.68157	5.86436	7.43088	6.9821	1.57562	6.80207	6.32778	4.07484	4.70998	5.1741	5.1524	5.14735	3.99217	4.92071	4.05541	6.13585	5.61672	5.18522	5.3963	6.60227	3.84942	4.73057	5.22858	5.47216	5.2213	5.11588	4.73689	5.89857	4.64646	5.93067	5.28435	5.68788	4.94274	5.1621	5.69513	4.11534	6.02208	5.59245	6.54006	5.70957
	female	5.70805	2.99612	7.71818	4.28299	7.99103	6.36996	4.74299	3.22695	3.81869	4.5692	3.05847	3.00421	2.47407	3.12118	7.14198	6.00396	2.60332	2.83409	2.62225	6.18902	7.11311	7.84125	5.04809	7.51768	7.3169	6.12443	6.3475	8.00859	6.6322	7.7249	6.59856	7.89067	5.76246	6.07203	6.42684	6.71426	7.0666	6.76414	7.45712	5.828	7.37257	4.71575	6.62845	5.71908
EGFP dsRNA	male	7.44822	6.42089	10.3008	9.60449	9.94604	6.31424	6.40476	7.61371	6.22522	7.53784	4.6852	8.11656	6.52046	5.45412	9.33544	5.70803	6.48775	5.90469	5.72892	6.84448	7.75662	8.70805	7.99877	7.46217	6.41514	5.89289	5.84797	8.77818	9.08056	7.60621	7.67437	9.24041	8.17124	9.15961	9.64029	10.8074	10.1763	9.76226	8.99275	9.68522	7.30105	7.88955	8.05261	8.03218	6.48511	8.74651	7.5547	8.60407
	female	8.75632	7.66931	9.03478	8.8217	8.56262	8.99641	8.69636	8.20181	9.21143	7.30968	7.69475	8.56211	8.25373	7.58968	9.37886	8.61609	7.71693	7.17111	9.32795	8.60315	9.17809	7.87665	7.85793	8.77818	9.08056	7.60621	7.67437	9.24041	8.17124	9.15961	9.64029	10.8074	10.1763	9.76226	8.99275	9.68522	8.61774	10.1028	7.89295	8.40687	9.05663	6.86398	9.05748
0.7% NaCl	male	5.55858	8.66811	5.81984	7.82099	6.42307	8.02545	6.78256	6.62128	6.44575	7.8475	5.71368	6.96899	6.12097	6.57066	6.0705	6.1908	6.38824	6.08636	6.70496	7.66856	5.24483	6.60708	7.28181	7.37717	5.6223	5.428	7.03538	4.56	5.71807	8.85512	6.78606	10.1737	9.99713	6.42246	10.4418	7.54708	7.0596	7.65426	8.77983	5.62011	7.46758	9.62533	6.86245	5.68267	8.10084	6.26512	5.81015	5.84914
	female	8.24986	7.006	7.84615	8.63731	7.59773	10.8381	7.18361	10.8477	7.28299	10.0647	10.9453	6.12097	6.57066	6.0705	7.72596	9.79872	7.67218	10.7965	8.44003	9.46909	9.47991	7.85588	10.7497	8.61379	7.87571	7.94909	11.0699	9.98074	8.96673	8.46064	8.57745	8.884	7.11524	9.17157	8.57309	8.76019	8.84326	10.3826	8.55389	9.41552	8.83684	9.92658	8.55181	10.5583	7.30469
[truncated: 14 more columns]

## Sheet: d. egg count
Table S11d. dsRNA-mediated RNAi effects assessment (egg count)
Group	egg count /(pairs of worms *grams of liver)
Sjphb1 dsRNA	4250	5500	5916.67	6555	9500	6200
EGFP dsRNA	10500	8657.14	8875	8000
0.7% NaCl	8000	8761.9	8177.78	9480
