# Supplementary material for: Comparative Transcriptome Analyses of Schistosoma japonicum Derived From SCID Mice and BALB/c Mice: Clues to the Abnormality in Parasite Growth and Development
Source: Front Microbiol. 2020 Mar 11;11:274. doi: 10.3389/fmicb.2020.00274 (PMC7078119; doi:10.3389/fmicb.2020.00274)
Supplement: FIGURE S1 — Sample relationships revealed by transcriptome profiles between worm samples. (A–F) Scatter plots of Pearson’s correlation analysis based on the transcriptome profiles between worm samples. The figures in the matrix R2 are the square of the correlation coefficient (r) between two samples. [file Data_Sheet_1.zip › Data Sheet 1/Table S2. mRNA_FPKM.xlsx]

## Sheet: mRNA_FPKM
Table S2. Relative expression level of detected genes among samples
Transcript_id	Gene_id	Official_Symbol	FPKM
			S_F	S_M	B_F	B_M
Sjp_0013100	Sjp_0013100	sp|Q96564|RS27_HORVU 40S ribosomal protein S27 OS=Hordeum vulgare GN=RPS27 PE=3 SV=2//1.23946e-20	6222580	656642	7141710	593991
Sjp_0129750	Sjp_0129750	-//-	190012	138957	331785	293583
Sjp_0016100	Sjp_0016100	sp|Q28DR4|H4_XENTR Histone H4 OS=Xenopus tropicalis GN=TGas006m08.1 PE=3 SV=1//2.75789e-51	187901	31075.9	259708	23502.7
Sjp_0063110	Sjp_0063110	sp|Q64522|H2A2B_MOUSE Histone H2A type 2-B OS=Mus musculus GN=Hist2h2ab PE=1 SV=3//1.24605e-49	130629	15572.5	172309	13569.2
Sjp_0128680	Sjp_0128680	-//-	109648	19811.1	98244	15412.5
Sjp_0078670	Sjp_0078670	sp|P84239|H3_URECA Histone H3 OS=Urechis caupo PE=1 SV=2//7.03826e-93	102041	14656.2	121157	11698.8
Sjp_0031490	Sjp_0031490	-//-	94686.7	32681.2	99559.9	13691.3
Sjp_0016080	Sjp_0016080	sp|Q27442|H2B_ANOGA Histone H2B OS=Anopheles gambiae GN=AGAP012199 PE=2 SV=5//6.37523e-55	81970.8	11926.1	111353	8433.49
Sjp_0036390	Sjp_0036390	sp|Q27442|H2B_ANOGA Histone H2B OS=Anopheles gambiae GN=AGAP012199 PE=2 SV=5//6.37523e-55	76593.6	13270.3	151968	8914.01
Sjp_0063120	Sjp_0063120	sp|P84239|H3_URECA Histone H3 OS=Urechis caupo PE=1 SV=2//7.03826e-93	70888.5	8427.55	102501	6473.74
Sjp_0029710	Sjp_0029710	-//-	60998.1	34969.8	78349.4	28433.5
Sjp_0035490	Sjp_0035490	sp|Q9VWE9|S61G2_DROME Protein transport protein Sec61 gamma-2 subunit OS=Drosophila melanogaster GN=Sec61gamma PE=3 SV=1//5.2442e-24	54616	12355.8	84683.4	12313.8
Sjp_0054890	Sjp_0054890	RPS-21	54380.5	11226.7	81174.1	9547.82
Sjp_0043470	Sjp_0043470	-//-	53819.8	43478.1	49338.5	42485.3
Sjp_0057200	Sjp_0057200	-//-	47288.2	17641.7	68806.5	20842.6
Sjp_0118800	Sjp_0118800	sp|Q97FJ6|GPMA_CLOAB 2,3-bisphosphoglycerate-dependent phosphoglycerate mutase OS=Clostridium acetobutylicum (strain ATCC 824 / DSM 792 / JCM 1419 / LMG 5710 / VKM B-1787) GN=gpmA PE=3 SV=1//2.11405e-17	43203.1	25062	101073	16974.8
Sjp_0050900	Sjp_0050900	RPS28	41038.8	22488.3	68295.3	17722.9
Sjp_0107600	Sjp_0107600	-//-	37284.7	11799.5	43702.5	14156.4
Sjp_0025280	Sjp_0025280	-//-	36822.6	4456.53	53098.6	6845.64
Sjp_0131560	Sjp_0131560	-//-	36143.4	9408.4	72465.9	5887.7
Sjp_0011370	Sjp_0011370	sp|Q94748|DYL2_SCHMA Probable dynein light chain OS=Schistosoma mansoni PE=3 SV=1//5.49154e-16	35968.6	47179.3	27748.3	40354.6
Sjp_0129360	Sjp_0129360	sp|P04182|OAT_RAT Ornithine aminotransferase, mitochondrial OS=Rattus norvegicus GN=Oat PE=1 SV=1//1.34198e-17	30902.6	16753.8	25711.1	16313
Sjp_0035280	Sjp_0035280	-//-	26711.2	8581.2	45791.9	9234.11
Sjp_0075890	Sjp_0075890	RPL37A	26569.8	6956.6	45350.7	6043.95
Sjp_0037240	Sjp_0037240	RPS29	24678.1	2599.95	27704.4	1291.71
Sjp_0010920	Sjp_0010920	sp|P61166|TM258_MOUSE Transmembrane protein 258 OS=Mus musculus GN=Tmem258 PE=3 SV=1//3.51253e-17	23446.1	3105.78	33196	2563.39
Sjp_0016650	Sjp_0016650	sp|O44953|SPCS1_CAEEL Probable signal peptidase complex subunit 1 OS=Caenorhabditis elegans GN=C34B2.10 PE=3 SV=1//2.42422e-08	22995.3	7545.59	48342.6	6198.31
Sjp_0058640	Sjp_0058640	RPB10	22458.4	9417.83	31036.7	9863.03
Sjp_0066600	Sjp_0066600	RPL30	20793.1	3270.86	28214	3136.26
Sjp_0108940	Sjp_0108940	EIF3F	20272.8	10895.6	30302.7	11221.4
Sjp_0098120	Sjp_0098120	-//-	19382.2	5550.15	25323.2	4575.09
Sjp_0099140	Sjp_0099140	sp|Q9ET22|DPP2_MOUSE Dipeptidyl peptidase 2 OS=Mus musculus GN=Dpp7 PE=2 SV=2//7.3982e-09	18876.3	12388.9	28197.4	7249.67
Sjp_0020550	Sjp_0020550	SM-G	18784.9	9411.06	24574.3	6594.77
Sjp_0046280	Sjp_0046280	QM	18307.6	2097.04	29379.8	1758.01
Sjp_0033930	Sjp_0033930	RPS25	17922.2	5678.75	28591.1	4357.88
Sjp_0007310	Sjp_0007310	sp|P25319|FRIH1_SCHMA Ferritin-1 heavy chain OS=Schistosoma mansoni GN=SCM-1 PE=2 SV=1//6.17023e-65	17870.1	586.198	29407.6	376.216
Sjp_0134340	Sjp_0134340	sp|P25169|AT1B1_ARTSF Sodium/potassium-transporting ATPase subunit beta OS=Artemia franciscana PE=2 SV=1//1.96008e-09	17702.4	3566.11	17963.7	2390.07
Sjp_0049740	Sjp_0049740	RPS-26	15888.3	3821.3	25398.4	3005.93
Sjp_0076410	Sjp_0076410	-//-	15779.8	6428.13	21841.9	5028.74
Sjp_0070710	Sjp_0070710	RPS17	15630.7	5210.43	24721.2	3754.37
Sjp_0014990	Sjp_0014990	RPL37A	14473.4	3150.85	26381.9	2676.68
Sjp_0132810	Sjp_0132810	sp|P58375|RL30_SPOFR 60S ribosomal protein L30 OS=Spodoptera frugiperda GN=RpL30 PE=3 SV=1//3.16284e-14	14019.1	4772.04	22901	3745.69
Sjp_0102250	Sjp_0102250	sp|Q9HFY6|CALM_BLAEM Calmodulin OS=Blastocladiella emersonii GN=CMD1 PE=3 SV=3//5.67354e-07	13535.5	20946	12432.6	15288.8
Sjp_0119480	Sjp_0119480	-//-	13313.4	15532.6	13131.6	14397.8
Sjp_0031920	Sjp_0031920	RPL-23	13196.7	1936.9	19327.2	1645.52
Sjp_0048860	Sjp_0048860	sp|P02264|H2A_ONCMY Histone H2A OS=Oncorhynchus mykiss PE=1 SV=2//2.90986e-53	13165.3	230.348	14578.2	123.35
Sjp_0128800	Sjp_0128800	ATP6	12889.3	11836.6	14741	8872.02
Sjp_0047770	Sjp_0047770	sp|P38636|ATX1_YEAST Metal homeostasis factor ATX1 OS=Saccharomyces cerevisiae (strain ATCC 204508 / S288c) GN=ATX1 PE=1 SV=1//2.92425e-06	12452.6	4562.51	21893	5505.59
Sjp_0025800	Sjp_0025800	sp|P20287|G3P_SCHMA Glyceraldehyde-3-phosphate dehydrogenase OS=Schistosoma mansoni PE=2 SV=1//0	12198.5	13678.2	16909.5	11919.2
Sjp_0042990	Sjp_0042990	EC-SOD	12196.7	105.584	23372	0
Sjp_0120960	Sjp_0120960	sp|P31009|RS2_DROME 40S ribosomal protein S2 OS=Drosophila melanogaster GN=RpS2 PE=1 SV=2//5.71092e-19	11897.2	1897.25	17237.4	2235.67
Sjp_0049560	Sjp_0049560	-//-	11842.4	7781.13	12891.6	6358.6
Sjp_0105180	Sjp_0105180	sp|Q8BJ03|COX15_MOUSE Cytochrome c oxidase assembly protein COX15 homolog OS=Mus musculus GN=Cox15 PE=2 SV=1//2.69868e-16	11067.3	7734.3	17342.7	18407.4
Sjp_0001130	Sjp_0001130	sp|O94581|COX12_SCHPO Cytochrome c oxidase subunit 6B OS=Schizosaccharomyces pombe (strain 972 / ATCC 24843) GN=cox12 PE=3 SV=2//3.6451e-10	11049.6	11645.6	30409	11361.4
Sjp_0112510	Sjp_0112510	-//-	10617.4	4149.15	14875.9	3784.47
Sjp_0103720	Sjp_0103720	RPS15AA	10024.5	4105.53	15484.2	2757.93
Sjp_0001920	Sjp_0001920	RPL29	9936.88	5774.98	16884.1	5379.05
Sjp_0019470	Sjp_0019470	RPS14	9881.2	1889.51	13803.3	1580.05
Sjp_0000880	Sjp_0000880	RPLP1	9870.18	1545.98	15284.7	1296.06
Sjp_0103750	Sjp_0103750	RPS10-PROV	9690.11	1954.79	12810.3	1646.34
Sjp_0124720	Sjp_0124720	sp|Q942F8|SAP2_ORYSJ Zinc finger A20 and AN1 domain-containing stress-associated protein 2 OS=Oryza sativa subsp. japonica GN=SAP2 PE=2 SV=1//3.03415e-14	9630.46	7637.35	5832.51	5310.36
Sjp_0001030	Sjp_0001030	PPIA	9403.27	8485.45	11958	6834.69
Sjp_0103620	Sjp_0103620	-//-	9301.59	37.5856	10133	1.38077
Sjp_0054280	Sjp_0054280	EEF1A2-PROV	9261.31	7434.4	12479.3	6552.83
Sjp_0037740	Sjp_0037740	sp|Q8WYQ3|CHC10_HUMAN Coiled-coil-helix-coiled-coil-helix domain-containing protein 10, mitochondrial OS=Homo sapiens GN=CHCHD10 PE=1 SV=1//7.41634e-08	8745.46	3368.9	11115.9	3397.17
Sjp_0132440	Sjp_0132440	sp|Q6IQ85|YIPF6_DANRE Protein YIPF6 OS=Danio rerio GN=yipf6 PE=2 SV=1//5.6915e-08	8645.83	2686.81	10300.7	3236.64
Sjp_0100910	Sjp_0100910	RPLP2	8568.73	2868.35	11724.9	2417.37
Sjp_0057180	Sjp_0057180	sp|Q8SPH5|QCR6_MACFA Cytochrome b-c1 complex subunit 6, mitochondrial OS=Macaca fascicularis GN=UQCRH PE=3 SV=1//1.84794e-07	8545.48	8034.07	10210.5	6900.92
Sjp_0032430	Sjp_0032430	RPL26	8470.14	1846.29	12228.8	1456.7
Sjp_0050130	Sjp_0050130	RPL28	8436.44	2471.7	13077.6	2027.55
Sjp_0009310	Sjp_0009310	RPL18A	8370.37	1544.98	13538.8	1402.74
Sjp_0059020	Sjp_0059020	sp|Q6ZWX0|ASTER_MOUSE Protein Asterix OS=Mus musculus GN=Wdr83os PE=3 SV=1//1.29274e-26	8345.06	3647.02	12033.5	2923.51
Sjp_0054190	Sjp_0054190	sp|A4K526|TM256_BUFGR Transmembrane protein 256 homolog OS=Bufo gargarizans PE=3 SV=1//4.84092e-13	8144.68	666.279	12117.7	450.433
Sjp_0006800	Sjp_0006800	CTSD	8022.37	7159.44	12018.8	4889.69
Sjp_0077480	Sjp_0077480	RPS-23	7866.5	1825.18	10826	1487.12
Sjp_0058830	Sjp_0058830	STA	7842.17	1204.82	11226.5	960.321
Sjp_0011840	Sjp_0011840	ATP6V0C	7796.98	2307.79	10599.7	2121.96
Sjp_0084320	Sjp_0084320	sp|Q9DGJ3|NPC2_DANRE Epididymal secretory protein E1 OS=Danio rerio GN=npc2 PE=2 SV=1//2.73308e-14	7500.22	1689.89	16498.8	904.347
Sjp_0093550	Sjp_0093550	BBC1	7379.22	1195.31	9324.42	1044.46
Sjp_0121450	Sjp_0121450	sp|Q6P823|H33_XENTR Histone H3.3 OS=Xenopus tropicalis GN=TGas113e22.1 PE=1 SV=3//1.79719e-93	7288.54	155.052	11591.4	0
Sjp_0061340	Sjp_0061340	sp|Q28852|ATP5L_BOVIN ATP synthase subunit g, mitochondrial OS=Bos taurus GN=ATP5L PE=1 SV=3//2.15183e-19	7228.19	3752.78	10435.8	3189.3
Sjp_0035120	Sjp_0035120	RPS16	7173.25	2476.58	10986.9	1960.57
Sjp_0103210	Sjp_0103210	-//-	7120.05	3430.65	9399.56	2850.56
Sjp_0074810	Sjp_0074810	sp|B4JYJ2|CISD2_DROGR CDGSH iron-sulfur domain-containing protein 2 homolog OS=Drosophila grimshawi GN=GH14305 PE=3 SV=1//1.46144e-34	7120.04	1381.15	10192.8	1300.76
Sjp_0011410	Sjp_0011410	RPL36	7053.08	4902.06	10512.9	3895.12
Sjp_0009200	Sjp_0009200	sp|Q5BJC2|KISHA_DANRE Protein kish-A OS=Danio rerio GN=tmem167a PE=3 SV=1//3.29018e-33	6747.74	1956.18	11227.3	1249.48
Sjp_0006990	Sjp_0006990	-//-	6664.3	4673.11	6814.73	2327.27
Sjp_0021720	Sjp_0021720	-//-	6473.25	624.988	5987.88	239.007
Sjp_0103590	Sjp_0103590	-//-	6378.49	30.9557	7766.08	0.141311
Sjp_0032460	Sjp_0032460	sp|P38040|GBG1_DROME Guanine nucleotide-binding protein subunit gamma-1 OS=Drosophila melanogaster GN=Ggamma1 PE=2 SV=1//3.55396e-13	6281.7	8483.4	5709.2	5417.21
Sjp_0076010	Sjp_0076010	sp|P18445|RL27A_RAT 60S ribosomal protein L27a OS=Rattus norvegicus GN=Rpl27a PE=1 SV=3//3.1164e-55	6244.95	2250.06	7362.95	1721.81
Sjp_0073810	Sjp_0073810	-//-	6237.54	5105.4	9287.28	4247.38
Sjp_0032780	Sjp_0032780	-//-	6211.3	4006.95	8273.56	3346.55
Sjp_0021250	Sjp_0021250	sp|P12812|P40_SCHMA Major egg antigen OS=Schistosoma mansoni PE=2 SV=1//9.08664e-21	6124.99	1681.46	6477.8	1645.25
Sjp_0087150	Sjp_0087150	CRIP	6107.64	14662.6	7616.35	11978.4
Sjp_0066340	Sjp_0066340	sp|Q8I030|CYTB_PANTR Cystatin-B OS=Pan troglodytes GN=CSTB PE=3 SV=1//1.73674e-21	6046.83	3219.91	7484.54	3084.49
Sjp_0002560	Sjp_0002560	RPL40	6000.07	914.121	7584.49	747.727
Sjp_0078660	Sjp_0078660	sp|P06144|H1_LYTPI Late histone H1 OS=Lytechinus pictus PE=3 SV=1//3.15055e-17	5874.17	1408.28	7817.35	1275.86
Sjp_0086770	Sjp_0086770	TNEU055F11.1	5752.84	2102.33	9255.3	1508.85
Sjp_0036020	Sjp_0036020	sp|P56381|ATP5E_HUMAN ATP synthase subunit epsilon, mitochondrial OS=Homo sapiens GN=ATP5E PE=1 SV=2//1.00483e-11	5639.85	3947.05	7429.01	4138.68
Sjp_0005730	Sjp_0005730	-//-	5552.7	10392	4697.2	10161.4
Sjp_0061560	Sjp_0061560	USP	5551.53	1655.79	8101.9	1425.45
Sjp_0022230	Sjp_0022230	-//-	5398.28	12162.3	6842.4	11457.6
Sjp_0014530	Sjp_0014530	-//-	5385.93	2715.7	7873.86	2215.69
Sjp_0103610	Sjp_0103610	-//-	5350.48	39.2928	7071.65	1.08644
Sjp_0014350	Sjp_0014350	RPL18	5342.49	1223.58	8053.1	989.436
Sjp_0103260	Sjp_0103260	SNRNP-E	5277.44	3192.48	7878.44	2503.33
Sjp_0044630	Sjp_0044630	sp|Q05974|RAB1A_LYMST Ras-related protein Rab-1A OS=Lymnaea stagnalis GN=RAB1A PE=2 SV=1//1.1587e-55	5167.83	3533.32	6203.33	3014.49
Sjp_0046430	Sjp_0046430	-//-	5128.28	941.873	4247	1281.16
Sjp_0088660	Sjp_0088660	sp|Q99LT0|DPY30_MOUSE Protein dpy-30 homolog OS=Mus musculus GN=Dpy30 PE=1 SV=1//6.61871e-16	5044.07	7821.44	8646.81	7614.88
Sjp_0079610	Sjp_0079610	sp|Q6P823|H33_XENTR Histone H3.3 OS=Xenopus tropicalis GN=TGas113e22.1 PE=1 SV=3//1.79719e-93	4982.2	5874.58	6745.97	5183.8
Sjp_0134820	Sjp_0134820	UQCRQ	4912.42	5588.81	7326.41	4259.32
Sjp_0117550	Sjp_0117550	sp|P58295|SC6A5_RAT Sodium- and chloride-dependent glycine transporter 2 OS=Rattus norvegicus GN=Slc6a5 PE=2 SV=1//1.98486e-08	4867.38	881.561	4956.17	2359.74
Sjp_0040970	Sjp_0040970	sp|Q66X52|LTOR5_PIG Ragulator complex protein LAMTOR5 OS=Sus scrofa GN=LAMTOR5 PE=3 SV=2//9.65227e-06	4846.03	3423.99	6573.57	2773.63
Sjp_0061830	Sjp_0061830	sp|Q5TGZ0|MIC10_HUMAN MICOS complex subunit MIC10 OS=Homo sapiens GN=MINOS1 PE=1 SV=1//8.18255e-12	4831.51	3115.43	8501.4	2745.98
Sjp_0023980	Sjp_0023980	-//-	4807.54	22693.2	4258.4	12578.9
Sjp_0030480	Sjp_0030480	sp|Q9W141|ATPK_DROME Putative ATP synthase subunit f, mitochondrial OS=Drosophila melanogaster GN=CG4692 PE=1 SV=1//1.61344e-27	4798.93	3492.14	6613.24	2786.51
Sjp_0038500	Sjp_0038500	-//-	4713.46	1875.55	6613.64	655.355
Sjp_0005830	Sjp_0005830	sp|O44437|SMD3_DROME Small nuclear ribonucleoprotein Sm D3 OS=Drosophila melanogaster GN=SmD3 PE=1 SV=1//6.72432e-46	4711.24	2112.87	6517.54	1763.72
Sjp_0024040	Sjp_0024040	sp|P0CT63|RS30_SCHPO 40S ribosomal protein S30-B OS=Schizosaccharomyces pombe (strain 972 / ATCC 24843) GN=rps3002 PE=3 SV=1//4.78337e-17	4566.22	1535.79	7141.92	1375.36
Sjp_0032370	Sjp_0032370	SJTPX-2	4400.94	2184.43	7399.64	1517.14
Sjp_0001400	Sjp_0001400	YB1	4397.53	1889.9	5957.77	1847.86
Sjp_0024010	Sjp_0024010	-//-	4361.94	18.7802	5725.33	0.19043
Sjp_0042620	Sjp_0042620	ACT5C	4358.83	7018.22	5840.81	7093.32
Sjp_0016090	Sjp_0016090	-//-	4318.21	12069.1	4581.72	9720.69
Sjp_0063040	Sjp_0063040	-//-	4274.22	2871.76	5815.83	2373.52
Sjp_0069440	Sjp_0069440	sp|Q6YYB0|Y8359_ORYSJ Uncharacterized protein Os08g0359500 OS=Oryza sativa subsp. japonica GN=Os08g0359500 PE=2 SV=1//2.85906e-18	4245.17	2990.59	6227.69	2543.18
Sjp_0066500	Sjp_0066500	sp|P23403|RS20_XENLA 40S ribosomal protein S20 OS=Xenopus laevis GN=rps20 PE=1 SV=1//3.93468e-40	4233.97	2489.47	5652.47	2076.48
Sjp_0113150	Sjp_0113150	M362F	4151.63	1074.54	7151.77	974.055
Sjp_0014620	Sjp_0014620	SOD1	4146.03	2903.42	5063.91	2650.07
Sjp_0055420	Sjp_0055420	-//-	4116.16	1093.43	5064.12	838.624
Sjp_0058160	Sjp_0058160	sp|O07575|YHDF_BACSU Uncharacterized oxidoreductase YhdF OS=Bacillus subtilis (strain 168) GN=yhdF PE=3 SV=1//4.58489e-19	4083.22	646.124	4446.49	584.443
Sjp_0083130	Sjp_0083130	MAT2A	4031.01	350.044	6454.13	232.424
Sjp_0052650	Sjp_0052650	-//-	4005.58	1469.69	3730.88	1453.1
Sjp_0046200	Sjp_0046200	sp|Q9H0Z9|RBM38_HUMAN RNA-binding protein 38 OS=Homo sapiens GN=RBM38 PE=1 SV=2//2.16343e-25	4005.58	1005.57	4748.39	660.5
Sjp_0074090	Sjp_0074090	sp|O01727|RS6_BRAFL 40S ribosomal protein S6 OS=Branchiostoma floridae GN=RPS6 PE=3 SV=1//4.2966e-96	3950.89	1081.33	5696.4	1036.12
Sjp_0006150	Sjp_0006150	sp|Q6PBF0|RL8_XENTR 60S ribosomal protein L8 OS=Xenopus tropicalis GN=rpl8 PE=2 SV=3//1.52211e-139	3944.93	953.948	5202.94	854.012
Sjp_0058200	Sjp_0058200	TEGG035P13.1	3937.9	1034.04	6350.52	876.036
Sjp_0043930	Sjp_0043930	RPS8B	3886.14	1439.83	4931.07	1189.93
Sjp_0091020	Sjp_0091020	sp|P62902|RL31_RAT 60S ribosomal protein L31 OS=Rattus norvegicus GN=Rpl31 PE=2 SV=1//8.3002e-49	3860	1537.62	6393.4	1253.56
Sjp_0102610	Sjp_0102610	-//-	3841.95	74.0996	5843.58	7.81221
Sjp_0039090	Sjp_0039090	sp|O14463|TRX1_SCHPO Thioredoxin-1 OS=Schizosaccharomyces pombe (strain 972 / ATCC 24843) GN=trx1 PE=3 SV=3//8.50815e-27	3815.57	3075.63	6188.91	2509.35
Sjp_0031630	Sjp_0031630	ALD	3815.12	4574.28	3305.16	5062.85
Sjp_0125450	Sjp_0125450	-//-	3807.09	2195.38	4062.32	4342.37
Sjp_0022710	Sjp_0022710	-//-	3719.47	3944.94	6783.41	3434.6
Sjp_0015980	Sjp_0015980	RACK	3718.8	1229.62	6917.83	971.246
Sjp_0065660	Sjp_0065660	SUMO-2	3691.1	2261.25	5071.78	1859.33
Sjp_0006730	Sjp_0006730	sp|Q27442|H2B_ANOGA Histone H2B OS=Anopheles gambiae GN=AGAP012199 PE=2 SV=5//5.58743e-56	3667.61	1320.15	4863.76	1040.74
Sjp_0005660	Sjp_0005660	RPS4X	3666.1	2351.87	5098.55	2000.32
Sjp_0044550	Sjp_0044550	RPL24	3631.76	1750.19	5577.9	1398.26
Sjp_0097380	Sjp_0097380	-//-	3616.74	9188.09	2195.85	8426.77
Sjp_0114100	Sjp_0114100	sp|P63216|GBG3_MOUSE Guanine nucleotide-binding protein G(I)/G(S)/G(O) subunit gamma-3 OS=Mus musculus GN=Gng3 PE=1 SV=1//2.25982e-08	3590.62	8002.66	5231.26	6071.42
Sjp_0045820	Sjp_0045820	sp|Q13087|PDIA2_HUMAN Protein disulfide-isomerase A2 OS=Homo sapiens GN=PDIA2 PE=1 SV=2//2.20778e-10	3571.8	1095.24	4598.62	975
Sjp_0130760	Sjp_0130760	sp|P55025|TYRO_ORYLA Tyrosinase OS=Oryzias latipes GN=tyr PE=2 SV=1//8.25049e-20	3551.61	9.92445	3702.42	1.02728
Sjp_0014320	Sjp_0014320	sp|P55097|CATK_MOUSE Cathepsin K OS=Mus musculus GN=Ctsk PE=2 SV=2//5.3871e-15	3467.97	3562.47	5342.24	2022.01
Sjp_0039930	Sjp_0039930	sp|Q90YS2|RS3_ICTPU 40S ribosomal protein S3 OS=Ictalurus punctatus GN=rps3 PE=2 SV=1//4.71213e-68	3398.98	1465.45	4075.06	1271.99
Sjp_0044680	Sjp_0044680	sp|P08418|HSP70_SCHMA Heat shock 70 kDa protein homolog OS=Schistosoma mansoni PE=2 SV=2//9.12307e-99	3394.78	2590.62	4986.58	4066.51
Sjp_0052260	Sjp_0052260	sp|O42387|RS24_TAKRU 40S ribosomal protein S24 OS=Takifugu rubripes GN=rps24 PE=3 SV=1//1.92737e-44	3380.22	1596.83	4258.45	1219.36
Sjp_0080800	Sjp_0080800	sp|O01802|RL7_CAEEL 60S ribosomal protein L7 OS=Caenorhabditis elegans GN=rpl-7 PE=3 SV=1//8.16119e-92	3335.26	1049.93	3943.27	749.268
Sjp_0044670	Sjp_0044670	sp|O57521|HS90B_DANRE Heat shock protein HSP 90-beta OS=Danio rerio GN=hsp90ab1 PE=1 SV=2//5.4918e-69	3289.35	1817.3	4305.09	3121.75
Sjp_0039440	Sjp_0039440	sp|Q27774|PPIB_SCHJA Peptidyl-prolyl cis-trans isomerase B OS=Schistosoma japonicum PE=2 SV=1//5.72738e-152	3272.47	1448.1	4345.99	1073.47
Sjp_0107680	Sjp_0107680	sp|Q6DE00|DPH2_XENLA Diphthamide biosynthesis protein 2 OS=Xenopus laevis GN=dph2 PE=2 SV=1//2.6178e-06	3259.9	375.576	4314.44	369.281
Sjp_0042400	Sjp_0042400	EIF5	3243.4	2094.23	4794.41	2104.56
Sjp_0051410	Sjp_0051410	sp|Q2KIK3|SIM14_BOVIN Small integral membrane protein 14 OS=Bos taurus GN=SMIM14 PE=3 SV=1//1.00785e-09	3207.08	1641.83	4686.58	1551.15
Sjp_0004120	Sjp_0004120	SSR4	3197.13	749.48	5174.23	564.116
Sjp_0054230	Sjp_0054230	ENO	3167.17	4380.13	3788.99	3862.63
Sjp_0034040	Sjp_0034040	RPL17	3162.97	877.957	3738.84	679.018
Sjp_0089450	Sjp_0089450	CATB	3150.8	6626.81	4713.85	5504.21
Sjp_0005120	Sjp_0005120	sp|Q5R1W5|SRSF2_PANTR Serine/arginine-rich splicing factor 2 OS=Pan troglodytes GN=SRSF2 PE=2 SV=3//1.99779e-33	3142.5	1047.23	3405.38	939.126
Sjp_0091770	Sjp_0091770	sp|Q5ZMD6|H2AZ_CHICK Histone H2A.Z OS=Gallus gallus GN=H2AFZ PE=1 SV=3//1.06549e-61	3114.6	1451.76	4057.66	1211.33
Sjp_0038590	Sjp_0038590	CYT-C-P	3098.17	1742.89	3937.56	1291.09
Sjp_0102600	Sjp_0102600	-//-	3097.55	20.3771	3930.14	0.258833
Sjp_0035350	Sjp_0035350	sp|P60522|GBRL2_RAT Gamma-aminobutyric acid receptor-associated protein-like 2 OS=Rattus norvegicus GN=Gabarapl2 PE=3 SV=1//9.12457e-35	3002.33	1563.5	3846.3	1373.52
Sjp_0099250	Sjp_0099250	sp|P40429|RL13A_HUMAN 60S ribosomal protein L13a OS=Homo sapiens GN=RPL13A PE=1 SV=2//1.86232e-72	2985.59	961.244	4328.44	776.413
Sjp_0005800	Sjp_0005800	-//-	2980.05	2420.68	3121.26	1558.78
Sjp_0053370	Sjp_0053370	VHA16-2	2969.86	977.134	4047.76	719.144
Sjp_0099060	Sjp_0099060	-//-	2966.1	1932.48	2667.54	1894.19
Sjp_0057680	Sjp_0057680	sp|Q566G2|RNKB_XENLA Ribonuclease kappa-B OS=Xenopus laevis GN=rnasek-b PE=3 SV=1//6.84787e-08	2960.75	1745.65	4061.79	1176.85
Sjp_0011460	Sjp_0011460	RPL27	2958.74	1089	3461.91	706.938
Sjp_0019480	Sjp_0019480	SEC61ALPHA	2941.99	575.047	4456.81	507.751
Sjp_0054240	Sjp_0054240	sp|O01374|QCR7_SCHMA Cytochrome b-c1 complex subunit 7 OS=Schistosoma mansoni PE=3 SV=1//8.36514e-69	2936.29	2162.75	3879.67	2084.38
Sjp_0069130	Sjp_0069130	RPL21	2910.72	876.011	4439.01	632.185
Sjp_0123240	Sjp_0123240	sp|Q9TGE6|COX1_LOLFO Cytochrome c oxidase subunit 1 (Fragment) OS=Loligo forbesi GN=COI PE=3 SV=1//1.10464e-13	2895.58	7559.04	8346.67	4371.12
Sjp_0010930	Sjp_0010930	RPL34A	2891.67	1689.09	4008.22	1372.79
Sjp_0062490	Sjp_0062490	sp|P49165|RL4_URECA 60S ribosomal protein L4 OS=Urechis caupo GN=RPL4 PE=2 SV=1//5.57994e-153	2886.87	791.299	3845.87	682.738
Sjp_0105450	Sjp_0105450	NTF-2	2884.6	3006.43	3611.5	2218.57
Sjp_0060500	Sjp_0060500	sp|P11833|TBB_PARLI Tubulin beta chain OS=Paracentrotus lividus PE=2 SV=1//0	2873.75	5214.2	3399.28	4916.89
Sjp_0070410	Sjp_0070410	sp|Q801P0|LMO4B_XENLA LIM domain transcription factor LMO4-B OS=Xenopus laevis GN=lmo4-b PE=2 SV=1//1.76479e-17	2853.42	2131.18	1337.83	1904.84
Sjp_0005960	Sjp_0005960	sp|Q9JJC8|NIPA2_MOUSE Magnesium transporter NIPA2 OS=Mus musculus GN=Nipa2 PE=1 SV=1//1.53695e-07	2853.42	1351.48	5797.27	779.254
Sjp_0031320	Sjp_0031320	sp|Q9U505|AT5G_MANSE ATP synthase lipid-binding protein, mitochondrial OS=Manduca sexta PE=2 SV=1//2.14141e-29	2849.26	1009.43	3806.24	939.032
Sjp_0059680	Sjp_0059680	RPS11	2848.34	1738.87	3132.17	1344.68
Sjp_0074290	Sjp_0074290	-//-	2833.29	2462.93	3970.42	1876.6
Sjp_0093050	Sjp_0093050	-//-	2785.13	3150.83	4182.29	1746.11
Sjp_0080420	Sjp_0080420	sp|O02414|DYL1_HELCR Dynein light chain LC6, flagellar outer arm OS=Heliocidaris crassispina PE=3 SV=1//1.43342e-53	2776.15	9410.29	3656.68	7344.4
Sjp_0121250	Sjp_0121250	-//-	2766.82	0	0	0
Sjp_0096290	Sjp_0096290	sp|Q9SNV9|NRAM3_ARATH Metal transporter Nramp3 OS=Arabidopsis thaliana GN=NRAMP3 PE=2 SV=2//1.08263e-16	2762.39	619.446	4976.02	1298.45
Sjp_0027400	Sjp_0027400	sp|Q7T3M9|RL15_SINKN 60S ribosomal protein L15 OS=Siniperca knerii GN=rpl15 PE=2 SV=3//2.28966e-67	2752.69	1148.56	4278.67	967.755
Sjp_0001410	Sjp_0001410	-//-	2745.48	1695.84	3201.67	1344.6
Sjp_0040630	Sjp_0040630	DDOST	2741.93	821.599	3888.24	618.137
Sjp_0104290	Sjp_0104290	CTSLA	2736.57	4400.64	2914.57	3937.47
Sjp_0093430	Sjp_0093430	-//-	2712.59	11.3081	3405.12	0.33081
Sjp_0010560	Sjp_0010560	CD63-PROV	2697.4	5788.65	2931.51	4792.07
Sjp_0101740	Sjp_0101740	RPS8-PROV	2672.52	1299.83	3435.23	916.48
Sjp_0034480	Sjp_0034480	RPS19A	2669.08	1436.5	3560.45	1090.97
Sjp_0135070	Sjp_0135070	-//-	2657.28	11.6519	2895.07	0.169403
Sjp_0037600	Sjp_0037600	sp|Q26481|RL5_STYCL 60S ribosomal protein L5 OS=Styela clava GN=RPL5 PE=3 SV=3//5.03529e-129	2640.98	438.215	3015.36	450.253
Sjp_0092520	Sjp_0092520	TSR	2631.64	5428.19	2689.11	4857.61
Sjp_0109690	Sjp_0109690	-//-	2613.04	2474.28	2348.6	1514.97
Sjp_0009750	Sjp_0009750	sp|B5FZ63|ENY2_TAEGU Transcription and mRNA export factor ENY2 OS=Taeniopygia guttata GN=ENY2 PE=3 SV=1//3.88768e-36	2583.49	2179.8	3293.8	1472.38
Sjp_0082730	Sjp_0082730	sp|P55935|RS9_DROME 40S ribosomal protein S9 OS=Drosophila melanogaster GN=RpS9 PE=1 SV=2//1.66592e-83	2582.6	1534.37	3663.58	1301.02
Sjp_0077030	Sjp_0077030	sp|Q6DEM5|TIM8A_DANRE Mitochondrial import inner membrane translocase subunit Tim8 A OS=Danio rerio GN=timm8a PE=3 SV=1//8.09591e-12	2579.73	1056.39	4716.31	766.724
Sjp_0072280	Sjp_0072280	ER60	2577.05	964.341	3841.29	733.022
Sjp_0038760	Sjp_0038760	sp|O60869|EDF1_HUMAN Endothelial differentiation-related factor 1 OS=Homo sapiens GN=EDF1 PE=1 SV=1//5.44579e-50	2568.75	4014.26	3297.65	3084.63
Sjp_0083740	Sjp_0083740	sp|Q6NRF9|SOB1B_XENLA SOSS complex subunit B1-B OS=Xenopus laevis GN=nabp2-b PE=2 SV=1//2.16056e-18	2524.5	1439.7	4604.76	1105.28
Sjp_0058310	Sjp_0058310	sp|Q5DC74|SJ047_SCHJA UPF0506 protein SJCHGC03047 OS=Schistosoma japonicum GN=SJCHGC03047 PE=2 SV=1//3.36986e-15	2519.5	937.414	3071.08	306.471
Sjp_0057780	Sjp_0057780	sp|Q6P026|BAF_DANRE Barrier-to-autointegration factor OS=Danio rerio GN=banf1 PE=1 SV=1//2.8024e-38	2504.09	1488.25	3059.76	1233.64
Sjp_0081880	Sjp_0081880	sp|P84173|PHB_CHICK Prohibitin OS=Gallus gallus GN=PHB PE=1 SV=1//1.59644e-34	2479.76	972.641	2878.57	798.755
Sjp_0087240	Sjp_0087240	TRAP-GAMMA	2410.02	1235.25	3430.8	964.104
Sjp_0069310	Sjp_0069310	sp|P15880|RS2_HUMAN 40S ribosomal protein S2 OS=Homo sapiens GN=RPS2 PE=1 SV=2//1.78989e-21	2402.56	1402.59	4402.57	1141.8
Sjp_0000730	Sjp_0000730	sp|Q3T0K2|TCPG_BOVIN T-complex protein 1 subunit gamma OS=Bos taurus GN=CCT3 PE=1 SV=1//1.30786e-22	2399.24	1795.06	2508.38	1505.28
Sjp_0029910	Sjp_0029910	-//-	2377.37	1339.1	3280.52	874.835
Sjp_0090700	Sjp_0090700	sp|Q91487|RL13A_SALTR 60S ribosomal protein L13a (Fragment) OS=Salmo trutta GN=rpl13a PE=2 SV=1//1.3876e-39	2363.16	1089.5	3520.5	831.388
Sjp_0066230	Sjp_0066230	sp|Q28DR4|H4_XENTR Histone H4 OS=Xenopus tropicalis GN=TGas006m08.1 PE=3 SV=1//2.75789e-51	2316.34	1309.67	3118.54	1382.44
Sjp_0012100	Sjp_0012100	-//-	2306.18	1037.13	3171.07	1001.33
Sjp_0123340	Sjp_0123340	-//-	2301.99	1362.78	1105.78	1947.67
Sjp_0107090	Sjp_0107090	-//-	2290.21	1563.96	2819.34	1688.16
Sjp_0094530	Sjp_0094530	sp|Q5RCP3|LSM8_PONAB U6 snRNA-associated Sm-like protein LSm8 OS=Pongo abelii GN=LSM8 PE=3 SV=3//1.36712e-28	2283.69	1210.24	3416.92	957.505
Sjp_0041070	Sjp_0041070	HOIP-PROV	2271.98	1085.21	3522.69	871.996
Sjp_0081220	Sjp_0081220	SNRNP-F	2262.03	1562.53	4063.05	1144.67
Sjp_0040720	Sjp_0040720	sp|Q9SMI3|RS12_CYAPA 40S ribosomal protein S12 OS=Cyanophora paradoxa GN=RPS12 PE=2 SV=1//6.59248e-39	2257.55	1609.75	3348	1309.2
Sjp_0072190	Sjp_0072190	SRP9	2225.52	1934.71	3209.45	1861.4
Sjp_0116450	Sjp_0116450	sp|Q7ZYS1|RL19_XENLA 60S ribosomal protein L19 OS=Xenopus laevis GN=rpl19 PE=2 SV=1//6.21173e-34	2208.82	505.688	2876.4	509.877
Sjp_0089420	Sjp_0089420	sp|P43157|CYSP_SCHJA Cathepsin B-like cysteine proteinase OS=Schistosoma japonicum GN=CATB PE=2 SV=1//4.10315e-144	2171.43	1590.67	4149.28	841.48
Sjp_0041600	Sjp_0041600	sp|P37167|ACTP_ACACA Actophorin OS=Acanthamoeba castellanii PE=1 SV=2//1.77769e-10	2167.48	4313.74	1945.12	4049.83
Sjp_0058150	Sjp_0058150	-//-	2151.69	3029.66	2159.19	2100.81
Sjp_0129850	Sjp_0129850	sp|Q6GQB9|EDEM3_XENLA ER degradation-enhancing alpha-mannosidase-like protein 3 OS=Xenopus laevis GN=edem3 PE=2 SV=2//1.29495e-14	2133.67	264.349	3428.88	446.242
Sjp_0126470	Sjp_0126470	-//-	2133.14	2847.09	3357.39	1472.85
Sjp_0061600	Sjp_0061600	MGST3	2117.23	1203.4	2690.35	1193.1
Sjp_0066180	Sjp_0066180	sp|Q6IQ97|RBM41_DANRE RNA-binding protein 4.1 OS=Danio rerio GN=rbm4.1 PE=1 SV=1//3.74451e-12	2116.21	889.565	2632.84	871.604
Sjp_0030490	Sjp_0030490	sp|Q5ZML3|SRSF1_CHICK Serine/arginine-rich splicing factor 1 OS=Gallus gallus GN=SRSF1 PE=1 SV=3//1.45975e-64	2111.15	894.178	2852.8	734.151
Sjp_0110610	Sjp_0110610	sp|Q00277|GPX1_SCHMA Glutathione peroxidase OS=Schistosoma mansoni GN=GPX1 PE=1 SV=2//1.28454e-46	2091.57	940.91	3280.15	780.669
Sjp_0000180	Sjp_0000180	-//-	2087.37	692.465	1912.92	1274.05
Sjp_0025700	Sjp_0025700	sp|Q5ZKH0|TF2H5_CHICK General transcription factor IIH subunit 5 OS=Gallus gallus GN=GTF2H5 PE=3 SV=1//5.62182e-20	2083.92	1240.08	2335.34	847.176
Sjp_0075160	Sjp_0075160	TCTP	2081.43	1934.17	2417.76	1361.4
Sjp_0018220	Sjp_0018220	-//-	2078.28	1134.73	3700.42	834.782
Sjp_0060230	Sjp_0060230	-//-	2073.84	1895.34	3498.21	1578
Sjp_0046590	Sjp_0046590	sp|Q16799|RTN1_HUMAN Reticulon-1 OS=Homo sapiens GN=RTN1 PE=1 SV=1//1.94584e-20	2057.86	877.714	2865.32	764.61
Sjp_0020710	Sjp_0020710	sp|Q9TTV2|ROA2_SAGOE Heterogeneous nuclear ribonucleoproteins A2/B1 OS=Saguinus oedipus GN=HNRNPA2B1 PE=1 SV=1//4.47792e-66	2056.02	914.815	2601.87	990.298
Sjp_0053680	Sjp_0053680	sp|Q5XHK2|143BA_XENLA 14-3-3 protein beta/alpha-A OS=Xenopus laevis GN=ywhab-a PE=2 SV=1//2.67917e-92	2050.54	1648.88	2234.96	1369.88
Sjp_0124460	Sjp_0124460	sp|Q5RBL1|SYG_PONAB Glycine--tRNA ligase OS=Pongo abelii GN=GARS PE=2 SV=1//3.42981e-10	2049.15	738.692	1103.85	893.765
Sjp_0059480	Sjp_0059480	-//-	2045.24	1610.76	3002.48	1664.45
Sjp_0023460	Sjp_0023460	HPRT1	2030.93	873.895	2142.46	880.143
Sjp_0091280	Sjp_0091280	-//-	2030.47	5388.15	1614.29	4838.93
Sjp_0021960	Sjp_0021960	-//-	2021.1	273.579	3398.93	107.52
Sjp_0092440	Sjp_0092440	-//-	2002.79	618.815	1356.68	1453.1
Sjp_0102800	Sjp_0102800	RPL10A-PROV	2001.01	700.825	2417.97	614.317
Sjp_0080890	Sjp_0080890	-//-	1984.29	1271.18	2750.46	999.232
Sjp_0040240	Sjp_0040240	sp|Q9CPY4|CDKA2_MOUSE Cyclin-dependent kinase 2-associated protein 2 OS=Mus musculus GN=Cdk2ap2 PE=2 SV=1//5.03706e-16	1973.65	1912.13	2215.11	1957.09
Sjp_0025140	Sjp_0025140	sp|O42123|FKB1A_XENLA Peptidyl-prolyl cis-trans isomerase FKBP1A OS=Xenopus laevis GN=fkbp1a PE=3 SV=3//1.82509e-44	1971.82	1060.47	2960.36	900.227
Sjp_0078050	Sjp_0078050	sp|P21533|RL6_RAT 60S ribosomal protein L6 OS=Rattus norvegicus GN=Rpl6 PE=1 SV=5//5.8947e-58	1971.76	844.701	1988.95	913.072
Sjp_0021240	Sjp_0021240	sp|P12812|P40_SCHMA Major egg antigen OS=Schistosoma mansoni PE=2 SV=1//3.37324e-130	1958.05	1016.63	1895.38	895.3
Sjp_0035700	Sjp_0035700	-//-	1947.91	1442.81	3507.97	1195.26
Sjp_0033880	Sjp_0033880	-//-	1936.16	1429.86	2849.25	733.476
Sjp_0025220	Sjp_0025220	RPS5A	1935.32	1507.07	2423.07	1095.14
Sjp_0041210	Sjp_0041210	SNRNP-B	1930.08	861.475	2091.44	916.667
Sjp_0114330	Sjp_0114330	sp|P13912|H2A_CAIMO Histone H2A OS=Cairina moschata PE=3 SV=2//2.56502e-64	1928.45	526.587	3033.58	447.434
Sjp_0008070	Sjp_0008070	sp|P90994|DJ11_CAEEL Glutathione-independent glyoxalase DJR-1.1 OS=Caenorhabditis elegans GN=djr-1.1 PE=1 SV=1//3.17037e-47	1885.57	1256.97	3035.91	1072.83
Sjp_0008390	Sjp_0008390	sp|P11980|KPYM_RAT Pyruvate kinase PKM OS=Rattus norvegicus GN=Pkm PE=1 SV=3//0	1869.86	1536.63	2230.31	1527.2
Sjp_0048130	Sjp_0048130	-//-	1867.39	2015.87	1754.26	1264.14
Sjp_0047090	Sjp_0047090	sp|P32070|SM21_SCHMA Antigen Sm21.7 OS=Schistosoma mansoni GN=SM21.7 PE=2 SV=1//1.87477e-27	1866.96	3136.94	1699.27	2441.58
Sjp_0017450	Sjp_0017450	EIF5A	1857.69	1451.66	2530.23	1081.84
Sjp_0104110	Sjp_0104110	SAR1B	1857.41	776.382	2649.63	667.405
Sjp_0118780	Sjp_0118780	sp|P34465|CY561_CAEEL Putative cytochrome b561 OS=Caenorhabditis elegans GN=F55H2.5 PE=3 SV=1//1.42767e-11	1846.69	1687.15	2053.36	1407.46
Sjp_0101480	Sjp_0101480	sp|Q0VC92|MGN2_BOVIN Protein mago nashi homolog 2 OS=Bos taurus GN=MAGOHB PE=2 SV=1//8.19698e-66	1842.07	1968.43	2483.9	1569.41
Sjp_0048080	Sjp_0048080	sp|Q8BL97|SRSF7_MOUSE Serine/arginine-rich splicing factor 7 OS=Mus musculus GN=Srsf7 PE=1 SV=1//3.05075e-27	1829.71	567.344	2280.49	540.434
Sjp_0063130	Sjp_0063130	sp|P06897|H2A1_XENLA Histone H2A type 1 OS=Xenopus laevis PE=1 SV=2//6.76465e-49	1826.56	2027.06	2305.91	1709.98
Sjp_0012940	Sjp_0012940	sp|Q1HQF8|KTAP2_AEDAE Protein KRTCAP2 homolog OS=Aedes aegypti GN=AAEL007634 PE=2 SV=1//5.93048e-25	1821.22	989.969	2716.15	823.343
Sjp_0077140	Sjp_0077140	sp|P43157|CYSP_SCHJA Cathepsin B-like cysteine proteinase OS=Schistosoma japonicum GN=CATB PE=2 SV=1//2.97624e-167	1816.5	1166.09	2032.64	828.987
Sjp_0105850	Sjp_0105850	sp|Q9DB73|NB5R1_MOUSE NADH-cytochrome b5 reductase 1 OS=Mus musculus GN=Cyb5r1 PE=2 SV=1//1.84479e-28	1802.73	1920.28	2187.81	1612.05
Sjp_0056680	Sjp_0056680	CALR	1798.13	906.52	2092.38	753.172
Sjp_0086850	Sjp_0086850	sp|P55024|TYRO_CHICK Tyrosinase OS=Gallus gallus GN=TYR PE=2 SV=1//1.09706e-64	1787.68	6.43682	1945.78	0
Sjp_0058770	Sjp_0058770	NME2L	1779.76	1148.85	2520.42	953.141
Sjp_0071050	Sjp_0071050	sp|Q5RDE9|LERL1_PONAB Leptin receptor overlapping transcript-like 1 OS=Pongo abelii GN=LEPROTL1 PE=2 SV=1//1.57179e-31	1775.9	1779.75	2251.2	1468.28
Sjp_0092330	Sjp_0092330	sp|Q17QN3|RSMN_BOVIN Small nuclear ribonucleoprotein-associated protein N OS=Bos taurus GN=SNRPN PE=2 SV=1//4.79014e-23	1762.03	304.046	1733.26	353.273
Sjp_0098030	Sjp_0098030	ACYP2	1759.94	2178.79	1816.18	1761.26
Sjp_0072970	Sjp_0072970	DELGIP1	1759.94	768.612	3694.27	653.151
Sjp_0030160	Sjp_0030160	TRAP-BETA	1749.64	355.753	2808.67	323.144
Sjp_0008990	Sjp_0008990	sp|Q9BDP4|VA0E1_CANFA V-type proton ATPase subunit e 1 OS=Canis familiaris GN=ATP6V0E1 PE=3 SV=3//9.68785e-20	1728.52	2024.21	1224.57	1982.67
Sjp_0023510	Sjp_0023510	-//-	1721.34	1272.05	2121.98	853.781
Sjp_0004450	Sjp_0004450	sp|O45035|FABP_SCHJA Fatty acid-binding protein OS=Schistosoma japonicum PE=1 SV=1//7.54375e-54	1715.41	4138.74	1526.57	3824.68
Sjp_0086470	Sjp_0086470	sp|Q5R9L9|POMP_PONAB Proteasome maturation protein OS=Pongo abelii GN=POMP PE=2 SV=1//5.33265e-11	1712.66	1506.31	2367.65	1321.23
Sjp_0133360	Sjp_0133360	sp|Q12904|AIMP1_HUMAN Aminoacyl tRNA synthase complex-interacting multifunctional protein 1 OS=Homo sapiens GN=AIMP1 PE=1 SV=2//1.2928e-06	1712.05	831.682	2229.72	476.211
Sjp_0099130	Sjp_0099130	TRAP-ALPHA	1709.7	294.87	2729.44	241.754
Sjp_0089330	Sjp_0089330	-//-	1709.43	941.873	0	1281.16
Sjp_0090370	Sjp_0090370	PSMB1	1708.96	696.767	2397.52	583.419
Sjp_0116280	Sjp_0116280	sp|Q93572|RLA0_CAEEL 60S acidic ribosomal protein P0 OS=Caenorhabditis elegans GN=rpa-0 PE=1 SV=3//4.17007e-119	1698.11	1008.61	2226.28	912.678
Sjp_0050270	Sjp_0050270	sp|B2GKG9|MIAA_KOCRD tRNA dimethylallyltransferase OS=Kocuria rhizophila (strain ATCC 9341 / DSM 348 / NBRC 103217 / DC2201) GN=miaA PE=3 SV=1//2.69948e-11	1694.97	309.797	1782.78	432.308
Sjp_0002330	Sjp_0002330	I-2PP2A	1690.91	1335.09	1880.87	1234.64
Sjp_0115010	Sjp_0115010	sp|Q5ZMM5|ZN706_CHICK Zinc finger protein 706 OS=Gallus gallus GN=ZNF706 PE=3 SV=1//4.07062e-17	1689.55	1900.12	3407.31	1285.2
Sjp_0071790	Sjp_0071790	sp|Q9WVH0|RS13_CRIGR 40S ribosomal protein S13 OS=Cricetulus griseus GN=RPS13 PE=3 SV=3//5.40082e-53	1679.8	1200.71	3104.87	770.553
Sjp_0077210	Sjp_0077210	RPS3A	1678.76	817.101	2226.18	731.834
Sjp_0054250	Sjp_0054250	sp|Q6DEY7|EPAB_XENTR Embryonic polyadenylate-binding protein OS=Xenopus tropicalis GN=epabp PE=2 SV=1//2.18238e-168	1665.89	884.81	1794.02	1021.99
Sjp_0074560	Sjp_0074560	-//-	1655	2705.48	2172.92	2371.49
Sjp_0063680	Sjp_0063680	CALM3B	1631.36	2687.09	1599.37	2620.17
Sjp_0079860	Sjp_0079860	-//-	1623.51	1321.98	819.823	1167.88
Sjp_0134010	Sjp_0134010	-//-	1622.46	440.781	4956.17	786.581
Sjp_0023970	Sjp_0023970	-//-	1609.46	2308.54	2277.45	1371.41
Sjp_0031660	Sjp_0031660	UBC	1608	3508.06	1797.75	3294.42
Sjp_0025930	Sjp_0025930	DLC	1606.55	4320.83	1743.1	2374.65
Sjp_0012620	Sjp_0012620	CARP-1	1605.98	739.59	1885.77	725.106
Sjp_0056980	Sjp_0056980	sp|Q9H3H5|GPT_HUMAN UDP-N-acetylglucosamine--dolichyl-phosphate N-acetylglucosaminephosphotransferase OS=Homo sapiens GN=DPAGT1 PE=1 SV=2//1.53605e-120	1598.67	597.101	2192.65	635.762
Sjp_0002430	Sjp_0002430	-//-	1592.71	3639.15	2207.01	2803.39
Sjp_0077870	Sjp_0077870	sp|G0S920|REI1_CHATD Cytoplasmic 60S subunit biogenesis factor REI1 homolog OS=Chaetomium thermophilum (strain DSM 1495 / CBS 144.50 / IMI 039719) GN=CTHT_0044240 PE=3 SV=2//1.16523e-06	1585.29	294.112	2303.03	418.262
Sjp_0059730	Sjp_0059730	ATP5B	1582.02	861.146	2101.64	732.257
Sjp_0088500	Sjp_0088500	sp|Q5ZLH0|NXT2_CHICK NTF2-related export protein 2 OS=Gallus gallus GN=NXT2 PE=2 SV=1//2.51607e-25	1581.32	531.86	2371.39	404.366
Sjp_0023960	Sjp_0023960	-//-	1566.65	3395.34	2229.47	2222.68
Sjp_0116320	Sjp_0116320	-//-	1559.91	984.056	4396.45	570.468
Sjp_0002370	Sjp_0002370	sp|P53471|ACT2_SCHMA Actin-2 OS=Schistosoma mansoni PE=2 SV=1//2.41443e-94	1535.69	6553.66	1139.97	7165.9
Sjp_0134770	Sjp_0134770	-//-	1524.15	297.196	1005.43	477.995
Sjp_0050970	Sjp_0050970	RAC	1520.07	984.76	1689.38	933.355
Sjp_0091270	Sjp_0091270	-//-	1512.85	555.231	1808.43	670.171
Sjp_0028210	Sjp_0028210	-//-	1505.93	6460.15	1485.96	5522.51
Sjp_0075700	Sjp_0075700	RPL3	1498.94	1303.38	1779.96	1140.27
Sjp_0085860	Sjp_0085860	sp|Q9Y6N5|SQRD_HUMAN Sulfide:quinone oxidoreductase, mitochondrial OS=Homo sapiens GN=SQRDL PE=1 SV=1//2.55169e-104	1497.44	222.695	1446.35	175.634
Sjp_0118990	Sjp_0118990	sp|Q27245|YH24_CAEEL Putative aminopeptidase W07G4.4 OS=Caenorhabditis elegans GN=lap-2 PE=3 SV=1//2.01306e-19	1496.47	2326.79	2609.84	2138.34
Sjp_0102980	Sjp_0102980	sp|P22439|ODPX_BOVIN Pyruvate dehydrogenase protein X component OS=Bos taurus GN=PDHX PE=1 SV=3//3.17235e-18	1483.1	578.288	891.392	576.411
Sjp_0079850	Sjp_0079850	sp|O88673|DGKA_MOUSE Diacylglycerol kinase alpha OS=Mus musculus GN=Dgka PE=2 SV=2//7.35923e-24	1483.1	185.878	891.392	576.411
Sjp_0102920	Sjp_0102920	OAT-PROV	1478.78	1161.44	1476.26	1131.34
Sjp_0010400	Sjp_0010400	sp|P20029|GRP78_MOUSE 78 kDa glucose-regulated protein OS=Mus musculus GN=Hspa5 PE=1 SV=3//0	1478.06	775.695	1789.69	647.076
Sjp_0057810	Sjp_0057810	-//-	1473.86	1345.5	2432.71	1013.2
Sjp_0103860	Sjp_0103860	sp|P34465|CY561_CAEEL Putative cytochrome b561 OS=Caenorhabditis elegans GN=F55H2.5 PE=3 SV=1//1.15607e-11	1471.5	26.1506	2026.29	22.0694
Sjp_0020810	Sjp_0020810	HBP15	1468.06	780.92	2022.19	565.959
Sjp_0002810	Sjp_0002810	sp|P42678|SUI1_ANOGA Protein translation factor SUI1 homolog OS=Anopheles gambiae GN=AGAP006459 PE=3 SV=1//9.49252e-44	1466.63	1905.04	2168.58	1549.4
Sjp_0043130	Sjp_0043130	sp|Q9XUY5|AT1B3_CAEEL Probable sodium/potassium-transporting ATPase subunit beta-3 OS=Caenorhabditis elegans GN=nkb-3 PE=3 SV=1//2.4303e-11	1465.62	519.529	1309.65	377.116
Sjp_0123690	Sjp_0123690	-//-	1462.76	974.01	1530.05	766.895
Sjp_0089680	Sjp_0089680	sp|Q9CQY5|MAGT1_MOUSE Magnesium transporter protein 1 OS=Mus musculus GN=Magt1 PE=2 SV=1//2.77798e-53	1462.18	521.217	2092.75	448.067
Sjp_0031570	Sjp_0031570	APT1	1457.56	316.586	1841.02	269.564
Sjp_0071800	Sjp_0071800	GPMA	1453.82	1491.28	1473.42	1596.84
Sjp_0051940	Sjp_0051940	-//-	1449.58	1523.64	1923.03	1259.73
Sjp_0110170	Sjp_0110170	-//-	1430.56	850.87	3391.71	528.4
Sjp_0042660	Sjp_0042660	sp|Q5BQU9|SJ800_SCHJA Uncharacterized protein SJCHGC09800 OS=Schistosoma japonicum GN=SJCHGC09800 PE=3 SV=1//2.81853e-49	1429.58	5273.03	1399.4	3666.84
Sjp_0012720	Sjp_0012720	sp|P13060|EF2_DROME Elongation factor 2 OS=Drosophila melanogaster GN=EF2 PE=1 SV=4//0	1426.86	975.582	1843.58	900.47
Sjp_0075140	Sjp_0075140	ESG-1	1426.31	24.8948	1825.22	0.725312
Sjp_0036960	Sjp_0036960	sp|P91302|UBL5_CAEEL Ubiquitin-like protein 5 OS=Caenorhabditis elegans GN=ubl-5 PE=3 SV=1//4.68335e-39	1422.36	784.327	1657.34	567.375
Sjp_0021180	Sjp_0021180	TGR	1421.55	287.07	1467.55	306.218
Sjp_0079720	Sjp_0079720	-//-	1417.35	1025.61	1833.64	1053.54
Sjp_0041030	Sjp_0041030	-//-	1416.8	1197.02	2116.26	999.142
Sjp_0025950	Sjp_0025950	DLC5	1415.61	6684.48	1195.93	3659.65
Sjp_0052590	Sjp_0052590	-//-	1413.01	1239.23	703.351	1523.5
Sjp_0073580	Sjp_0073580	SPCS2	1411.81	367.502	2148.12	328.797
Sjp_0057070	Sjp_0057070	sp|Q05752|NDUA7_BOVIN NADH dehydrogenase [ubiquinone] 1 alpha subcomplex subunit 7 OS=Bos taurus GN=NDUFA7 PE=1 SV=2//7.19837e-06	1402.06	1333.06	1675.74	1177.18
Sjp_0003920	Sjp_0003920	sp|Q9VCA9|SPCS3_DROME Signal peptidase complex subunit 3 OS=Drosophila melanogaster GN=Spase22-23 PE=2 SV=1//5.99046e-48	1397.64	519.787	1818.59	386.539
Sjp_0028820	Sjp_0028820	ATG8A	1394.36	1773.76	1750.29	1591.02
Sjp_0058210	Sjp_0058210	sp|Q2HU68|H2A1_MEDTR Probable histone H2A.1 OS=Medicago truncatula GN=MtrDRAFT_AC149210g1v1 PE=3 SV=1//8.14714e-37	1388.27	610.046	1995.72	454.919
Sjp_0119670	Sjp_0119670	-//-	1388.18	871.889	469.72	1053.09
Sjp_0049110	Sjp_0049110	sp|B1H1P9|PPAL_XENLA Lysosomal acid phosphatase OS=Xenopus laevis GN=acp2 PE=2 SV=1//4.43506e-12	1386.33	1175.49	1639.24	1241.31
Sjp_0004720	Sjp_0004720	sp|Q969H8|MYDGF_HUMAN Myeloid-derived growth factor OS=Homo sapiens GN=MYDGF PE=1 SV=1//9.52182e-14	1384.27	475.639	2388.22	475.771
Sjp_0097110	Sjp_0097110	-//-	1381.2	6813.91	1658.67	649.224
Sjp_0038300	Sjp_0038300	GSTM1	1381.15	9698.16	1093.47	10238.8
Sjp_0095110	Sjp_0095110	sp|P07630|CAH2_CHICK Carbonic anhydrase 2 OS=Gallus gallus GN=CA2 PE=2 SV=3//9.41748e-16	1371.08	555.714	1469.12	488.556
Sjp_0061580	Sjp_0061580	sp|P35565|CALX_RAT Calnexin OS=Rattus norvegicus GN=Canx PE=1 SV=1//0	1367.7	887.044	1666.44	751.452
Sjp_0089940	Sjp_0089940	sp|P80021|ATPA_PIG ATP synthase subunit alpha, mitochondrial OS=Sus scrofa GN=ATP5A1 PE=1 SV=2//0	1365.52	1056.7	1737.94	878.38
Sjp_0058880	Sjp_0058880	sp|Q8ISP0|RS18_BRABE 40S ribosomal protein S18 OS=Branchiostoma belcheri GN=RPS18 PE=2 SV=1//5.61362e-09	1349.2	897.702	1673.13	910.481
Sjp_0004280	Sjp_0004280	sp|P41383|TBA2_PATVU Tubulin alpha-2/alpha-4 chain OS=Patella vulgata GN=TUB2 PE=2 SV=1//0	1348.8	3887.14	1325.55	3325.27
Sjp_0062700	Sjp_0062700	-//-	1347.88	391.148	1612.6	454.268
Sjp_0055830	Sjp_0055830	sp|Q5RFB6|RPN1_PONAB Dolichyl-diphosphooligosaccharide--protein glycosyltransferase subunit 1 OS=Pongo abelii GN=RPN1 PE=2 SV=1//3.14862e-115	1342.92	305.447	2059.64	269.031
Sjp_0030630	Sjp_0030630	-//-	1341.85	2974.05	2755.21	2353.68
Sjp_0078620	Sjp_0078620	sp|O14828|SCAM3_HUMAN Secretory carrier-associated membrane protein 3 OS=Homo sapiens GN=SCAMP3 PE=1 SV=3//9.78975e-09	1336.83	739.271	1238.5	599.182
Sjp_0110890	Sjp_0110890	sp|A5PJ65|RER1_BOVIN Protein RER1 OS=Bos taurus GN=RER1 PE=2 SV=2//1.54189e-20	1333.85	569.072	1349.43	407.333
Sjp_0077420	Sjp_0077420	sp|Q792I0|LIN7C_RAT Protein lin-7 homolog C OS=Rattus norvegicus GN=Lin7c PE=1 SV=1//3.62922e-21	1324.12	855.435	1718.97	704.389
Sjp_0047830	Sjp_0047830	sp|Q17172|TDX2_BRUMA Thioredoxin peroxidase 2 OS=Brugia malayi GN=tsa-2 PE=2 SV=2//1.39338e-25	1321.07	10551.3	921.213	10187.7
Sjp_0077120	Sjp_0077120	sp|P43157|CYSP_SCHJA Cathepsin B-like cysteine proteinase OS=Schistosoma japonicum GN=CATB PE=2 SV=1//0	1319.92	2244.03	1827.42	1723.17
Sjp_0071130	Sjp_0071130	sp|Q9Z142|TMM33_RAT Transmembrane protein 33 OS=Rattus norvegicus GN=Tmem33 PE=2 SV=1//9.82668e-06	1308.1	542.978	1694.12	523.757
Sjp_0041790	Sjp_0041790	-//-	1307.18	989.526	2058.48	681.994
Sjp_0042030	Sjp_0042030	EEF1G	1305.63	488.064	1746.18	417.675
Sjp_0021640	Sjp_0021640	SF3B5	1305.34	1664.08	2191.56	1130.15
Sjp_0001230	Sjp_0001230	HAEM	1292.08	3264.26	1617.59	1841.91
Sjp_0006900	Sjp_0006900	sp|O60488|ACSL4_HUMAN Long-chain-fatty-acid--CoA ligase 4 OS=Homo sapiens GN=ACSL4 PE=1 SV=2//0	1289.12	385.895	1806.57	414.347
Sjp_0003120	Sjp_0003120	TASR	1287.84	483.679	1525.14	421.616
Sjp_0096660	Sjp_0096660	sp|Q9BDE0|TYRO_GORGO Tyrosinase OS=Gorilla gorilla gorilla GN=TYR PE=3 SV=2//3.11252e-06	1285.52	1.53892	1378.4	0.356686
Sjp_0044770	Sjp_0044770	sp|P62752|RL23A_RAT 60S ribosomal protein L23a OS=Rattus norvegicus GN=Rpl23a PE=2 SV=1//9.46477e-43	1283.23	489.201	1326.16	512.689
Sjp_0013550	Sjp_0013550	sp|Q3ZC71|DPM3_BOVIN Dolichol-phosphate mannosyltransferase subunit 3 OS=Bos taurus GN=DPM3 PE=3 SV=1//1.94744e-12	1276.79	529.434	1480.58	415.026
Sjp_0110450	Sjp_0110450	-//-	1271.73	1344.69	1220.5	1109.02
Sjp_0079170	Sjp_0079170	sp|Q561X0|NEPR1_DANRE Nuclear envelope phosphatase-regulatory subunit 1 OS=Danio rerio GN=cnep1r1 PE=2 SV=1//1.63106e-34	1269.75	913.338	1970.72	608.905
Sjp_0038240	Sjp_0038240	TXNL2	1260.61	365.815	1888.04	315.027
Sjp_0093840	Sjp_0093840	sp|Q3SZ48|TM55A_BOVIN Type 2 phosphatidylinositol 4,5-bisphosphate 4-phosphatase OS=Bos taurus GN=TMEM55A PE=2 SV=1//1.15247e-25	1254.2	674.281	1618.48	684.305
Sjp_0075950	Sjp_0075950	RPL9	1251.73	684.453	2012.37	554.518
Sjp_0061480	Sjp_0061480	sp|P80513|MANF_BOVIN Mesencephalic astrocyte-derived neurotrophic factor OS=Bos taurus GN=MANF PE=1 SV=2//1.56459e-34	1246.38	494.724	1723.47	342.922
Sjp_0084130	Sjp_0084130	sp|P07915|EGGS_FASHE Putative eggshell protein OS=Fasciola hepatica PE=2 SV=1//1.0456e-11	1237.78	35.8607	1419.77	21.9467
Sjp_0047340	Sjp_0047340	-//-	1235.4	2733.82	1534.92	2271.97
Sjp_0041910	Sjp_0041910	MDH1	1234.98	715.491	1491.15	651.157
Sjp_0068760	Sjp_0068760	-//-	1233.52	629.729	1722.23	519.314
Sjp_0099260	Sjp_0099260	-//-	1230.24	438.176	1603.01	456.016
Sjp_0041900	Sjp_0041900	-//-	1228.37	1054.5	377.514	1379.37
Sjp_0113020	Sjp_0113020	sp|Q54QK7|DIM1_DICDI Probable dimethyladenosine transferase OS=Dictyostelium discoideum GN=dimt1 PE=3 SV=1//7.64928e-25	1228.24	428.143	1397.2	441.588
Sjp_0124240	Sjp_0124240	sp|Q9TGE6|COX1_LOLFO Cytochrome c oxidase subunit 1 (Fragment) OS=Loligo forbesi GN=COI PE=3 SV=1//2.7933e-13	1224.86	1390.31	1409.16	1829.05
Sjp_0028640	Sjp_0028640	sp|Q27775|TPIS_SCHJA Triosephosphate isomerase OS=Schistosoma japonicum GN=TPI PE=2 SV=1//1.27411e-75	1219.61	625.184	1371.12	655.272
Sjp_0095270	Sjp_0095270	sp|B5XB24|EMC4_SALSA ER membrane protein complex subunit 4 OS=Salmo salar GN=emc4 PE=2 SV=1//1.33409e-28	1214.17	411.834	1779.68	349.03
Sjp_0076460	Sjp_0076460	sp|Q7KRY7|LAP4_DROME Protein lap4 OS=Drosophila melanogaster GN=scrib PE=1 SV=1//1.79017e-14	1203.81	1624.97	4374.38	1865.8
Sjp_0037310	Sjp_0037310	THO4	1194.11	339.442	1416.44	269.633
Sjp_0043310	Sjp_0043310	sp|Q29RM3|REEP5_BOVIN Receptor expression-enhancing protein 5 OS=Bos taurus GN=REEP5 PE=2 SV=1//1.56863e-47	1186.64	842.229	1679.28	598.498
Sjp_0040680	Sjp_0040680	sp|P01122|RHO_APLCA Ras-like GTP-binding protein RHO OS=Aplysia californica GN=RHO PE=2 SV=1//7.43061e-110	1166.32	2357.07	1384.13	2023.85
Sjp_0034450	Sjp_0034450	sp|Q10217|ACPM_SCHPO Putative acyl carrier protein, mitochondrial OS=Schizosaccharomyces pombe (strain 972 / ATCC 24843) GN=SPAC4H3.09 PE=3 SV=1//2.85293e-12	1164	725.521	1877.79	509.516
Sjp_0063530	Sjp_0063530	ATP6V1G1	1153.42	1518.06	1522.47	1047.38
Sjp_0082250	Sjp_0082250	sp|Q9Y227|ENTP4_HUMAN Ectonucleoside triphosphate diphosphohydrolase 4 OS=Homo sapiens GN=ENTPD4 PE=1 SV=1//6.63207e-09	1145.1	625.584	1409.67	844.08
Sjp_0017950	Sjp_0017950	CYPL	1142.09	538.917	1666.85	446.026
Sjp_0033720	Sjp_0033720	-//-	1141.18	6.92896	1501.74	0.658589
Sjp_0111740	Sjp_0111740	HNRNP-K	1139.59	537.01	1498.69	725.194
Sjp_0085560	Sjp_0085560	sp|Q9CR41|HYPK_MOUSE Huntingtin-interacting protein K OS=Mus musculus GN=Hypk PE=2 SV=2//2.27978e-19	1139.35	906.676	1301.59	702.94
Sjp_0043460	Sjp_0043460	sp|Q26563|CATC_SCHMA Cathepsin C OS=Schistosoma mansoni PE=2 SV=1//5.49145e-23	1137.21	1034.26	1647.21	675.858
Sjp_0124890	Sjp_0124890	sp|Q9VR89|PNO1_DROME RNA-binding protein pno1 OS=Drosophila melanogaster GN=l(1)G0004 PE=2 SV=1//2.24809e-22	1135.32	408.756	1465.28	366.908
Sjp_0063290	Sjp_0063290	sp|P62315|SMD1_MOUSE Small nuclear ribonucleoprotein Sm D1 OS=Mus musculus GN=Snrpd1 PE=3 SV=1//1.27733e-43	1117.75	639.855	1684.79	631.55
Sjp_0071910	Sjp_0071910	sp|P38542|RAN_BRUMA GTP-binding nuclear protein Ran OS=Brugia malayi GN=Bm1_44725 PE=2 SV=2//6.46394e-138	1112.72	2723.75	1272.82	2019.71
Sjp_0046180	Sjp_0046180	sp|Q6DED0|TR1L1_XENLA Translocating chain-associated membrane protein 1-like 1 OS=Xenopus laevis GN=tram1l1 PE=2 SV=1//1.30177e-30	1112.31	129.357	1616.74	132.241
Sjp_0074360	Sjp_0074360	sp|Q8VE97|SRSF4_MOUSE Serine/arginine-rich splicing factor 4 OS=Mus musculus GN=Srsf4 PE=2 SV=1//9.50268e-64	1107.39	578.517	1633.64	580.237
Sjp_0113190	Sjp_0113190	-//-	1100.77	324.214	977.886	305.036
Sjp_0002500	Sjp_0002500	sp|Q7SZQ7|SURF4_DANRE Surfeit locus protein 4 OS=Danio rerio GN=surf4 PE=2 SV=1//5.04411e-34	1098.67	263.05	1751.62	233.985
Sjp_0075400	Sjp_0075400	sp|Q8AVK1|TI13B_XENLA Mitochondrial import inner membrane translocase subunit Tim13-B OS=Xenopus laevis GN=timm13-b PE=3 SV=1//9.63583e-34	1096.66	591.765	1504.66	427.931
Sjp_0069500	Sjp_0069500	-//-	1094.24	1721.56	1415	1332.16
Sjp_0102580	Sjp_0102580	sp|A7E3X2|KC1G1_BOVIN Casein kinase I isoform gamma-1 OS=Bos taurus GN=CSNK1G1 PE=2 SV=1//1.68649e-12	1093.51	475.828	1244.11	452.617
Sjp_0062020	Sjp_0062020	-//-	1092.89	1282.94	994.478	1143.22
Sjp_0036800	Sjp_0036800	RT1-KE4	1090.8	186.762	1482.43	139.765
Sjp_0113100	Sjp_0113100	-//-	1089.61	714.844	1374.16	550.972
Sjp_0134240	Sjp_0134240	-//-	1088.53	172.142	1142.98	288.087
Sjp_0025490	Sjp_0025490	sp|Q27245|YH24_CAEEL Putative aminopeptidase W07G4.4 OS=Caenorhabditis elegans GN=lap-2 PE=3 SV=1//6.00864e-20	1084.37	734.739	1676.04	652.538
Sjp_0011040	Sjp_0011040	sp|Q5FWN8|DNJ6A_XENLA DnaJ homolog subfamily B member 6-A OS=Xenopus laevis GN=dnajb6-a PE=2 SV=1//6.20601e-29	1081.06	797.59	1289.8	783.356
Sjp_0116900	Sjp_0116900	-//-	1074.26	1391.17	1473.52	1178.97
Sjp_0024400	Sjp_0024400	MOR1	1073.47	392.133	1170.22	416.048
Sjp_0090690	Sjp_0090690	sp|P11833|TBB_PARLI Tubulin beta chain OS=Paracentrotus lividus PE=2 SV=1//0	1067.2	2585.27	1253.08	2318.02
Sjp_0012140	Sjp_0012140	sp|P08110|ENPL_CHICK Endoplasmin OS=Gallus gallus GN=HSP90B1 PE=1 SV=1//0	1065.11	470.701	1185.37	472.526
Sjp_0014330	Sjp_0014330	sp|O60519|CRBL2_HUMAN cAMP-responsive element-binding protein-like 2 OS=Homo sapiens GN=CREBL2 PE=1 SV=1//7.03269e-08	1058.31	564.312	1067.26	474.308
Sjp_0016830	Sjp_0016830	DNAJA1	1057.7	1435.05	1540.95	1158.9
Sjp_0025150	Sjp_0025150	sp|Q9D1D4|TMEDA_MOUSE Transmembrane emp24 domain-containing protein 10 OS=Mus musculus GN=Tmed10 PE=2 SV=1//5.75194e-63	1056.26	456.447	1544.01	326.647
Sjp_0001960	Sjp_0001960	sp|P81004|VDAC2_XENLA Voltage-dependent anion-selective channel protein 2 OS=Xenopus laevis GN=vdac2 PE=1 SV=1//1.73538e-25	1055.39	827.73	1231.92	655.629
Sjp_0056990	Sjp_0056990	-//-	1054.54	6.55146	1215.55	0.390793
Sjp_0101280	Sjp_0101280	-//-	1047.25	2105.67	529.502	1462.57
Sjp_0008610	Sjp_0008610	sp|Q78P75|DYL2_RAT Dynein light chain 2, cytoplasmic OS=Rattus norvegicus GN=Dynll2 PE=1 SV=1//8.45052e-46	1045.12	1631.71	1280.25	1031.74
Sjp_0102410	Sjp_0102410	sp|Q9TTV2|ROA2_SAGOE Heterogeneous nuclear ribonucleoproteins A2/B1 OS=Saguinus oedipus GN=HNRNPA2B1 PE=1 SV=1//1.14147e-60	1043.09	638.013	1514.03	538.93
Sjp_0066570	Sjp_0066570	sp|Q5XH57|ORML1_XENLA ORM1-like protein 1 OS=Xenopus laevis GN=ormdl1 PE=2 SV=1//6.21077e-43	1042.34	270.35	1340.65	186.509
Sjp_0094570	Sjp_0094570	sp|Q16YG0|CDC42_AEDAE Cdc42 homolog OS=Aedes aegypti GN=Cdc42 PE=3 SV=1//3.5236e-60	1031.11	1259.53	1274.58	1094.94
Sjp_0083930	Sjp_0083930	sp|Q9CR60|GOT1B_MOUSE Vesicle transport protein GOT1B OS=Mus musculus GN=Golt1b PE=2 SV=1//1.00657e-11	1020.51	536.419	1305.63	487.247
Sjp_0059840	Sjp_0059840	sp|A0AUQ6|LIN52_DANRE Protein lin-52 homolog OS=Danio rerio GN=lin52 PE=3 SV=1//2.30333e-38	1018	805.402	1389.62	644.636
Sjp_0077040	Sjp_0077040	sp|Q07837|SLC31_HUMAN Neutral and basic amino acid transport protein rBAT OS=Homo sapiens GN=SLC3A1 PE=1 SV=2//1.05457e-23	1010.96	302.087	1254.76	295.376
Sjp_0062520	Sjp_0062520	TGAS106I13.1	1007.22	673.006	1253.74	581.389
Sjp_0083710	Sjp_0083710	sp|P67777|PP2AA_RABIT Serine/threonine-protein phosphatase 2A catalytic subunit alpha isoform OS=Oryctolagus cuniculus GN=PPP2CA PE=2 SV=1//3.51615e-61	1006.17	724.078	1269.39	576.923
Sjp_0012890	Sjp_0012890	CCO-2	1004.17	761.069	1386.82	603.594
Sjp_0004490	Sjp_0004490	sp|Q0VCH3|CDPF1_BOVIN Cysteine-rich DPF motif domain-containing protein 1 OS=Bos taurus GN=CDPF1 PE=2 SV=1//3.40074e-12	1001.51	458.38	1178.58	356.351
Sjp_0020970	Sjp_0020970	-//-	994.365	568.574	1151.36	535.609
Sjp_0085270	Sjp_0085270	sp|Q5XI13|GRWD1_RAT Glutamate-rich WD repeat-containing protein 1 OS=Rattus norvegicus GN=Grwd1 PE=2 SV=1//2.64578e-09	982.485	438.484	1018.25	388.178
Sjp_0018570	Sjp_0018570	sp|Q3TDQ1|STT3B_MOUSE Dolichyl-diphosphooligosaccharide--protein glycosyltransferase subunit STT3B OS=Mus musculus GN=Stt3b PE=1 SV=2//0	981.93	234.967	1395.68	206.306
Sjp_0079140	Sjp_0079140	sp|Q8MH63|LAT1N_HUMAN Putative L-type amino acid transporter 1-like protein MLAS OS=Homo sapiens GN=SLC7A5P1 PE=5 SV=1//1.36852e-45	980.923	15.2135	1407.64	7.60067
Sjp_0000130	Sjp_0000130	sp|P15870|H1D_STRPU Histone H1-delta OS=Strongylocentrotus purpuratus PE=3 SV=1//2.20615e-21	974.951	669.033	918.579	802.199
Sjp_0074960	Sjp_0074960	TCEB1-PROV	969.078	494.328	976.619	512.377
Sjp_0042260	Sjp_0042260	TOR	968.012	232.132	1203.91	293.1
Sjp_0115250	Sjp_0115250	sp|Q8BGT7|SPF30_MOUSE Survival of motor neuron-related-splicing factor 30 OS=Mus musculus GN=Smndc1 PE=2 SV=1//1.9168e-16	964.788	11.4027	884.464	0
Sjp_0044890	Sjp_0044890	sp|P09648|CATL1_CHICK Cathepsin L1 (Fragments) OS=Gallus gallus GN=CTSL PE=1 SV=1//3.1462e-28	964.317	1041.17	591.605	1123.82
Sjp_0129570	Sjp_0129570	sp|P67777|PP2AA_RABIT Serine/threonine-protein phosphatase 2A catalytic subunit alpha isoform OS=Oryctolagus cuniculus GN=PPP2CA PE=2 SV=1//2.64988e-123	963.785	519.433	1286.79	432.333
Sjp_0046710	Sjp_0046710	RPL7A	961.95	366.72	1101.18	295.287
Sjp_0075900	Sjp_0075900	sp|Q9VUQ8|DCN1L_DROME DCN1-like protein OS=Drosophila melanogaster GN=CG7427 PE=2 SV=2//1.98809e-10	960.153	440.582	1274.45	299.62
Sjp_0100250	Sjp_0100250	-//-	956.498	516.585	461.38	554.749
Sjp_0002420	Sjp_0002420	PSMB7	952.09	625.878	1347.6	507.599
Sjp_0038170	Sjp_0038170	sp|B3NZM5|TMEDE_DROER Transmembrane emp24 domain-containing protein eca OS=Drosophila erecta GN=eca PE=3 SV=1//1.7758e-69	948.631	527.963	1277.49	362.889
Sjp_0081530	Sjp_0081530	sp|Q91VC9|GHITM_MOUSE Growth hormone-inducible transmembrane protein OS=Mus musculus GN=Ghitm PE=2 SV=1//9.39163e-45	947.264	655.025	1073.81	622.932
Sjp_0019520	Sjp_0019520	sp|Q9CPP6|NDUA5_MOUSE NADH dehydrogenase [ubiquinone] 1 alpha subcomplex subunit 5 OS=Mus musculus GN=Ndufa5 PE=1 SV=3//9.45578e-34	945.853	864.496	1154.05	591.286
Sjp_0084350	Sjp_0084350	sp|Q28I13|CR032_XENTR UPF0729 protein C18orf32 homolog OS=Xenopus tropicalis GN=TEgg055k19.1 PE=3 SV=1//5.53036e-08	943.519	657.433	1198.26	559.758
Sjp_0056420	Sjp_0056420	sp|Q54GN2|KTHY_DICDI Thymidylate kinase OS=Dictyostelium discoideum GN=dtymk PE=3 SV=1//9.12978e-40	939.889	831.685	1257.27	640.531
Sjp_0034530	Sjp_0034530	sp|Q9H3K2|GHITM_HUMAN Growth hormone-inducible transmembrane protein OS=Homo sapiens GN=GHITM PE=1 SV=2//1.54735e-07	938.113	1013.38	1189.58	903.345
Sjp_0032940	Sjp_0032940	sp|Q5RBY3|ATP5J_PONAB ATP synthase-coupling factor 6, mitochondrial OS=Pongo abelii GN=ATP5J PE=3 SV=1//3.78307e-10	933.23	1374.5	1396.89	1015.56
Sjp_0080900	Sjp_0080900	PSMB6	932.936	499.909	1393.26	461.315
Sjp_0047940	Sjp_0047940	sp|Q6FIF0|ZFAN6_HUMAN AN1-type zinc finger protein 6 OS=Homo sapiens GN=ZFAND6 PE=1 SV=2//1.9355e-10	932.074	601.103	907.232	550.383
Sjp_0094720	Sjp_0094720	sp|P26779|SAP_BOVIN Prosaposin OS=Bos taurus GN=PSAP PE=1 SV=3//4.42364e-31	931.659	1019.65	829.811	1061.23
Sjp_0085940	Sjp_0085940	sp|Q7ZWN0|LMF2_XENLA Lipase maturation factor 2 OS=Xenopus laevis GN=lmf2 PE=2 SV=1//1.5762e-99	924.959	468.146	1113.18	360.514
Sjp_0094270	Sjp_0094270	sp|P91799|IM25_SCHJA 25 kDa integral membrane protein OS=Schistosoma japonicum PE=2 SV=1//2.75808e-06	924.75	2904.36	614.142	1792.55
Sjp_0057640	Sjp_0057640	UBE2A	923.023	978.05	1143.59	834.266
Sjp_0133200	Sjp_0133200	-//-	918.905	566.503	785.795	879.235
Sjp_0061870	Sjp_0061870	sp|P13928|ANXA8_HUMAN Annexin A8 OS=Homo sapiens GN=ANXA8 PE=1 SV=3//3.33101e-69	912.6	260.41	936.865	240.527
Sjp_0050610	Sjp_0050610	-//-	909.725	3.84775	850.778	0.104243
Sjp_0043270	Sjp_0043270	sp|Q6NYD1|ROMO1_DANRE Reactive oxygen species modulator 1 OS=Danio rerio GN=romo1 PE=3 SV=1//2.90716e-22	897.646	430.572	1493.95	316.682
Sjp_0024970	Sjp_0024970	sp|Q06967|14336_ORYSJ 14-3-3-like protein GF14-F OS=Oryza sativa subsp. japonica GN=GF14F PE=1 SV=2//6.52478e-87	894.52	1206.79	941.602	965.387
Sjp_0082590	Sjp_0082590	HSP60	893.304	811.421	1107.87	741.09
Sjp_0035510	Sjp_0035510	CHRAC-1	891.643	501.129	1134.64	526.329
Sjp_0041090	Sjp_0041090	ARL5B	891.342	622.638	1000.77	575.033
Sjp_0100750	Sjp_0100750	-//-	891.077	1623.71	986.26	1557.18
Sjp_0078010	Sjp_0078010	sp|Q9UHQ9|NB5R1_HUMAN NADH-cytochrome b5 reductase 1 OS=Homo sapiens GN=CYB5R1 PE=1 SV=1//3.99731e-26	888.019	1545.93	1026.98	1248.68
Sjp_0043040	Sjp_0043040	ROC1A	881.79	870.629	1280.63	719.536
Sjp_0053490	Sjp_0053490	PABII	880.439	469.245	1285.94	358.233
Sjp_0116310	Sjp_0116310	-//-	877.298	207.515	666.884	251.27
Sjp_0030000	Sjp_0030000	sp|O35900|LSM2_MOUSE U6 snRNA-associated Sm-like protein LSm2 OS=Mus musculus GN=Lsm2 PE=3 SV=1//1.96445e-43	871.954	556.55	1248	399.196
Sjp_0075650	Sjp_0075650	sp|P40307|PSB2_RAT Proteasome subunit beta type-2 OS=Rattus norvegicus GN=Psmb2 PE=1 SV=1//2.91433e-69	868.847	402.786	1443.29	340.892
Sjp_0066590	Sjp_0066590	sp|Q3SZI6|RPN2_BOVIN Dolichyl-diphosphooligosaccharide--protein glycosyltransferase subunit 2 OS=Bos taurus GN=RPN2 PE=2 SV=1//7.22117e-36	862.604	136.886	1064.32	150.666
Sjp_0124190	Sjp_0124190	sp|Q26609|HXK_SCHMA Hexokinase OS=Schistosoma mansoni PE=1 SV=2//7.17133e-58	861.87	907.178	662.071	797.929
Sjp_0106450	Sjp_0106450	-//-	859.406	404.411	1596.32	429.833
Sjp_0119340	Sjp_0119340	-//-	858.339	309.407	1695.85	528.4
Sjp_0079420	Sjp_0079420	-//-	856.595	921.519	1317.51	795.384
Sjp_0106280	Sjp_0106280	-//-	853.05	257.369	422.575	224.764
Sjp_0096850	Sjp_0096850	sp|P49256|LMAN2_CANFA Vesicular integral-membrane protein VIP36 OS=Canis familiaris GN=LMAN2 PE=1 SV=1//3.68012e-63	852.001	421.513	1021.46	403.409
Sjp_0083140	Sjp_0083140	sp|P80971|COX42_THUOB Cytochrome c oxidase subunit 4 isoform 2, mitochondrial OS=Thunnus obesus PE=1 SV=2//1.04516e-10	850.826	1533.86	1026.52	1282.42
Sjp_0108240	Sjp_0108240	sp|Q13367|AP3B2_HUMAN AP-3 complex subunit beta-2 OS=Homo sapiens GN=AP3B2 PE=1 SV=2//6.3076e-21	850.41	202.233	431.444	271.53
Sjp_0027490	Sjp_0027490	ARF3	847.687	813.505	1102.97	759.14
Sjp_0105240	Sjp_0105240	sp|P68209|SUCA1_ARATH Succinyl-CoA ligase [ADP-forming] subunit alpha-1, mitochondrial OS=Arabidopsis thaliana GN=At5g08300 PE=1 SV=1//8.19311e-25	847.486	536.981	1134.5	688.491
Sjp_0121000	Sjp_0121000	sp|Q91V92|ACLY_MOUSE ATP-citrate synthase OS=Mus musculus GN=Acly PE=1 SV=1//1.13858e-12	847.486	371.756	324.143	384.274
Sjp_0010680	Sjp_0010680	sp|Q3SZM6|COXM1_BOVIN COX assembly mitochondrial protein homolog OS=Bos taurus GN=CMC1 PE=3 SV=1//2.91886e-10	845.45	638.58	1191.98	423.547
Sjp_0090910	Sjp_0090910	sp|P14202|TEGU_SCHMA Tegument antigen OS=Schistosoma mansoni GN=A12 PE=2 SV=1//9.41515e-18	843.969	698.66	1050.92	365.898
Sjp_0108260	Sjp_0108260	sp|Q9H4I9|EMRE_HUMAN Essential MCU regulator, mitochondrial OS=Homo sapiens GN=SMDT1 PE=1 SV=1//4.43858e-10	842.91	492.768	1315.01	429.967
Sjp_0101030	Sjp_0101030	SDHC	842.398	712.137	863.058	588.48
Sjp_0069800	Sjp_0069800	SQH	841.061	1344.51	1060.82	1014.82
Sjp_0090470	Sjp_0090470	-//-	836.735	192.223	1206.9	107.686
Sjp_0113740	Sjp_0113740	sp|P35704|PRDX2_RAT Peroxiredoxin-2 OS=Rattus norvegicus GN=Prdx2 PE=1 SV=3//1.38309e-87	835.966	569.61	1044.01	459.211
Sjp_0129860	Sjp_0129860	sp|P50656|COX1_ANAPL Cytochrome c oxidase subunit 1 (Fragment) OS=Anas platyrhynchos GN=MT-CO1 PE=3 SV=1//3.97303e-08	834.651	905.096	909.021	798.755
Sjp_0092770	Sjp_0092770	sp|Q501J6|DDX17_MOUSE Probable ATP-dependent RNA helicase DDX17 OS=Mus musculus GN=Ddx17 PE=1 SV=1//3.68435e-139	832.819	327.189	953.11	327.807
Sjp_0072530	Sjp_0072530	sp|O01159|RSP7_CAEEL Probable splicing factor, arginine/serine-rich 7 OS=Caenorhabditis elegans GN=rsp-7 PE=3 SV=3//3.3436e-13	828.797	295.753	984.401	309.295
Sjp_0030210	Sjp_0030210	YWHAB-PROV	826.387	2148.63	837.235	1812.1
Sjp_0085890	Sjp_0085890	sp|P46462|TERA_RAT Transitional endoplasmic reticulum ATPase OS=Rattus norvegicus GN=Vcp PE=1 SV=3//3.39172e-26	823.426	612.334	954.457	660.707
Sjp_0099230	Sjp_0099230	-//-	821.365	409.968	1017.99	382.593
Sjp_0070420	Sjp_0070420	sp|Q9STP8|ACBP2_ARATH Acyl-CoA-binding domain-containing protein 2 OS=Arabidopsis thaliana GN=ACBP2 PE=1 SV=1//8.62072e-07	821.148	295.085	760.303	286.222
Sjp_0131250	Sjp_0131250	sp|Q9VC61|CRERF_DROME Protein CREBRF homolog OS=Drosophila melanogaster GN=CG13624 PE=2 SV=2//1.04363e-17	817.064	5.24026	798.525	0.663245
Sjp_0000390	Sjp_0000390	sp|Q9CYL5|GAPR1_MOUSE Golgi-associated plant pathogenesis-related protein 1 OS=Mus musculus GN=Glipr2 PE=2 SV=3//7.46343e-07	816.574	70.6937	751.553	73.9012
Sjp_0026660	Sjp_0026660	sp|Q7JWG9|RM52_DROME 39S ribosomal protein L52, mitochondrial OS=Drosophila melanogaster GN=mRpL52 PE=2 SV=1//1.12904e-09	815.449	902.601	1220.7	685.715
Sjp_0025600	Sjp_0025600	sp|Q5U305|ERD22_RAT ER lumen protein-retaining receptor 2 OS=Rattus norvegicus GN=Kdelr2 PE=2 SV=1//4.67559e-39	809.26	388.021	1195.51	334.605
Sjp_0106290	Sjp_0106290	sp|Q7ZVF3|SDHA_DANRE Succinate dehydrogenase [ubiquinone] flavoprotein subunit, mitochondrial OS=Danio rerio GN=sdha PE=2 SV=2//9.23592e-68	806.722	784.6	887.376	583.486
Sjp_0044660	Sjp_0044660	HSP90AA1	805.109	2004.99	955.402	1560.93
Sjp_0028960	Sjp_0028960	sp|Q1HQK8|VATF_AEDAE V-type proton ATPase subunit F OS=Aedes aegypti GN=AAEL002464 PE=2 SV=1//3.09369e-54	798.789	958.418	1127.1	730.928
Sjp_0083990	Sjp_0083990	-//-	796.529	213.096	728.107	261.775
Sjp_0053250	Sjp_0053250	sp|Q2KHS5|MOG2A_XENLA 2-acylglycerol O-acyltransferase 2-A OS=Xenopus laevis GN=mogat2-a PE=2 SV=1//1.04547e-59	791.079	48.7062	940.935	36.8216
Sjp_0008190	Sjp_0008190	sp|P51644|ARF4_XENLA ADP-ribosylation factor 4 OS=Xenopus laevis GN=arf4 PE=1 SV=2//3.54095e-96	789.408	630.738	1015.54	486.991
Sjp_0042410	Sjp_0042410	sp|Q9CPV4|GLOD4_MOUSE Glyoxalase domain-containing protein 4 OS=Mus musculus GN=Glod4 PE=1 SV=1//1.38559e-122	788.336	176.971	880.205	164.603
Sjp_0036870	Sjp_0036870	-//-	788.136	912.501	551.924	1287.02
Sjp_0087510	Sjp_0087510	-//-	788.136	260.715	1839.75	286.005
Sjp_0064400	Sjp_0064400	ATPSYN-GAMMA	787.824	365.834	1132.6	330.299
Sjp_0104810	Sjp_0104810	sp|Q0MQE2|NDUB7_PONPY NADH dehydrogenase [ubiquinone] 1 beta subcomplex subunit 7 OS=Pongo pygmaeus GN=NDUFB7 PE=2 SV=3//1.97312e-18	786.912	599.695	1029.25	454.339
Sjp_0070810	Sjp_0070810	sp|Q9CQ89|CUTA_MOUSE Protein CutA OS=Mus musculus GN=Cuta PE=2 SV=3//3.29371e-34	786.598	296.809	943.507	275.467
Sjp_0069870	Sjp_0069870	sp|Q9BYC9|RM20_HUMAN 39S ribosomal protein L20, mitochondrial OS=Homo sapiens GN=MRPL20 PE=1 SV=1//1.29173e-18	786.089	352.2	997.175	309.246
Sjp_0022080	Sjp_0022080	sp|P30151|EF1B_XENLA Elongation factor 1-beta OS=Xenopus laevis GN=eef1b PE=1 SV=3//2.19535e-73	784.931	350.193	961.57	314.462
Sjp_0025970	Sjp_0025970	sp|Q94758|DYL1_SCHMA Dynein light chain OS=Schistosoma mansoni GN=DLC PE=1 SV=1//2.37731e-08	782.338	4432.05	1293.56	2346.37
Sjp_0081410	Sjp_0081410	-//-	782.338	220.031	1293.56	201.838
Sjp_0037110	Sjp_0037110	CS	780.447	564.548	962.236	509.066
Sjp_0068650	Sjp_0068650	sp|Q803S3|MEMO1_DANRE Protein MEMO1 OS=Danio rerio GN=memo1 PE=2 SV=1//3.46143e-123	777.473	435.368	976.084	407.538
Sjp_0007940	Sjp_0007940	CB	777.336	2071.53	577.822	1793.21
Sjp_0036440	Sjp_0036440	sp|P49020|TMED2_CRIGR Transmembrane emp24 domain-containing protein 2 (Fragment) OS=Cricetulus griseus GN=TMED2 PE=1 SV=1//2.48239e-60	768.364	365.901	1183.03	320.729
Sjp_0016730	Sjp_0016730	sp|Q02790|FKBP4_HUMAN Peptidyl-prolyl cis-trans isomerase FKBP4 OS=Homo sapiens GN=FKBP4 PE=1 SV=3//1.91175e-71	765.851	737.822	886.653	508.871
Sjp_0099210	Sjp_0099210	sp|Q5RDY2|TM9S4_PONAB Transmembrane 9 superfamily member 4 OS=Pongo abelii GN=TM9SF4 PE=2 SV=1//1.68875e-62	760.994	505.441	940.476	458.186
Sjp_0107160	Sjp_0107160	sp|Q5XFW8|SEC13_RAT Protein SEC13 homolog OS=Rattus norvegicus GN=Sec13 PE=1 SV=1//2.75747e-44	757.014	408.402	1166.64	338.372
Sjp_0002260	Sjp_0002260	sp|Q801S2|SDHAB_XENLA Succinate dehydrogenase [ubiquinone] flavoprotein subunit B, mitochondrial OS=Xenopus laevis GN=sdha-b PE=2 SV=1//0	756.12	482.506	941.662	455.126
Sjp_0083290	Sjp_0083290	sp|Q5R889|SAHH3_PONAB Putative adenosylhomocysteinase 3 OS=Pongo abelii GN=AHCYL2 PE=2 SV=1//2.4321e-33	755.489	350.374	838.584	358.424
Sjp_0079880	Sjp_0079880	sp|Q9CQJ8|NDUB9_MOUSE NADH dehydrogenase [ubiquinone] 1 beta subcomplex subunit 9 OS=Mus musculus GN=Ndufb9 PE=1 SV=3//1.00387e-22	750.222	1218.99	1058.12	1010.74
Sjp_0023490	Sjp_0023490	VAMP2	750.12	259.959	957.055	246.957
Sjp_0028650	Sjp_0028650	sp|Q27775|TPIS_SCHJA Triosephosphate isomerase OS=Schistosoma japonicum GN=TPI PE=2 SV=1//8.78519e-71	749.185	697.845	777.726	687.658
Sjp_0067290	Sjp_0067290	-//-	748.806	706.8	1088.16	741.479
Sjp_0014840	Sjp_0014840	-//-	746.667	1117.81	775.393	1024.91
Sjp_0043480	Sjp_0043480	sp|Q5RB31|SC61B_PONAB Protein transport protein Sec61 subunit beta OS=Pongo abelii GN=SEC61B PE=3 SV=3//1.81286e-17	746.622	153.998	1215.77	116.366
Sjp_0093470	Sjp_0093470	sp|P50396|GDIA_MOUSE Rab GDP dissociation inhibitor alpha OS=Mus musculus GN=Gdi1 PE=1 SV=3//1.57523e-172	746.257	452.31	897.065	420.834
Sjp_0021650	Sjp_0021650	sp|P28021|CSK2B_XENLA Casein kinase II subunit beta OS=Xenopus laevis GN=csnk2b PE=1 SV=1//1.82634e-115	745.668	645.297	987.736	568.774
Sjp_0016130	Sjp_0016130	-//-	745.57	1010.44	1158.36	832.033
Sjp_0078230	Sjp_0078230	sp|Q9CQF8|RT63_MOUSE Ribosomal protein 63, mitochondrial OS=Mus musculus GN=Mrpl57 PE=3 SV=1//8.5604e-06	744.726	438.598	760.1	453.591
Sjp_0000030	Sjp_0000030	NRV2	743.969	1386.08	674.097	1303.28
Sjp_0031010	Sjp_0031010	sp|P41759|PGK_SCHMA Phosphoglycerate kinase OS=Schistosoma mansoni GN=PGK PE=1 SV=1//4.30874e-178	741.925	1402.05	886.677	1116.05
Sjp_0063810	Sjp_0063810	sp|Q9W4V8|TI50C_DROME Mitochondrial import inner membrane translocase subunit TIM50-C OS=Drosophila melanogaster GN=ttm50 PE=2 SV=2//2.96634e-20	737.88	387.255	881.475	314.471
Sjp_0076300	Sjp_0076300	CLIC4	737.219	663.225	857.917	504.396
Sjp_0004510	Sjp_0004510	sp|Q01844|EWS_HUMAN RNA-binding protein EWS OS=Homo sapiens GN=EWSR1 PE=1 SV=1//8.01624e-13	736.858	291.184	897.982	305.98
Sjp_0001310	Sjp_0001310	sp|Q9VLM5|DAD1_DROME Dolichyl-diphosphooligosaccharide--protein glycosyltransferase subunit DAD1 OS=Drosophila melanogaster GN=l(2)k12914 PE=3 SV=1//2.7934e-48	736.626	252.555	1324.64	206.827
Sjp_0060080	Sjp_0060080	sp|Q0MQE6|NDUB8_GORGO NADH dehydrogenase [ubiquinone] 1 beta subcomplex subunit 8, mitochondrial OS=Gorilla gorilla gorilla GN=NDUFB8 PE=2 SV=1//1.39078e-12	736.419	459.794	1091.74	388.232
Sjp_0063240	Sjp_0063240	-//-	734.249	1186.62	1244.66	1098.81
Sjp_0102870	Sjp_0102870	sp|Q6DJE4|CPSF5_XENLA Cleavage and polyadenylation specificity factor subunit 5 OS=Xenopus laevis GN=cpsf5 PE=2 SV=1//4.96614e-81	734.102	376.149	896.321	286.72
Sjp_0040780	Sjp_0040780	sp|P49951|CLH1_BOVIN Clathrin heavy chain 1 OS=Bos taurus GN=CLTC PE=1 SV=1//0	724.966	485.638	847.432	529.027
Sjp_0076000	Sjp_0076000	sp|Q8AWF2|NACA_ORENI Nascent polypeptide-associated complex subunit alpha OS=Oreochromis niloticus GN=naca PE=2 SV=1//3.63498e-51	720.403	847.524	871.024	670.993
Sjp_0087160	Sjp_0087160	sp|P63255|CRIP1_RAT Cysteine-rich protein 1 OS=Rattus norvegicus GN=Crip1 PE=1 SV=2//1.77616e-22	720.187	453.071	307.587	914.745
Sjp_0023480	Sjp_0023480	sp|Q6AYE2|SHLB1_RAT Endophilin-B1 OS=Rattus norvegicus GN=Sh3glb1 PE=2 SV=1//2.08272e-08	720.115	2652.3	576.537	2626.45
Sjp_0015800	Sjp_0015800	sp|P29190|PCKG_HAECO Phosphoenolpyruvate carboxykinase [GTP] OS=Haemonchus contortus GN=PEPCK PE=2 SV=1//0	718.863	76.0423	657.599	75.7845
Sjp_0056610	Sjp_0056610	AMY-1	718.665	677.901	857.037	1505.81
Sjp_0034360	Sjp_0034360	sp|Q5XI73|GDIR1_RAT Rho GDP-dissociation inhibitor 1 OS=Rattus norvegicus GN=Arhgdia PE=1 SV=1//2.35366e-45	716.345	960.768	896.55	806.528
Sjp_0054300	Sjp_0054300	-//-	715.621	107.388	705.439	95.3935
Sjp_0124440	Sjp_0124440	sp|P50688|COX2_GALSE Cytochrome c oxidase subunit 2 OS=Galago senegalensis GN=MT-CO2 PE=3 SV=1//5.94083e-21	712.951	1104.5	1218.71	845.704
Sjp_0043790	Sjp_0043790	sp|P35604|COPZ1_BOVIN Coatomer subunit zeta-1 OS=Bos taurus GN=COPZ1 PE=1 SV=2//3.93609e-63	712.24	320.893	1149.62	309.78
Sjp_0091510	Sjp_0091510	sp|Q96DM3|MIC1_HUMAN Uncharacterized protein C18orf8 OS=Homo sapiens GN=C18orf8 PE=2 SV=2//1.60562e-10	710.193	544.726	666.884	599.182
Sjp_0106240	Sjp_0106240	-//-	710.193	168.606	523.98	115.971
Sjp_0004660	Sjp_0004660	-//-	708.934	364.15	948.393	306.882
Sjp_0020960	Sjp_0020960	sp|Q8K211|COPT1_MOUSE High affinity copper uptake protein 1 OS=Mus musculus GN=Slc31a1 PE=2 SV=1//2.0721e-10	706.238	185.878	486.214	240.171
Sjp_0116670	Sjp_0116670	sp|P09648|CATL1_CHICK Cathepsin L1 (Fragments) OS=Gallus gallus GN=CTSL PE=1 SV=1//9.88387e-29	698.656	14.8639	546.376	0
Sjp_0010290	Sjp_0010290	sp|Q60676|PPP5_MOUSE Serine/threonine-protein phosphatase 5 OS=Mus musculus GN=Ppp5c PE=1 SV=3//1.6866e-24	695.475	418.501	610.248	371.303
Sjp_0076590	Sjp_0076590	-//-	695.475	130.353	429.434	219.85
Sjp_0028670	Sjp_0028670	sp|A5D989|EF1D_BOVIN Elongation factor 1-delta OS=Bos taurus GN=EEF1D PE=2 SV=2//1.03754e-50	693.344	479.215	881.097	360.986
Sjp_0123570	Sjp_0123570	sp|Q9JLJ3|AL9A1_RAT 4-trimethylaminobutyraldehyde dehydrogenase OS=Rattus norvegicus GN=Aldh9a1 PE=1 SV=1//2.00703e-18	690.747	661.529	657.717	741.526
Sjp_0120460	Sjp_0120460	sp|Q8HY82|CATS_SAIBB Cathepsin S OS=Saimiri boliviensis boliviensis GN=CTSS PE=2 SV=1//7.02547e-16	688.594	570.214	1173.26	350.085
Sjp_0012260	Sjp_0012260	sp|Q5R628|LSM5_PONAB U6 snRNA-associated Sm-like protein LSm5 OS=Pongo abelii GN=LSM5 PE=3 SV=3//4.86007e-42	686.808	263.722	1084.57	253.775
Sjp_0129230	Sjp_0129230	sp|Q28CH8|YIPF6_XENTR Protein YIPF6 OS=Xenopus tropicalis GN=yipf6 PE=2 SV=1//1.28833e-34	685.355	427.852	1050.47	360.283
Sjp_0062920	Sjp_0062920	-//-	685.299	921.735	1026.4	761.235
Sjp_0074950	Sjp_0074950	PAI-RBP1	684.665	432.228	766.192	635.754
Sjp_0079040	Sjp_0079040	LWR	682.998	442.853	922.495	380.804
Sjp_0089430	Sjp_0089430	RPII15	682.696	451.794	888.734	381.54
Sjp_0076950	Sjp_0076950	sp|Q98TX3|PDCD4_CHICK Programmed cell death protein 4 OS=Gallus gallus GN=PDCD4 PE=2 SV=1//8.9411e-23	682.072	388.075	815.634	396.531
Sjp_0083870	Sjp_0083870	ARG2	681.696	162.752	906.745	127.275
Sjp_0024730	Sjp_0024730	sp|Q7T2P6|TIM23_DANRE Mitochondrial import inner membrane translocase subunit Tim23 OS=Danio rerio GN=timm23 PE=2 SV=1//1.76705e-26	678.268	665.186	917.263	560.507
Sjp_0050120	Sjp_0050120	sp|Q7SYR1|OSGEP_XENLA Probable tRNA N6-adenosine threonylcarbamoyltransferase OS=Xenopus laevis GN=osgep PE=2 SV=1//9.5424e-30	674.805	426.59	760.303	361.66
Sjp_0131100	Sjp_0131100	sp|Q8CD54|PIEZ2_MOUSE Piezo-type mechanosensitive ion channel component 2 OS=Mus musculus GN=Piezo2 PE=1 SV=2//4.13126e-06	671.319	127.043	412.768	144.144
Sjp_0028850	Sjp_0028850	sp|Q5R8Y6|TM9S2_PONAB Transmembrane 9 superfamily member 2 OS=Pongo abelii GN=TM9SF2 PE=2 SV=1//0	670.055	475.16	822.168	369.446
Sjp_0062310	Sjp_0062310	sp|P27080|ADT_CHLRE ADP,ATP carrier protein OS=Chlamydomonas reinhardtii GN=ABT PE=2 SV=1//1.93728e-119	669.608	319.176	820.986	398.083
Sjp_0022800	Sjp_0022800	sp|Q9Y3B2|EXOS1_HUMAN Exosome complex component CSL4 OS=Homo sapiens GN=EXOSC1 PE=1 SV=1//1.42602e-31	668.57	194.002	956.999	215.563
Sjp_0105130	Sjp_0105130	sp|O35379|MRP1_MOUSE Multidrug resistance-associated protein 1 OS=Mus musculus GN=Abcc1 PE=1 SV=1//3.4601e-125	666.899	74.9883	807.098	85.0041
Sjp_0115580	Sjp_0115580	sp|P34308|CAN_CAEEL Calpain clp-1 OS=Caenorhabditis elegans GN=clp-1 PE=3 SV=4//4.52896e-10	666.548	347.131	589.813	404.185
Sjp_0123720	Sjp_0123720	sp|Q8BPM2|M4K5_MOUSE Mitogen-activated protein kinase kinase kinase kinase 5 OS=Mus musculus GN=Map4k5 PE=1 SV=2//1.04933e-11	666.241	243.932	658.754	322.453
Sjp_0024000	Sjp_0024000	sp|Q9QUM9|PSA6_MOUSE Proteasome subunit alpha type-6 OS=Mus musculus GN=Psma6 PE=1 SV=1//2.16405e-76	662.786	271.857	1074.84	266.016
Sjp_0078610	Sjp_0078610	sp|O15127|SCAM2_HUMAN Secretory carrier-associated membrane protein 2 OS=Homo sapiens GN=SCAMP2 PE=1 SV=2//2.10439e-30	661.473	445.09	784.805	393.39
Sjp_0086820	Sjp_0086820	-//-	660.536	367.64	1074.75	358.511
Sjp_0077110	Sjp_0077110	sp|P43157|CYSP_SCHJA Cathepsin B-like cysteine proteinase OS=Schistosoma japonicum GN=CATB PE=2 SV=1//6.69899e-49	659.949	1410.1	1172.4	1048.98
Sjp_0042230	Sjp_0042230	sp|Q8BHD4|FRMD3_MOUSE FERM domain-containing protein 3 OS=Mus musculus GN=Frmd3 PE=2 SV=1//1.47813e-32	658.846	388.415	780.834	409.923
Sjp_0015030	Sjp_0015030	sp|Q9Y3D5|RT18C_HUMAN 28S ribosomal protein S18c, mitochondrial OS=Homo sapiens GN=MRPS18C PE=1 SV=1//1.16822e-23	658.383	416.975	903.583	337.532
Sjp_0071140	Sjp_0071140	sp|Q9Z142|TMM33_RAT Transmembrane protein 33 OS=Rattus norvegicus GN=Tmem33 PE=2 SV=1//4.60071e-22	655.703	436.636	893.869	420.383
Sjp_0066050	Sjp_0066050	UBB	654.795	1752.43	1578.2	2645.58
Sjp_0050140	Sjp_0050140	PSMC2	653.36	462.683	886.022	445.879
Sjp_0100020	Sjp_0100020	sp|Q78PY7|SND1_MOUSE Staphylococcal nuclease domain-containing protein 1 OS=Mus musculus GN=Snd1 PE=1 SV=1//0	652.488	93.6407	850.607	99.7925
Sjp_0106040	Sjp_0106040	-//-	651.041	600.021	837.575	495.14
Sjp_0007120	Sjp_0007120	sp|Q16629|SRSF7_HUMAN Serine/arginine-rich splicing factor 7 OS=Homo sapiens GN=SRSF7 PE=1 SV=1//6.10267e-16	643.554	232.99	823.711	254.509
Sjp_0023950	Sjp_0023950	RAB10	639.68	621.438	692.237	628.195
Sjp_0017860	Sjp_0017860	-//-	638.62	15.8646	639.511	0.947308
Sjp_0033090	Sjp_0033090	sp|P47193|VAMP2_XENLA Vesicle-associated membrane protein 2 OS=Xenopus laevis GN=vamp2 PE=3 SV=3//7.93567e-07	638.506	1029.93	667.737	793.806
Sjp_0070040	Sjp_0070040	sp|Q9Y1A3|TIM8_DROME Mitochondrial import inner membrane translocase subunit Tim8 OS=Drosophila melanogaster GN=Tim8 PE=3 SV=1//3.15651e-15	638.394	388.067	1135.89	376.775
Sjp_0059660	Sjp_0059660	sp|Q7JX57|EMRE_DROME Protein EMRE homolog, mitochondrial OS=Drosophila melanogaster GN=CG17680 PE=3 SV=1//6.81412e-09	637.751	1258.33	693.229	837.195
Sjp_0090030	Sjp_0090030	-//-	637.265	329.506	778.662	335.299
Sjp_0108710	Sjp_0108710	sp|P29390|FRI2_MAIZE Ferritin-2, chloroplastic OS=Zea mays GN=FER2 PE=1 SV=2//4.59172e-11	635.615	598.941	648.285	832.593
Sjp_0017270	Sjp_0017270	sp|Q28BZ2|HINT3_XENTR Histidine triad nucleotide-binding protein 3 OS=Xenopus tropicalis GN=hint3 PE=2 SV=1//1.46947e-07	635.615	516.328	81.0357	544.388
Sjp_0068310	Sjp_0068310	PSMB4	634.821	467.164	802.066	393.072
Sjp_0115420	Sjp_0115420	sp|Q5U211|SNX3_RAT Sorting nexin-3 OS=Rattus norvegicus GN=Snx3 PE=1 SV=1//1.11953e-60	633.987	480.869	723.127	430.217
Sjp_0134470	Sjp_0134470	SCSA	633.565	444.398	830.966	434.844
Sjp_0133090	Sjp_0133090	sp|A7S4N4|SERIC_NEMVE Probable serine incorporator OS=Nematostella vectensis GN=serinc PE=3 SV=1//1.71998e-27	631.024	683.447	600.733	633.592
Sjp_0025920	Sjp_0025920	sp|Q94748|DYL2_SCHMA Probable dynein light chain OS=Schistosoma mansoni PE=3 SV=1//3.18527e-49	630.529	2932.35	581.035	1186.16
Sjp_0079900	Sjp_0079900	sp|Q0VCN3|IFT27_BOVIN Intraflagellar transport protein 27 homolog OS=Bos taurus GN=IFT27 PE=2 SV=1//9.87058e-07	630.509	1129.76	367.949	858.015
Sjp_0016030	Sjp_0016030	sp|Q8BUM9|UBP43_MOUSE Ubiquitin carboxyl-terminal hydrolase 43 OS=Mus musculus GN=Usp43 PE=2 SV=2//4.19487e-11	630.509	43.4524	551.924	286.005
Sjp_0058520	Sjp_0058520	sp|Q24306|DIAP1_DROME Death-associated inhibitor of apoptosis 1 OS=Drosophila melanogaster GN=Diap1 PE=1 SV=2//3.876e-07	628.729	2327.84	497.454	2223.82
Sjp_0112230	Sjp_0112230	sp|O43315|AQP9_HUMAN Aquaporin-9 OS=Homo sapiens GN=AQP9 PE=2 SV=2//1.19985e-09	628.483	1483.86	263.667	1616.63
Sjp_0004630	Sjp_0004630	SOP2	626.381	644.454	665.588	597.442
Sjp_0131900	Sjp_0131900	sp|P43157|CYSP_SCHJA Cathepsin B-like cysteine proteinase OS=Schistosoma japonicum GN=CATB PE=2 SV=1//0	624.462	714.887	1216.58	635.101
Sjp_0013940	Sjp_0013940	-//-	623.159	1476.91	649.015	1599.21
Sjp_0125790	Sjp_0125790	sp|Q9TGE6|COX1_LOLFO Cytochrome c oxidase subunit 1 (Fragment) OS=Loligo forbesi GN=COI PE=3 SV=1//3.17067e-13	622.464	1099.56	640.979	519.7
Sjp_0057850	Sjp_0057850	sp|Q8R317|UBQL1_MOUSE Ubiquilin-1 OS=Mus musculus GN=Ubqln1 PE=1 SV=1//2.4496e-72	620.504	240.272	708.962	310.262
Sjp_0017890	Sjp_0017890	sp|Q06068|HSP97_STRPU 97 kDa heat shock protein OS=Strongylocentrotus purpuratus PE=1 SV=2//1.03944e-75	614.557	682.54	756.221	645.756
Sjp_0103560	Sjp_0103560	-//-	613.672	821.783	927.419	544.325
Sjp_0103600	Sjp_0103600	-//-	611.589	1.62026	612.381	0.506639
Sjp_0036400	Sjp_0036400	sp|P83863|H2B_LITVA Histone H2B (Fragments) OS=Litopenaeus vannamei PE=1 SV=2//5.49384e-34	611.529	12.5364	236.734	5.12313
Sjp_0095780	Sjp_0095780	CCT6A	609.191	427.217	731.997	349.202
Sjp_0043730	Sjp_0043730	sp|Q9H237|PORCN_HUMAN Protein-serine O-palmitoleoyltransferase porcupine OS=Homo sapiens GN=PORCN PE=1 SV=2//1.32941e-52	608.653	31.6819	794.042	17.6966
Sjp_0115950	Sjp_0115950	-//-	608.452	1.34043	729.804	0
Sjp_0049530	Sjp_0049530	sp|Q5XHH7|SYVNB_XENLA E3 ubiquitin-protein ligase synoviolin B OS=Xenopus laevis GN=syvn1-b PE=2 SV=1//6.13205e-105	607.438	94.0273	932.629	110.66
Sjp_0092090	Sjp_0092090	-//-	607.149	140.397	872.264	176.573
Sjp_0092340	Sjp_0092340	sp|Q94743|SORCN_SCHJA Sorcin OS=Schistosoma japonicum PE=2 SV=1//2.34789e-60	606.923	562.685	814.011	402.849
Sjp_0007370	Sjp_0007370	-//-	601.904	162.497	0	574.093
Sjp_0100170	Sjp_0100170	sp|P15311|EZRI_HUMAN Ezrin OS=Homo sapiens GN=EZR PE=1 SV=4//2.17902e-73	601.727	623.286	574.987	577.169
Sjp_0029980	Sjp_0029980	BET1L-PROV	601.32	586.095	919.553	432.057
Sjp_0045680	Sjp_0045680	CCT5-PROV	600.528	520.198	610.549	426.112
Sjp_0063520	Sjp_0063520	NEO18	600.154	307.732	886.136	242.095
Sjp_0096410	Sjp_0096410	-//-	598.993	730.722	799.853	486.334
Sjp_0070960	Sjp_0070960	sp|O00505|IMA4_HUMAN Importin subunit alpha-4 OS=Homo sapiens GN=KPNA3 PE=1 SV=2//0	598.904	624.482	776.419	623.249
Sjp_0119710	Sjp_0119710	-//-	598.089	167.371	554.211	145.249
Sjp_0055410	Sjp_0055410	sp|P28799|GRN_HUMAN Granulins OS=Homo sapiens GN=GRN PE=1 SV=2//6.57294e-18	598.083	539.707	924.24	533.631
Sjp_0031810	Sjp_0031810	ARD1	597.238	564.672	682.993	466.765
Sjp_0085740	Sjp_0085740	-//-	597.063	625.016	562.193	483.87
Sjp_0105430	Sjp_0105430	sp|Q3MI05|PPGB_BOVIN Lysosomal protective protein OS=Bos taurus GN=CTSA PE=2 SV=1//1.30949e-29	593.804	1358.2	603.082	1385.09
Sjp_0013380	Sjp_0013380	sp|Q5F3N9|CF106_CHICK Uncharacterized protein C6orf106 homolog OS=Gallus gallus GN=RCJMB04_11e11 PE=2 SV=1//2.60081e-18	593.528	314.864	666.416	298.03
Sjp_0040280	Sjp_0040280	sp|P81045|COX17_PIG Cytochrome c oxidase copper chaperone OS=Sus scrofa GN=COX17 PE=1 SV=1//6.18235e-10	593.47	414.715	744.384	333.266
Sjp_0044140	Sjp_0044140	sp|Q8CGK3|LONM_MOUSE Lon protease homolog, mitochondrial OS=Mus musculus GN=Lonp1 PE=1 SV=2//8.41881e-09	593.426	198.876	507.09	242.054
Sjp_0042060	Sjp_0042060	EIF-4A	591.536	220.283	641.814	196.981
Sjp_0048690	Sjp_0048690	-//-	591.035	523.126	779.635	432.33
Sjp_0052570	Sjp_0052570	sp|P79781|RS27A_CHICK Ubiquitin-40S ribosomal protein S27a OS=Gallus gallus GN=RPS27A PE=2 SV=3//1.62128e-25	587.65	294.294	653.838	293.944
Sjp_0105230	Sjp_0105230	VHA-16	587.553	746.439	684.206	739.362
Sjp_0054850	Sjp_0054850	PDSW	587.095	421.651	718.392	390.461
Sjp_0029210	Sjp_0029210	-//-	586.75	321.874	733.823	234.584
Sjp_0112320	Sjp_0112320	sp|Q6RWA9|AT1A_TAESO Sodium/potassium-transporting ATPase subunit alpha OS=Taenia solium PE=2 SV=1//3.98157e-50	585.373	208.484	370.88	259.596
Sjp_0099340	Sjp_0099340	sp|Q68FD5|CLH1_MOUSE Clathrin heavy chain 1 OS=Mus musculus GN=Cltc PE=1 SV=3//0	583.255	370.959	686.561	388.14
Sjp_0113730	Sjp_0113730	sp|O00571|DDX3X_HUMAN ATP-dependent RNA helicase DDX3X OS=Homo sapiens GN=DDX3X PE=1 SV=3//0	583.071	220.491	732.246	236.012
Sjp_0046190	Sjp_0046190	sp|P46978|STT3A_MOUSE Dolichyl-diphosphooligosaccharide--protein glycosyltransferase subunit STT3A OS=Mus musculus GN=Stt3a PE=1 SV=1//8.94622e-116	582.913	176.562	867.99	149.279
Sjp_0070270	Sjp_0070270	sp|Q4R6F8|TCPB_MACFA T-complex protein 1 subunit beta OS=Macaca fascicularis GN=CCT2 PE=2 SV=3//1.18625e-135	582.743	318.853	684.599	267.241
Sjp_0075470	Sjp_0075470	sp|P62311|LSM3_MOUSE U6 snRNA-associated Sm-like protein LSm3 OS=Mus musculus GN=Lsm3 PE=3 SV=2//1.05753e-35	580.163	440.308	653.724	315.741
Sjp_0115960	Sjp_0115960	sp|O89116|VTI1A_MOUSE Vesicle transport through interaction with t-SNAREs homolog 1A OS=Mus musculus GN=Vti1a PE=1 SV=1//7.04478e-14	579.587	484.605	579.799	407.19
Sjp_0034910	Sjp_0034910	sp|Q26609|HXK_SCHMA Hexokinase OS=Schistosoma mansoni PE=1 SV=2//5.79828e-63	576.22	444.913	525.788	389.926
Sjp_0000470	Sjp_0000470	-//-	568.656	1.68859	568.128	0
Sjp_0033350	Sjp_0033350	sp|Q5RFN7|SH3L1_PONAB SH3 domain-binding glutamic acid-rich-like protein OS=Pongo abelii GN=SH3BGRL PE=3 SV=1//1.04862e-12	568.531	657.433	275.461	594.349
Sjp_0024270	Sjp_0024270	sp|Q3MI05|PPGB_BOVIN Lysosomal protective protein OS=Bos taurus GN=CTSA PE=2 SV=1//5.74209e-103	568.266	371.956	853.358	219.447
Sjp_0033430	Sjp_0033430	sp|P62997|TRA2B_RAT Transformer-2 protein homolog beta OS=Rattus norvegicus GN=Tra2b PE=1 SV=1//1.67033e-35	566.589	426.554	697.979	445.853
Sjp_0067300	Sjp_0067300	sp|Q8TCT9|HM13_HUMAN Minor histocompatibility antigen H13 OS=Homo sapiens GN=HM13 PE=1 SV=1//5.54319e-07	563.82	264.033	784.879	182.116
Sjp_0119920	Sjp_0119920	sp|Q2TBN1|SMRD1_BOVIN SWI/SNF-related matrix-associated actin-dependent regulator of chromatin subfamily D member 1 OS=Bos taurus GN=SMARCD1 PE=2 SV=1//2.82185e-22	563.182	299.004	134.943	210.689
Sjp_0033590	Sjp_0033590	sp|Q7SXW4|EMC3_DANRE ER membrane protein complex subunit 3 OS=Danio rerio GN=emc3 PE=2 SV=1//1.70376e-73	560.47	273.415	773.858	237.553
Sjp_0084370	Sjp_0084370	C1QBP	559.547	405.278	818.884	347.975
Sjp_0052950	Sjp_0052950	sp|F7ARS3|RU1C_MONDO U1 small nuclear ribonucleoprotein C OS=Monodelphis domestica GN=SNRPC PE=3 SV=1//1.80871e-33	559.32	339.494	785.609	339.168
Sjp_0110470	Sjp_0110470	sp|O02414|DYL1_HELCR Dynein light chain LC6, flagellar outer arm OS=Heliocidaris crassispina PE=3 SV=1//1.51702e-25	558.813	817.257	129.356	302.758
Sjp_0028360	Sjp_0028360	PKCSH	557.027	242.17	701.392	208.113
Sjp_0098840	Sjp_0098840	sp|O96860|DYL2_DROME Dynein light chain 2, cytoplasmic OS=Drosophila melanogaster GN=Cdlc2 PE=3 SV=1//5.16328e-11	556.224	1615.98	370.644	874.249
Sjp_0071370	Sjp_0071370	sp|Q9VRV7|SF3B6_DROME Splicing factor 3B subunit 6-like protein OS=Drosophila melanogaster GN=CG13298 PE=1 SV=1//2.97194e-57	554.161	337.758	580.066	262.614
Sjp_0041950	Sjp_0041950	sp|Q29MA5|RM24_DROPS Probable 39S ribosomal protein L24, mitochondrial OS=Drosophila pseudoobscura pseudoobscura GN=mRpL24 PE=3 SV=1//8.69032e-27	553.22	375.036	814.672	345.427
Sjp_0123820	Sjp_0123820	sp|Q6DGP7|LYRM1_DANRE LYR motif containing protein 1 OS=Danio rerio GN=lyrm1 PE=3 SV=1//2.32185e-15	552.918	200.463	422.01	223.633
Sjp_0116250	Sjp_0116250	sp|Q9PUE4|COPG2_DANRE Coatomer subunit gamma-2 OS=Danio rerio GN=copg2 PE=2 SV=2//3.90311e-26	552.033	320.849	611.68	326.51
Sjp_0055710	Sjp_0055710	-//-	551.422	1225.17	417.36	823.083
Sjp_0133700	Sjp_0133700	ARF	549.795	599.843	638.633	523.924
Sjp_0105460	Sjp_0105460	UQCRFS1	546.876	333.236	619.912	389.915
Sjp_0112280	Sjp_0112280	sp|Q99P72|RTN4_MOUSE Reticulon-4 OS=Mus musculus GN=Rtn4 PE=1 SV=2//7.06708e-26	544.167	468.851	715.428	336.13
Sjp_0105710	Sjp_0105710	-//-	543.116	128.558	633.085	161.612
Sjp_0043440	Sjp_0043440	sp|Q26563|CATC_SCHMA Cathepsin C OS=Schistosoma mansoni PE=2 SV=1//0	542.665	387.499	626.251	336.556
Sjp_0112990	Sjp_0112990	sp|P43157|CYSP_SCHJA Cathepsin B-like cysteine proteinase OS=Schistosoma japonicum GN=CATB PE=2 SV=1//3.70846e-123	541.793	1058.56	699.424	562.583
Sjp_0056120	Sjp_0056120	sp|B0BN85|SGT1_RAT Protein SGT1 homolog OS=Rattus norvegicus GN=Sugt1 PE=2 SV=1//4.65778e-48	540.512	373.477	597.019	315.068
Sjp_0005790	Sjp_0005790	-//-	539.635	418.188	1330.55	175.288
Sjp_0117610	Sjp_0117610	-//-	539.252	386.384	878.858	137.824
Sjp_0042670	Sjp_0042670	sp|Q5BQX9|SJ766_SCHJA Uncharacterized protein SJCHGC09766 OS=Schistosoma japonicum GN=SJCHGC09766 PE=3 SV=1//4.05632e-31	537.896	595.044	339.649	404.449
Sjp_0062610	Sjp_0062610	-//-	536.368	422.443	306.319	456.896
Sjp_0045170	Sjp_0045170	sp|Q52KD8|EAF6_XENLA Chromatin modification-related protein MEAF6 OS=Xenopus laevis GN=meaf6 PE=2 SV=1//5.59392e-17	534.758	311.878	610.81	279.378
Sjp_0120530	Sjp_0120530	sp|Q80X90|FLNB_MOUSE Filamin-B OS=Mus musculus GN=Flnb PE=1 SV=3//3.99204e-06	533.541	752.333	303.622	1214.97
Sjp_0093040	Sjp_0093040	SLC2A4	532.38	1302.56	402.127	1311.19
Sjp_0056160	Sjp_0056160	sp|D3ZVF4|TPPC2_RAT Trafficking protein particle complex subunit 2 OS=Rattus norvegicus GN=Trappc2 PE=3 SV=1//3.76002e-25	531.532	337.467	634.891	262.109
Sjp_0041380	Sjp_0041380	GLUL	531.388	633.013	595.399	442.153
Sjp_0021290	Sjp_0021290	-//-	530.985	41.999	631.662	39.795
Sjp_0019960	Sjp_0019960	sp|Q22782|RAB6B_CAEEL Ras-related protein Rab-6.2 OS=Caenorhabditis elegans GN=rab-6.2 PE=3 SV=1//8.95555e-79	530.708	273.969	590.558	232.55
Sjp_0095650	Sjp_0095650	sp|Q9H3N1|TMX1_HUMAN Thioredoxin-related transmembrane protein 1 OS=Homo sapiens GN=TMX1 PE=1 SV=1//1.15046e-30	529.387	129.971	573.341	100.253
Sjp_0130550	Sjp_0130550	sp|Q80ZJ7|SNX32_MOUSE Sorting nexin-32 OS=Mus musculus GN=Snx32 PE=2 SV=1//5.66026e-19	528.429	441.168	460.606	597.518
Sjp_0029340	Sjp_0029340	UBE2G2	528.062	242.931	632.219	231.495
Sjp_0114570	Sjp_0114570	HINT1	526.154	739.567	616.42	589.222
Sjp_0000560	Sjp_0000560	sp|P20488|SYPH_BOVIN Synaptophysin OS=Bos taurus GN=SYP PE=2 SV=3//2.38579e-27	526.12	387.541	633.855	317.893
Sjp_0029930	Sjp_0029930	sp|Q95245|CY561_PIG Cytochrome b561 OS=Sus scrofa GN=CYB561 PE=2 SV=1//1.0523e-42	524.828	470.551	612.238	379.89
Sjp_0042220	Sjp_0042220	sp|Q3SZR9|TSN3_BOVIN Tetraspanin-3 OS=Bos taurus GN=TSPAN3 PE=2 SV=1//5.23084e-10	523.27	584.397	518.371	478.613
Sjp_0031210	Sjp_0031210	-//-	521.782	47.158	425.609	42.354
Sjp_0063950	Sjp_0063950	NDUFS8	521.727	585.009	572.49	485.57
Sjp_0027410	Sjp_0027410	sp|O75439|MPPB_HUMAN Mitochondrial-processing peptidase subunit beta OS=Homo sapiens GN=PMPCB PE=1 SV=2//0	521.631	336.433	645.182	292.934
Sjp_0012060	Sjp_0012060	sp|Q15334|L2GL1_HUMAN Lethal(2) giant larvae protein homolog 1 OS=Homo sapiens GN=LLGL1 PE=1 SV=3//1.0042e-06	520.954	740.561	428.687	908.432
Sjp_0027910	Sjp_0027910	sp|Q8ML92|AVE_DROME Protein aveugle OS=Drosophila melanogaster GN=ave PE=1 SV=1//6.32284e-11	520.628	399.148	785.573	270.292
Sjp_0067090	Sjp_0067090	sp|Q8HYI9|PFD5_BOVIN Prefoldin subunit 5 OS=Bos taurus GN=PFDN5 PE=2 SV=1//2.27296e-38	520.36	321.826	490.009	259.305
Sjp_0008360	Sjp_0008360	HNRNP-K	520.104	143.901	629.738	131.563
Sjp_0031250	Sjp_0031250	-//-	519.527	783.216	416.87	530.333
Sjp_0002580	Sjp_0002580	sp|Q3T0Z7|DHPR_BOVIN Dihydropteridine reductase OS=Bos taurus GN=QDPR PE=2 SV=1//7.9921e-68	517.975	155.628	627.352	123.777
Sjp_0103220	Sjp_0103220	BSG	517.926	994.157	536.283	798.979
Sjp_0036580	Sjp_0036580	sp|O35623|BET1_MOUSE BET1 homolog OS=Mus musculus GN=Bet1 PE=1 SV=1//1.63302e-10	513.276	224.572	566.853	189.167
Sjp_0031510	Sjp_0031510	sp|P31401|VATB_MANSE V-type proton ATPase subunit B OS=Manduca sexta GN=VHA55 PE=2 SV=1//0	512.804	308.219	537.893	321.974
Sjp_0134980	Sjp_0134980	-//-	512.383	217.891	736.207	207.165
Sjp_0127360	Sjp_0127360	COX1	510.947	1445.35	552.011	1050.26
Sjp_0064680	Sjp_0064680	sp|Q6B855|TKT_BOVIN Transketolase OS=Bos taurus GN=TKT PE=2 SV=1//8.82313e-67	509.041	370.383	710.377	329.229
Sjp_0054500	Sjp_0054500	sp|Q66H21|CHPT1_RAT Cholinephosphotransferase 1 OS=Rattus norvegicus GN=Chpt1 PE=2 SV=1//6.24827e-76	508.959	380.068	528.904	393.963
Sjp_0113920	Sjp_0113920	-//-	508.607	1590.92	562.286	1674.68
Sjp_0071040	Sjp_0071040	CHMP1A	507.916	451.609	594	422.317
Sjp_0103070	Sjp_0103070	sp|P00125|CY1_BOVIN Cytochrome c1, heme protein, mitochondrial OS=Bos taurus GN=CYC1 PE=1 SV=2//5.82995e-84	505.976	243.425	707.91	201.885
Sjp_0103030	Sjp_0103030	DNAJC12	505.428	428.465	610.945	535.757
Sjp_0042090	Sjp_0042090	sp|Q68FA7|MARH3_XENTR E3 ubiquitin-protein ligase MARCH3 OS=Xenopus tropicalis GN=march3 PE=2 SV=1//1.72861e-18	498.347	4.33027	562.272	0.800201
Sjp_0055090	Sjp_0055090	sp|P33527|MRP1_HUMAN Multidrug resistance-associated protein 1 OS=Homo sapiens GN=ABCC1 PE=1 SV=3//1.21925e-14	496.939	90.0552	615.138	103.755
Sjp_0103790	Sjp_0103790	-//-	496.575	325.89	694.425	234.907
Sjp_0105750	Sjp_0105750	sp|Q4R4N7|GANAB_MACFA Neutral alpha-glucosidase AB OS=Macaca fascicularis GN=GANAB PE=2 SV=1//1.42509e-13	496.317	301.385	599.531	276.212
Sjp_0093390	Sjp_0093390	NDUFV2	495.826	476.832	809.668	374.321
Sjp_0116380	Sjp_0116380	sp|Q2L6K8|CNPY4_DANRE Protein canopy 4 OS=Danio rerio GN=cnpy4 PE=2 SV=1//1.26043e-19	495.494	340.774	460.118	288.959
Sjp_0056570	Sjp_0056570	sp|O01393|UNC9_CAEEL Innexin unc-9 OS=Caenorhabditis elegans GN=unc-9 PE=2 SV=1//2.11492e-52	495.4	1037.94	425.586	770.555
Sjp_0021170	Sjp_0021170	-//-	494.91	290.238	752.816	276.303
Sjp_0063550	Sjp_0063550	GST-3	494.704	3789.61	388.681	3374.62
Sjp_0070480	Sjp_0070480	MTAP	493.267	235.562	446.621	206.803
Sjp_0041410	Sjp_0041410	sp|Q5R6T1|PDIA6_PONAB Protein disulfide-isomerase A6 OS=Pongo abelii GN=PDIA6 PE=2 SV=1//7.96374e-132	492.947	440.183	634.032	318.91
Sjp_0112180	Sjp_0112180	-//-	492.758	1171.07	523.235	702.395
Sjp_0035870	Sjp_0035870	CTP	492.331	27.0263	482.554	37.4329
Sjp_0128820	Sjp_0128820	sp|O08782|ALD2_CRIGR Aldose reductase-related protein 2 OS=Cricetulus griseus GN=AKR1B8 PE=1 SV=3//2.01058e-11	491.482	765.404	633.016	614.991
Sjp_0118830	Sjp_0118830	sp|Q24799|MYPH_ECHGR Myophilin OS=Echinococcus granulosus PE=2 SV=1//1.83662e-31	489.944	4524.4	187.888	4267.79
Sjp_0114080	Sjp_0114080	GLUD1	486.608	141.249	556.104	142.072
Sjp_0117170	Sjp_0117170	sp|Q7ZA43|GPD_PICAN Glycerol-3-phosphate dehydrogenase [NAD(+)] OS=Pichia angusta GN=GPD PE=3 SV=1//1.24468e-42	486.355	616.873	398.286	481.427
Sjp_0132370	Sjp_0132370	-//-	486.247	322.628	622.847	250.376
Sjp_0054710	Sjp_0054710	sp|Q9QYC0|ADDA_MOUSE Alpha-adducin OS=Mus musculus GN=Add1 PE=1 SV=2//6.55533e-12	485.513	318.244	707.565	341.568
Sjp_0071850	Sjp_0071850	sp|Q8VEM8|MPCP_MOUSE Phosphate carrier protein, mitochondrial OS=Mus musculus GN=Slc25a3 PE=1 SV=1//2.5178e-147	485.487	371.473	596.797	342.202
Sjp_0131830	Sjp_0131830	sp|Q8N9F7|GDPD1_HUMAN Glycerophosphodiester phosphodiesterase domain-containing protein 1 OS=Homo sapiens GN=GDPD1 PE=1 SV=2//2.81701e-53	485.478	32.2731	682.696	29.5035
Sjp_0000230	Sjp_0000230	HEL25E	483.897	304.733	564.085	301.913
Sjp_0103050	Sjp_0103050	sp|Q5RBX7|SRP14_PONAB Signal recognition particle 14 kDa protein OS=Pongo abelii GN=SRP14 PE=2 SV=1//9.36882e-21	483.143	45.755	717.34	54.8089
Sjp_0125220	Sjp_0125220	-//-	480.326	104.047	794.729	63.81
Sjp_0015000	Sjp_0015000	RPL36A	477.917	813.792	625.995	681.538
Sjp_0003970	Sjp_0003970	sp|Q5M808|HIKES_RAT Protein Hikeshi OS=Rattus norvegicus PE=2 SV=2//2.23898e-39	477.575	231.015	546.68	187.61
Sjp_0073260	Sjp_0073260	-//-	477.097	100.237	596.783	87.8625
Sjp_0045550	Sjp_0045550	-//-	476.735	289.059	675.928	215.486
Sjp_0055240	Sjp_0055240	CKS30A	476.551	638.412	551.125	583.118
Sjp_0123980	Sjp_0123980	-//-	472.882	608.334	0	750.763
Sjp_0097280	Sjp_0097280	sp|Q4ZZ16|MSBA_PSEU2 Lipid A export ATP-binding/permease protein MsbA OS=Pseudomonas syringae pv. syringae (strain B728a) GN=msbA PE=3 SV=1//3.51679e-16	472.882	434.524	1103.85	143.002
Sjp_0073390	Sjp_0073390	-//-	472.882	260.715	735.899	321.755
Sjp_0130620	Sjp_0130620	sp|A8X6H1|EGL4_CAEBR cGMP-dependent protein kinase egl-4 OS=Caenorhabditis briggsae GN=egl-4 PE=3 SV=2//1.54048e-22	472.882	43.4524	0	250.254
Sjp_0111280	Sjp_0111280	PTP4A2	472.622	451.878	522.86	399.917
Sjp_0134720	Sjp_0134720	sp|P54680|FIMB_DICDI Fimbrin OS=Dictyostelium discoideum GN=fimA PE=2 SV=2//5.54253e-09	472.45	130.007	0	195.502
Sjp_0008880	Sjp_0008880	sp|Q28717|PTPA_RABIT Serine/threonine-protein phosphatase 2A activator OS=Oryctolagus cuniculus GN=PPP2R4 PE=1 SV=1//3.72376e-12	471.8	250.451	663.456	182.652
Sjp_0027450	Sjp_0027450	sp|Q6BLG8|FIS1_DEBHA Mitochondria fission 1 protein OS=Debaryomyces hansenii (strain ATCC 36239 / CBS 767 / JCM 1990 / NBRC 0083 / IGC 2968) GN=FIS1 PE=3 SV=2//5.51283e-14	471.003	310.17	633.66	245.397
Sjp_0006400	Sjp_0006400	-//-	470.954	493.538	570.237	324.413
Sjp_0000910	Sjp_0000910	sp|P0CB96|NDUS4_PONPY NADH dehydrogenase [ubiquinone] iron-sulfur protein 4, mitochondrial OS=Pongo pygmaeus GN=NDUFS4 PE=2 SV=1//6.07055e-43	470.897	562.84	537.224	482.132
Sjp_0074460	Sjp_0074460	-//-	470.019	428.392	588.537	318.841
Sjp_0064530	Sjp_0064530	sp|Q5GIS3|GBB_PINFU Guanine nucleotide-binding protein subunit beta OS=Pinctada fucata PE=1 SV=1//1.44346e-167	469.344	717.126	504.791	623.41
Sjp_0129420	Sjp_0129420	-//-	468.543	174.299	558.559	118.73
Sjp_0024600	Sjp_0024600	sp|Q9CX56|PSMD8_MOUSE 26S proteasome non-ATPase regulatory subunit 8 OS=Mus musculus GN=Psmd8 PE=1 SV=2//3.73885e-60	464.911	265.656	557.433	205.231
Sjp_0106750	Sjp_0106750	sp|Q9D1Q6|ERP44_MOUSE Endoplasmic reticulum resident protein 44 OS=Mus musculus GN=Erp44 PE=1 SV=1//6.63414e-22	464.886	181.041	573.856	114.509
Sjp_0049680	Sjp_0049680	sp|Q24439|ATPO_DROME ATP synthase subunit O, mitochondrial OS=Drosophila melanogaster GN=Oscp PE=2 SV=2//7.52456e-29	461.627	563.203	451.061	429.523
Sjp_0035200	Sjp_0035200	GRIM19	460.185	458.81	569.906	332.498
Sjp_0044300	Sjp_0044300	-//-	460.135	66.8326	742.352	32.0765
Sjp_0086390	Sjp_0086390	-//-	459.537	505.817	190.538	473.547
Sjp_0086230	Sjp_0086230	-//-	459.146	2.27724	524.116	0.265068
Sjp_0126600	Sjp_0126600	sp|P11661|NU5M_RAT NADH-ubiquinone oxidoreductase chain 5 OS=Rattus norvegicus GN=Mtnd5 PE=3 SV=3//1.3425e-09	453.854	285.843	465.344	216.443
Sjp_0133280	Sjp_0133280	sp|P50520|VPS34_SCHPO Phosphatidylinositol 3-kinase vps34 OS=Schizosaccharomyces pombe (strain 972 / ATCC 24843) GN=vps34 PE=2 SV=2//9.03871e-10	453.594	139.748	515.96	189.189
Sjp_0052430	Sjp_0052430	sp|Q94743|SORCN_SCHJA Sorcin OS=Schistosoma japonicum PE=2 SV=1//4.69195e-117	452.018	700.225	601.509	551.194
Sjp_0088490	Sjp_0088490	-//-	452.018	135.986	637.475	119.272
Sjp_0000300	Sjp_0000300	-//-	450.949	253.625	416.084	182.813
Sjp_0030330	Sjp_0030330	sp|Q9C9L0|CUL3B_ARATH Cullin-3B OS=Arabidopsis thaliana GN=CUL3B PE=1 SV=1//4.9487e-10	450.568	192.473	576.483	234.796
Sjp_0115320	Sjp_0115320	sp|P16463|F801_SCHMA Female-specific protein 800 OS=Schistosoma mansoni PE=2 SV=1//8.64264e-25	450.363	2.91706	556.086	0.453634
Sjp_0065060	Sjp_0065060	QPRT	448.857	207.274	629.239	209.779
Sjp_0115200	Sjp_0115200	sp|Q08BJ2|KHDR2_DANRE KH domain-containing, RNA-binding, signal transduction-associated protein 2 OS=Danio rerio GN=khdrbs2 PE=2 SV=1//3.65142e-36	448.653	258.299	536.075	268.774
Sjp_0091260	Sjp_0091260	VHA100-1	447.324	391.087	585.228	388.215
Sjp_0095940	Sjp_0095940	-//-	446.954	674.209	678.96	503.597
Sjp_0037360	Sjp_0037360	-//-	446.059	454.845	631	347.888
Sjp_0110220	Sjp_0110220	sp|Q9VLM5|DAD1_DROME Dolichyl-diphosphooligosaccharide--protein glycosyltransferase subunit DAD1 OS=Drosophila melanogaster GN=l(2)k12914 PE=3 SV=1//9.12888e-43	445.753	186.41	498.083	160.602
Sjp_0042210	Sjp_0042210	sp|O18373|SPS1_DROME Selenide, water dikinase OS=Drosophila melanogaster GN=SelD PE=2 SV=1//1.00724e-53	444.191	241.065	578.395	227.569
Sjp_0134270	Sjp_0134270	-//-	443.236	258.147	365.179	197.221
Sjp_0002550	Sjp_0002550	sp|Q3SZ45|SDF2_BOVIN Stromal cell-derived factor 2 OS=Bos taurus GN=SDF2 PE=2 SV=1//6.02962e-60	443.016	154.447	465.563	129.127
Sjp_0067570	Sjp_0067570	sp|Q9UI30|TR112_HUMAN Multifunctional methyltransferase subunit TRM112-like protein OS=Homo sapiens GN=TRMT112 PE=1 SV=1//6.90881e-35	443.01	263.108	574.536	230.488
Sjp_0081100	Sjp_0081100	sp|Q5ZJ74|ISCA1_CHICK Iron-sulfur cluster assembly 1 homolog, mitochondrial OS=Gallus gallus GN=ISCA1 PE=2 SV=1//3.35288e-44	441.656	287.123	412.114	243.356
Sjp_0007330	Sjp_0007330	sp|O16087|HSP83_DROMI Heat shock protein 83 (Fragment) OS=Drosophila miranda GN=Hsp83 PE=3 SV=1//9.40293e-95	440.327	1249.42	453.6	417.269
Sjp_0055140	Sjp_0055140	PDHA1-A-PROV	439.174	579.132	535.414	523.993
Sjp_0036950	Sjp_0036950	sp|Q0IHV9|DDX6_XENTR Probable ATP-dependent RNA helicase ddx6 OS=Xenopus tropicalis GN=ddx6 PE=2 SV=1//7.53929e-160	438.735	306.965	594.132	296.264
Sjp_0062590	Sjp_0062590	-//-	438.354	271.127	463.7	260.384
Sjp_0118900	Sjp_0118900	sp|Q8AV13|ANM1A_XENLA Protein arginine N-methyltransferase 1-A OS=Xenopus laevis GN=prmt1-a PE=1 SV=1//1.15127e-58	438.046	130.229	529.24	143.198
Sjp_0107170	Sjp_0107170	sp|Q9D1M0|SEC13_MOUSE Protein SEC13 homolog OS=Mus musculus GN=Sec13 PE=2 SV=3//8.86056e-25	437.729	200.511	594.69	184.334
Sjp_0022220	Sjp_0022220	sp|Q1JQC1|MFSD1_BOVIN Major facilitator superfamily domain-containing protein 1 OS=Bos taurus GN=MFSD1 PE=2 SV=1//3.32575e-141	437.67	204.704	622.446	146.59
Sjp_0023320	Sjp_0023320	EIF4EBP1	437.329	74.3588	711.653	93.6425
Sjp_0033470	Sjp_0033470	sp|P82912|RT11_HUMAN 28S ribosomal protein S11, mitochondrial OS=Homo sapiens GN=MRPS11 PE=1 SV=2//9.72687e-18	436.786	264.118	547.975	221.538
Sjp_0024860	Sjp_0024860	-//-	436.025	1.59125	347.915	0
Sjp_0090220	Sjp_0090220	sp|O15118|NPC1_HUMAN Niemann-Pick C1 protein OS=Homo sapiens GN=NPC1 PE=1 SV=2//4.02679e-21	435.977	257.861	714.819	230.647
Sjp_0030540	Sjp_0030540	GBP	431.509	239.592	626.34	211.684
Sjp_0037400	Sjp_0037400	sp|Q8JZZ6|AMERL_MOUSE AMMECR1-like protein OS=Mus musculus GN=Ammecr1l PE=2 SV=1//8.19331e-84	430.895	163.491	435.793	210.399
Sjp_0066690	Sjp_0066690	sp|Q9Y3B3|TMED7_HUMAN Transmembrane emp24 domain-containing protein 7 OS=Homo sapiens GN=TMED7 PE=1 SV=2//2.23139e-29	430.135	342.107	569.301	242.145
Sjp_0039800	Sjp_0039800	-//-	429.703	32.3528	306.984	61.4047
Sjp_0005410	Sjp_0005410	sp|Q5R8Z8|RAB14_PONAB Ras-related protein Rab-14 OS=Pongo abelii GN=RAB14 PE=2 SV=3//5.49369e-104	429.384	332.869	527.066	330.246
Sjp_0060160	Sjp_0060160	PSMA4	428.187	263.395	594.803	262.188
Sjp_0041880	Sjp_0041880	OGT	426.978	248.543	445.474	258.882
Sjp_0015930	Sjp_0015930	sp|Q5D8V5|PURA_SCHJA Adenylosuccinate synthetase OS=Schistosoma japonicum PE=2 SV=1//0	426.586	54.9304	576.547	61.2374
Sjp_0005620	Sjp_0005620	sp|Q60714|S27A1_MOUSE Long-chain fatty acid transport protein 1 OS=Mus musculus GN=Slc27a1 PE=1 SV=1//4.35758e-159	425.478	249.148	521.683	206.232
Sjp_0040760	Sjp_0040760	sp|P49951|CLH1_BOVIN Clathrin heavy chain 1 OS=Bos taurus GN=CLTC PE=1 SV=1//0	425.346	341.439	470.631	366.147
Sjp_0111040	Sjp_0111040	sp|A8X6H1|EGL4_CAEBR cGMP-dependent protein kinase egl-4 OS=Caenorhabditis briggsae GN=egl-4 PE=3 SV=2//4.70882e-32	425.279	360.818	368.064	390.915
Sjp_0074500	Sjp_0074500	sp|D4ABY2|COPG2_RAT Coatomer subunit gamma-2 OS=Rattus norvegicus GN=Copg2 PE=3 SV=2//2.73557e-155	424.663	182.614	566.806	196.486
Sjp_0048390	Sjp_0048390	sp|Q80WE1|FMR1_RAT Fragile X mental retardation protein 1 homolog OS=Rattus norvegicus GN=Fmr1 PE=1 SV=2//1.83477e-32	424.228	165.358	475.085	169.261
Sjp_0006950	Sjp_0006950	-//-	422.396	1644.16	505.011	938.91
Sjp_0132670	Sjp_0132670	XAB1	422.218	223.443	590.815	193.406
Sjp_0069320	Sjp_0069320	CD151	421.146	315.686	568.656	284.992
Sjp_0011140	Sjp_0011140	sp|O35604|NPC1_MOUSE Niemann-Pick C1 protein OS=Mus musculus GN=Npc1 PE=1 SV=2//1.53809e-20	421.034	136.053	469.951	107.327
Sjp_0018680	Sjp_0018680	sp|Q7ZV68|VPS29_DANRE Vacuolar protein sorting-associated protein 29 OS=Danio rerio GN=vps29 PE=2 SV=1//9.74581e-63	420.568	208.393	590.211	141.143
Sjp_0047790	Sjp_0047790	SKP1A-PROV	419.936	542.009	431.531	491.504
Sjp_0079390	Sjp_0079390	sp|Q8VHQ7|SYTL4_RAT Synaptotagmin-like protein 4 OS=Rattus norvegicus GN=Sytl4 PE=1 SV=1//9.8944e-63	419.674	101.59	344.076	111.391
Sjp_0041550	Sjp_0041550	-//-	419.316	2.47254	384.871	1.51483
Sjp_0032720	Sjp_0032720	sp|Q6NTU3|TI16A_XENLA Mitochondrial import inner membrane translocase subunit tim16-A OS=Xenopus laevis GN=pam16-a PE=2 SV=1//2.50903e-29	417.773	161.528	560.51	141.501
Sjp_0031580	Sjp_0031580	sp|Q68ES4|ER21B_XENLA ER lumen protein-retaining receptor 1-B OS=Xenopus laevis GN=kdelr1-b PE=2 SV=1//2.66422e-33	417.631	115.148	556.74	72.9303
Sjp_0039700	Sjp_0039700	sp|Q5R7S6|ZFAN6_PONAB AN1-type zinc finger protein 6 OS=Pongo abelii GN=ZFAND6 PE=2 SV=1//3.59314e-21	415.391	161.238	532.503	195.488
Sjp_0105930	Sjp_0105930	sp|Q8VHX6|FLNC_MOUSE Filamin-C OS=Mus musculus GN=Flnc PE=1 SV=3//2.62322e-06	414.976	617.299	269.886	702.298
Sjp_0026800	Sjp_0026800	sp|P21573|YBOX1_XENLA Nuclease-sensitive element-binding protein 1 OS=Xenopus laevis GN=ybx1 PE=2 SV=1//9.6477e-21	412.014	528.761	536.41	506.042
Sjp_0028550	Sjp_0028550	-//-	411.983	238.291	455.866	251.029
Sjp_0060780	Sjp_0060780	sp|Q3UVK0|ERMP1_MOUSE Endoplasmic reticulum metallopeptidase 1 OS=Mus musculus GN=Ermp1 PE=2 SV=2//4.17624e-86	410.612	171.5	459.18	164.774
Sjp_0123180	Sjp_0123180	sp|O75352|MPU1_HUMAN Mannose-P-dolichol utilization defect 1 protein OS=Homo sapiens GN=MPDU1 PE=1 SV=2//1.02216e-10	410.27	360.144	557.499	288.503
Sjp_0016700	Sjp_0016700	PPP1CC	409.082	480.276	501.351	401.123
Sjp_0022280	Sjp_0022280	sp|Q94522|SUCA_DROME Succinyl-CoA ligase [ADP/GDP-forming] subunit alpha, mitochondrial OS=Drosophila melanogaster GN=Scsalpha PE=2 SV=3//3.80663e-52	409.003	374.36	400.644	351.272
Sjp_0023560	Sjp_0023560	-//-	408.867	1108.83	471.516	1477.68
Sjp_0134180	Sjp_0134180	-//-	407.98	1941.97	211.288	2005.59
Sjp_0009490	Sjp_0009490	sp|Q9QYI6|DNJB9_MOUSE DnaJ homolog subfamily B member 9 OS=Mus musculus GN=Dnajb9 PE=1 SV=2//1.5284e-26	407.492	225.067	618.991	145.522
Sjp_0043430	Sjp_0043430	sp|P52435|RPB11_HUMAN DNA-directed RNA polymerase II subunit RPB11-a OS=Homo sapiens GN=POLR2J PE=1 SV=1//1.04832e-21	406.509	407.345	834.479	301.753
Sjp_0038310	Sjp_0038310	-//-	406.169	5210.42	541.366	2112.71
Sjp_0007970	Sjp_0007970	sp|Q5ZKP2|MMAD_CHICK Methylmalonic aciduria and homocystinuria type D homolog, mitochondrial OS=Gallus gallus GN=MMADHC PE=2 SV=1//1.60627e-38	406.113	304.989	514.083	248.452
Sjp_0097220	Sjp_0097220	sp|Q5U680|SAMC_MOUSE S-adenosylmethionine mitochondrial carrier protein OS=Mus musculus GN=Slc25a26 PE=2 SV=2//7.51895e-14	405.005	290.907	484.262	309.683
Sjp_0128660	Sjp_0128660	sp|P51930|NU1M_DROBF NADH-ubiquinone oxidoreductase chain 1 (Fragments) OS=Drosophila bifasciata GN=mt:ND1 PE=3 SV=2//1.2033e-09	404.615	315.934	507.004	210.05
Sjp_0060890	Sjp_0060890	sp|Q13724|MOGS_HUMAN Mannosyl-oligosaccharide glucosidase OS=Homo sapiens GN=MOGS PE=1 SV=5//3.76271e-33	402.313	135.855	518.226	121.047
Sjp_0060880	Sjp_0060880	SRP19	402.011	463.204	492.662	360.945
Sjp_0070230	Sjp_0070230	PFDN4	399.394	917.983	419.194	708.368
Sjp_0002020	Sjp_0002020	H2-KE2	397.573	455.577	421.844	336.216
Sjp_0003110	Sjp_0003110	sp|O15145|ARPC3_HUMAN Actin-related protein 2/3 complex subunit 3 OS=Homo sapiens GN=ARPC3 PE=1 SV=3//1.13094e-27	397.297	679.339	463.538	516.255
Sjp_0023300	Sjp_0023300	sp|Q8BH24|TM9S4_MOUSE Transmembrane 9 superfamily member 4 OS=Mus musculus GN=Tm9sf4 PE=2 SV=1//1.20926e-127	397.128	296.658	448.071	260.541
Sjp_0063070	Sjp_0063070	sp|Q14108|SCRB2_HUMAN Lysosome membrane protein 2 OS=Homo sapiens GN=SCARB2 PE=1 SV=2//2.27912e-57	397.077	212.862	357.348	315.618
Sjp_0131210	Sjp_0131210	sp|P24733|MYS_ARGIR Myosin heavy chain, striated muscle OS=Argopecten irradians PE=1 SV=1//1.25357e-21	396.322	2169.08	460.606	2957.71
Sjp_0004310	Sjp_0004310	sp|Q27245|YH24_CAEEL Putative aminopeptidase W07G4.4 OS=Caenorhabditis elegans GN=lap-2 PE=3 SV=1//8.8142e-91	396.113	479.339	468.533	445.17
Sjp_0051950	Sjp_0051950	DARS	394.854	335.573	510.967	301.683
Sjp_0083830	Sjp_0083830	sp|Q7Z422|SZRD1_HUMAN SUZ domain-containing protein 1 OS=Homo sapiens GN=SZRD1 PE=1 SV=1//1.62488e-07	393.451	118.868	468.284	151.764
Sjp_0035720	Sjp_0035720	sp|Q6EE31|TCPQ_CHICK T-complex protein 1 subunit theta OS=Gallus gallus GN=CCT8 PE=1 SV=3//0	392.546	525.072	466.314	455.169
Sjp_0078240	Sjp_0078240	sp|Q6DF87|T170A_XENLA Transmembrane protein 170A OS=Xenopus laevis GN=tmem170a PE=2 SV=1//1.5361e-13	392.521	308.655	665.551	211.38
Sjp_0068130	Sjp_0068130	RAB7	392.27	355.763	481.056	287.996
Sjp_0060760	Sjp_0060760	sp|Q2HJE1|WDR91_BOVIN WD repeat-containing protein 91 OS=Bos taurus GN=WDR91 PE=2 SV=2//2.79086e-10	391.368	236.31	450.834	188.856
Sjp_0084100	Sjp_0084100	sp|P20070|NB5R3_RAT NADH-cytochrome b5 reductase 3 OS=Rattus norvegicus GN=Cyb5r3 PE=1 SV=2//2.04091e-27	390.733	985.099	445.999	586.135
Sjp_0129170	Sjp_0129170	sp|A5D8P8|EMC10_XENLA ER membrane protein complex subunit 10 OS=Xenopus laevis GN=emc10 PE=2 SV=1//5.17413e-12	390.606	316.141	453.758	305.506
Sjp_0102270	Sjp_0102270	sp|P25788|PSA3_HUMAN Proteasome subunit alpha type-3 OS=Homo sapiens GN=PSMA3 PE=1 SV=2//1.12626e-88	388.764	279.979	533.631	240.999
Sjp_0119510	Sjp_0119510	sp|B6IFG5|MOC2A_CAEBR Molybdopterin synthase sulfur carrier subunit OS=Caenorhabditis briggsae GN=CBG26118 PE=3 SV=1//3.83105e-11	388.682	37.1612	305.289	35.0933
Sjp_0062360	Sjp_0062360	-//-	388.462	343.482	257.481	502.118
Sjp_0068370	Sjp_0068370	sp|P32495|NHP2_YEAST H/ACA ribonucleoprotein complex subunit 2 OS=Saccharomyces cerevisiae (strain ATCC 204508 / S288c) GN=NHP2 PE=1 SV=2//1.57124e-23	386.917	240.56	525.258	221.425
Sjp_0087520	Sjp_0087520	sp|O01578|MPC2_CAEEL Probable mitochondrial pyruvate carrier 2 OS=Caenorhabditis elegans GN=F53F10.3 PE=3 SV=2//3.10092e-33	386.776	254.824	561.65	238.295
Sjp_0014570	Sjp_0014570	sp|Q1RMQ3|SYS1_BOVIN Protein SYS1 homolog OS=Bos taurus GN=SYS1 PE=2 SV=1//7.31953e-33	386.764	315.724	581.879	212.279
Sjp_0023690	Sjp_0023690	sp|O43617|TPPC3_HUMAN Trafficking protein particle complex subunit 3 OS=Homo sapiens GN=TRAPPC3 PE=1 SV=1//5.8489e-77	386.735	292.145	468.679	239.18
Sjp_0007270	Sjp_0007270	sp|Q28C65|EIF3K_XENTR Eukaryotic translation initiation factor 3 subunit K OS=Xenopus tropicalis GN=eif3k PE=2 SV=1//1.61483e-35	386.087	129.581	378.038	112.89
Sjp_0096720	Sjp_0096720	ATPSYN-D	385.405	1127.13	410.228	883.959
Sjp_0119660	Sjp_0119660	sp|P56966|GGPPS_BOVIN Geranylgeranyl pyrophosphate synthase OS=Bos taurus GN=GGPS1 PE=1 SV=2//3.77374e-47	384.832	202.325	435.703	194.829
Sjp_0035410	Sjp_0035410	GRS2	384.076	151.065	570.791	159.907
Sjp_0074760	Sjp_0074760	EIF-4H	383.518	235.127	424.408	209.128
Sjp_0026700	Sjp_0026700	sp|Q9VWA1|CLC_DROME Clathrin light chain OS=Drosophila melanogaster GN=Clc PE=2 SV=1//1.05332e-13	383.453	323.317	537.651	254.308
Sjp_0081640	Sjp_0081640	sp|Q5R600|RRF2M_PONAB Ribosome-releasing factor 2, mitochondrial OS=Pongo abelii GN=GFM2 PE=2 SV=1//1.64989e-10	382.599	143.966	205.058	171.146
Sjp_0000800	Sjp_0000800	sp|Q9CXL1|TM50A_MOUSE Transmembrane protein 50A OS=Mus musculus GN=Tmem50a PE=2 SV=1//6.92823e-31	382.161	461.694	424.568	324.804
Sjp_0014120	Sjp_0014120	sp|P19182|IFRD1_MOUSE Interferon-related developmental regulator 1 OS=Mus musculus GN=Ifrd1 PE=2 SV=2//6.09311e-42	381.724	202.703	308.997	191.768
Sjp_0051540	Sjp_0051540	sp|O00410|IPO5_HUMAN Importin-5 OS=Homo sapiens GN=IPO5 PE=1 SV=4//1.62615e-110	381.695	179.743	473.051	176.518
Sjp_0076550	Sjp_0076550	-//-	380.709	216.828	219.585	193.472
Sjp_0116860	Sjp_0116860	sp|P00515|KAP2_BOVIN cAMP-dependent protein kinase type II-alpha regulatory subunit OS=Bos taurus GN=PRKAR2A PE=1 SV=2//2.44257e-06	378.151	362.923	306.947	320.544
Sjp_0017250	Sjp_0017250	sp|Q54D10|RER1_DICDI Protein RER1 homolog OS=Dictyostelium discoideum GN=rer1 PE=3 SV=1//5.73364e-14	377.96	158.898	161.792	173.779
Sjp_0120370	Sjp_0120370	sp|Q02977|YRK_CHICK Proto-oncogene tyrosine-protein kinase Yrk OS=Gallus gallus GN=YRK PE=2 SV=2//4.4723e-10	377.96	144.452	269.653	184.641
Sjp_0124340	Sjp_0124340	PIGK	376.881	124.328	452.409	101.892
Sjp_0037930	Sjp_0037930	sp|Q8VDM6|HNRL1_MOUSE Heterogeneous nuclear ribonucleoprotein U-like protein 1 OS=Mus musculus GN=Hnrnpul1 PE=1 SV=1//3.86572e-84	375.909	149.295	452.056	196.719
Sjp_0030410	Sjp_0030410	sp|Q05062|CDC42_CAEEL Cell division control protein 42 homolog OS=Caenorhabditis elegans GN=cdc-42 PE=1 SV=2//4.22298e-36	375.783	662.689	498.748	534.791
Sjp_0120600	Sjp_0120600	sp|Q5ZHY5|CHIP_CHICK STIP1 homology and U box-containing protein 1 OS=Gallus gallus GN=STUB1 PE=2 SV=1//4.78323e-17	375.778	875.446	332.426	790.513
Sjp_0040080	Sjp_0040080	sp|Q3B7Z2|OSBP1_MOUSE Oxysterol-binding protein 1 OS=Mus musculus GN=Osbp PE=1 SV=3//6.07651e-36	373.009	308.737	475.046	328.66
Sjp_0050180	Sjp_0050180	sp|Q6DGQ0|SPT4H_DANRE Transcription elongation factor SPT4 OS=Danio rerio GN=supt4h1 PE=3 SV=1//3.80083e-47	372.88	471.372	419.587	360.674
Sjp_0004470	Sjp_0004470	SDR1	372.838	235.771	552.314	164.416
Sjp_0113900	Sjp_0113900	sp|Q6UWP7|LCLT1_HUMAN Lysocardiolipin acyltransferase 1 OS=Homo sapiens GN=LCLAT1 PE=1 SV=1//1.07869e-40	371.877	209.674	438.594	179.931
Sjp_0012310	Sjp_0012310	sp|Q9Z0V8|TI17A_MOUSE Mitochondrial import inner membrane translocase subunit Tim17-A OS=Mus musculus GN=Timm17a PE=2 SV=1//5.26127e-47	371.782	182.107	455.223	136.044
Sjp_0027840	Sjp_0027840	-//-	371.451	325.573	411.266	238.446
Sjp_0025080	Sjp_0025080	DUT	369.613	276.969	584.238	263.831
Sjp_0084480	Sjp_0084480	EFTUM	369.454	223.797	450.837	189.309
Sjp_0001890	Sjp_0001890	sp|Q0MQA3|NDUA6_PONPY NADH dehydrogenase [ubiquinone] 1 alpha subcomplex subunit 6 OS=Pongo pygmaeus GN=NDUFA6 PE=2 SV=3//1.73812e-25	369.436	548.407	435.081	432.667
Sjp_0007250	Sjp_0007250	sp|P82670|RT10_BOVIN 28S ribosomal protein S10, mitochondrial OS=Bos taurus GN=MRPS10 PE=1 SV=2//5.95875e-32	368.955	422.363	361.559	360.059
Sjp_0057840	Sjp_0057840	sp|Q99NB8|UBQL4_MOUSE Ubiquilin-4 OS=Mus musculus GN=Ubqln4 PE=1 SV=1//7.11344e-14	368.504	119.446	420.149	208.478
Sjp_0102880	Sjp_0102880	sp|Q18885|BTF3_CAEEL Transcription factor BTF3 homolog OS=Caenorhabditis elegans GN=icd-1 PE=1 SV=1//2.88326e-36	368.001	295.379	367.287	244.864
Sjp_0033830	Sjp_0033830	RAP1B	367.235	1243.91	440.633	1017.61
Sjp_0055230	Sjp_0055230	KIN-19	366.729	323.745	446.429	299.871
Sjp_0034210	Sjp_0034210	sp|Q9NX07|TSAP1_HUMAN tRNA selenocysteine 1-associated protein 1 OS=Homo sapiens GN=TRNAU1AP PE=1 SV=1//4.99929e-28	366.645	229.635	550.343	194.996
Sjp_0012160	Sjp_0012160	sp|Q3ZBL5|PTH2_BOVIN Peptidyl-tRNA hydrolase 2, mitochondrial OS=Bos taurus GN=PTRH2 PE=2 SV=1//2.40733e-40	366.636	248.285	542.876	178.726
Sjp_0042100	Sjp_0042100	sp|P35128|UBE2N_DROME Ubiquitin-conjugating enzyme E2 N OS=Drosophila melanogaster GN=ben PE=2 SV=1//8.46369e-82	366.596	182.715	450.136	154.323
Sjp_0114870	Sjp_0114870	sp|A8IU92|CFA20_CHLRE Cilia- and flagella-associated protein 20 OS=Chlamydomonas reinhardtii GN=CFAP20 PE=1 SV=1//5.9885e-35	363.859	445.158	565.001	248.712
Sjp_0008250	Sjp_0008250	DTYMK	363.655	377.753	385.372	326.91
Sjp_0118130	Sjp_0118130	sp|Q6N069|NAA16_HUMAN N-alpha-acetyltransferase 16, NatA auxiliary subunit OS=Homo sapiens GN=NAA16 PE=1 SV=2//1.09127e-06	362.77	121.618	295.441	142.713
Sjp_0108920	Sjp_0108920	sp|Q0VC82|SPS1_BOVIN Selenide, water dikinase 1 OS=Bos taurus GN=SEPHS1 PE=2 SV=1//3.72064e-56	361.987	139.27	452.563	154.733
Sjp_0107620	Sjp_0107620	sp|Q90744|NAGAB_CHICK Alpha-N-acetylgalactosaminidase OS=Gallus gallus GN=NAGA PE=1 SV=1//4.43818e-32	361.98	617.264	388.959	411.644
Sjp_0021590	Sjp_0021590	sp|Q498K9|L14BB_XENLA Protein LSM14 homolog B-B OS=Xenopus laevis GN=lsm14b-b PE=1 SV=1//4.85981e-22	361.841	148.617	436.924	147.407
Sjp_0095720	Sjp_0095720	SJTPX-1	361.376	1321.17	275.594	947.093
Sjp_0114350	Sjp_0114350	sp|O00170|AIP_HUMAN AH receptor-interacting protein OS=Homo sapiens GN=AIP PE=1 SV=2//1.16149e-09	361.247	274.657	273.961	174.311
Sjp_0054470	Sjp_0054470	sp|Q9W7M6|LDHA_AMBME L-lactate dehydrogenase A chain OS=Ambystoma mexicanum GN=LDHA PE=2 SV=1//4.99505e-60	360.984	514.511	385.639	461.541
Sjp_0127130	Sjp_0127130	sp|Q9Y4W6|AFG32_HUMAN AFG3-like protein 2 OS=Homo sapiens GN=AFG3L2 PE=1 SV=2//2.7317e-20	360.093	309.104	615.174	330.489
Sjp_0062600	Sjp_0062600	sp|Q0WMY5|PP365_ARATH Pentatricopeptide repeat-containing protein At5g04810, chloroplastic OS=Arabidopsis thaliana GN=PPR4 PE=1 SV=1//5.91731e-09	355.52	240.528	389.729	223.692
Sjp_0002520	Sjp_0002520	sp|Q18864|SURF4_CAEEL Surfeit locus protein 4 homolog OS=Caenorhabditis elegans GN=sft-4 PE=2 SV=1//9.52595e-30	355.189	299.279	521.045	280.883
Sjp_0048990	Sjp_0048990	sp|Q29RM3|REEP5_BOVIN Receptor expression-enhancing protein 5 OS=Bos taurus GN=REEP5 PE=2 SV=1//1.84197e-42	353.961	670.642	334.6	484.489
Sjp_0045630	Sjp_0045630	sp|Q62384|ZPR1_MOUSE Zinc finger protein ZPR1 OS=Mus musculus GN=Zpr1 PE=1 SV=1//3.0821e-07	353.216	146.931	313.071	125.579
Sjp_0035790	Sjp_0035790	sp|Q6P9X4|TP4A2_RAT Protein tyrosine phosphatase type IVA 2 OS=Rattus norvegicus GN=Ptp4a2 PE=2 SV=1//5.88285e-13	353.119	309.797	324.143	720.513
Sjp_0106550	Sjp_0106550	sp|Q8BGD4|SO4C1_MOUSE Solute carrier organic anion transporter family member 4C1 OS=Mus musculus GN=Slco4c1 PE=2 SV=1//5.33661e-07	353.119	103.266	243.107	96.0685
Sjp_0016550	Sjp_0016550	sp|Q6RWA9|AT1A_TAESO Sodium/potassium-transporting ATPase subunit alpha OS=Taenia solium PE=2 SV=1//0	353.015	250.548	321.498	257.454
Sjp_0008600	Sjp_0008600	sp|O02414|DYL1_HELCR Dynein light chain LC6, flagellar outer arm OS=Heliocidaris crassispina PE=3 SV=1//9.80719e-24	352.771	1049.32	358.67	756.785
Sjp_0096340	Sjp_0096340	sp|P30153|2AAA_HUMAN Serine/threonine-protein phosphatase 2A 65 kDa regulatory subunit A alpha isoform OS=Homo sapiens GN=PPP2R1A PE=1 SV=4//1.5692e-116	352.702	212.823	417.677	216.128
Sjp_0060200	Sjp_0060200	sp|O95164|UBL3_HUMAN Ubiquitin-like protein 3 OS=Homo sapiens GN=UBL3 PE=1 SV=1//8.57089e-09	352.014	98.3181	312.847	76.5185
Sjp_0130150	Sjp_0130150	-//-	351.532	197.73	260.842	201.088
Sjp_0006910	Sjp_0006910	sp|Q9P0T7|TMEM9_HUMAN Transmembrane protein 9 OS=Homo sapiens GN=TMEM9 PE=1 SV=1//2.22112e-08	351.177	224.982	432.102	175.652
Sjp_0011220	Sjp_0011220	sp|Q9N2W7|NDUAC_CAEEL Probable NADH dehydrogenase [ubiquinone] 1 alpha subcomplex subunit 12 OS=Caenorhabditis elegans GN=Y94H6A.8 PE=3 SV=2//2.07564e-43	351.105	596.157	403.436	410.144
Sjp_0099150	Sjp_0099150	RAB2	349.691	577.043	310.229	488.199
Sjp_0116140	Sjp_0116140	sp|Q8QGW7|LITAF_CHICK Lipopolysaccharide-induced tumor necrosis factor-alpha factor homolog OS=Gallus gallus GN=LITAF PE=2 SV=1//8.81015e-06	349.598	1603.72	296.704	1684.05
Sjp_0052980	Sjp_0052980	sp|Q62448|IF4G2_MOUSE Eukaryotic translation initiation factor 4 gamma 2 OS=Mus musculus GN=Eif4g2 PE=1 SV=2//9.57295e-08	348.708	153.06	464.126	194.65
Sjp_0039820	Sjp_0039820	sp|Q91XF4|RN167_MOUSE E3 ubiquitin-protein ligase RNF167 OS=Mus musculus GN=Rnf167 PE=2 SV=1//8.49801e-12	348.59	199.437	418.017	194.264
Sjp_0028490	Sjp_0028490	-//-	348.311	64.4041	314.5	58.1615
Sjp_0029300	Sjp_0029300	sp|Q02427|RBP1_DROME RNA-binding protein 1 OS=Drosophila melanogaster GN=Rbp1 PE=2 SV=3//1.78752e-18	348.272	118.034	428.039	148.348
Sjp_0128900	Sjp_0128900	sp|P56821|EIF3B_TOBAC Eukaryotic translation initiation factor 3 subunit B OS=Nicotiana tabacum GN=TIF3B1 PE=2 SV=1//9.24819e-08	347.94	200.488	396.987	150.473
Sjp_0112840	Sjp_0112840	sp|Q32PI5|2AAA_BOVIN Serine/threonine-protein phosphatase 2A 65 kDa regulatory subunit A alpha isoform OS=Bos taurus GN=PPP2R1A PE=1 SV=1//1.27399e-80	347.237	249.964	433.138	240.837
Sjp_0004370	Sjp_0004370	sp|Q2QLB9|CAZA2_CALMO F-actin-capping protein subunit alpha-2 OS=Callicebus moloch GN=CAPZA2 PE=3 SV=3//9.83161e-43	345.085	523.2	390.216	511.814
Sjp_0003090	Sjp_0003090	sp|Q5I0H4|TMCO1_RAT Transmembrane and coiled-coil domains protein 1 OS=Rattus norvegicus GN=Tmco1 PE=2 SV=1//1.0339e-71	345.039	259.417	535.633	158.783
Sjp_0083850	Sjp_0083850	sp|Q9NPF4|OSGEP_HUMAN Probable tRNA N6-adenosine threonylcarbamoyltransferase OS=Homo sapiens GN=OSGEP PE=1 SV=1//8.03452e-43	344.795	159.782	365.846	154.507
Sjp_0134960	Sjp_0134960	-//-	343.992	2.45678	439.702	0
Sjp_0081250	Sjp_0081250	ARPC5L	343.286	720.913	396.728	573.936
Sjp_0058950	Sjp_0058950	sp|P83871|PHF5A_RAT PHD finger-like domain-containing protein 5A OS=Rattus norvegicus GN=Phf5a PE=2 SV=1//3.17745e-70	342.767	578.966	387.662	486.639
Sjp_0110750	Sjp_0110750	sp|Q96JM7|LMBL3_HUMAN Lethal(3)malignant brain tumor-like protein 3 OS=Homo sapiens GN=L3MBTL3 PE=1 SV=2//1.10413e-10	340.692	69.7349	132.329	124.391
Sjp_0069330	Sjp_0069330	-//-	340.107	154.984	496.038	177.283
Sjp_0049690	Sjp_0049690	sp|Q24439|ATPO_DROME ATP synthase subunit O, mitochondrial OS=Drosophila melanogaster GN=Oscp PE=2 SV=2//2.93642e-18	340.001	269.305	384.821	184.323
Sjp_0031960	Sjp_0031960	sp|A8XFG2|NDUS7_CAEBR Probable NADH dehydrogenase [ubiquinone] iron-sulfur protein 7, mitochondrial OS=Caenorhabditis briggsae GN=nduf-7 PE=3 SV=1//1.3482e-75	338.439	189.823	366.239	178.878
Sjp_0048940	Sjp_0048940	sp|Q9UPY5|XCT_HUMAN Cystine/glutamate transporter OS=Homo sapiens GN=SLC7A11 PE=1 SV=1//6.37553e-98	338.254	446.202	298.945	413.11
Sjp_0119040	Sjp_0119040	sp|Q6GL04|TERA_XENTR Transitional endoplasmic reticulum ATPase OS=Xenopus tropicalis GN=vcp PE=2 SV=1//7.54883e-17	337.777	10.1863	344.878	0
Sjp_0023270	Sjp_0023270	HNRNP-H'	337.06	129.037	484.428	134.58
Sjp_0023250	Sjp_0023250	sp|Q90744|NAGAB_CHICK Alpha-N-acetylgalactosaminidase OS=Gallus gallus GN=NAGA PE=1 SV=1//4.29947e-29	337.032	442.246	237.356	201.928
Sjp_0048170	Sjp_0048170	sp|P27808|MGAT1_MOUSE Alpha-1,3-mannosyl-glycoprotein 2-beta-N-acetylglucosaminyltransferase OS=Mus musculus GN=Mgat1 PE=2 SV=1//3.50229e-28	336.801	187.048	363.903	171.8
Sjp_0100360	Sjp_0100360	STI1	336.756	570.473	309.201	507.477
Sjp_0103980	Sjp_0103980	sp|Q9W4V8|TI50C_DROME Mitochondrial import inner membrane translocase subunit TIM50-C OS=Drosophila melanogaster GN=ttm50 PE=2 SV=2//8.19886e-27	336.508	57.0398	398.503	52.3955
Sjp_0060870	Sjp_0060870	sp|Q13724|MOGS_HUMAN Mannosyl-oligosaccharide glucosidase OS=Homo sapiens GN=MOGS PE=1 SV=5//4.57122e-33	335.813	141.619	474.337	112.414
Sjp_0065760	Sjp_0065760	sp|P06745|G6PI_MOUSE Glucose-6-phosphate isomerase OS=Mus musculus GN=Gpi PE=1 SV=4//3.42127e-156	334.765	357.379	342.676	353.207
Sjp_0081190	Sjp_0081190	sp|Q6GPU1|ATG4A_XENLA Cysteine protease ATG4A OS=Xenopus laevis GN=atg4a PE=2 SV=1//1.07227e-56	332.649	109.109	363.066	148.122
Sjp_0064170	Sjp_0064170	IMPA2	332.518	357.308	387.9	312.03
Sjp_0025130	Sjp_0025130	sp|Q9Z2K5|LST8_RAT Target of rapamycin complex subunit LST8 OS=Rattus norvegicus GN=Mlst8 PE=1 SV=2//1.90729e-25	332.259	201.566	348.351	180.896
Sjp_0011510	Sjp_0011510	sp|Q6P833|LSM12_XENTR Protein LSM12 homolog OS=Xenopus tropicalis GN=lsm12 PE=2 SV=2//2.34179e-17	332.212	359.629	419.221	292.63
Sjp_0115760	Sjp_0115760	-//-	331.771	190.489	452.03	154.149
Sjp_0030560	Sjp_0030560	sp|Q9Z255|UBE2A_MOUSE Ubiquitin-conjugating enzyme E2 A OS=Mus musculus GN=Ube2a PE=2 SV=1//1.85145e-67	331.05	287.225	424.203	254.482
Sjp_0131740	Sjp_0131740	-//-	330.781	657.139	301.334	652.87
Sjp_0029940	Sjp_0029940	sp|Q8WV99|ZFN2B_HUMAN AN1-type zinc finger protein 2B OS=Homo sapiens GN=ZFAND2B PE=1 SV=1//8.98522e-48	329.145	173.691	380.569	169.749
Sjp_0106930	Sjp_0106930	-//-	328.36	238.722	315.977	233.15
Sjp_0036000	Sjp_0036000	sp|Q91V37|VATO_MOUSE V-type proton ATPase 21 kDa proteolipid subunit OS=Mus musculus GN=Atp6v0b PE=1 SV=1//1.71866e-64	326.25	248.191	405.825	231.114
Sjp_0047360	Sjp_0047360	sp|Q7PPA5|ATC1_ANOGA Calcium-transporting ATPase sarcoplasmic/endoplasmic reticulum type OS=Anopheles gambiae GN=Ca-P60A PE=3 SV=5//0	326.209	235.947	417.468	209.841
Sjp_0006020	Sjp_0006020	sp|Q5TM18|VATG2_MACMU V-type proton ATPase subunit G 2 OS=Macaca mulatta GN=ATP6V1G2 PE=3 SV=1//1.73399e-06	326.18	348.006	410.055	259.574
Sjp_0102150	Sjp_0102150	sp|P25867|UBCD1_DROME Ubiquitin-conjugating enzyme E2-17 kDa OS=Drosophila melanogaster GN=eff PE=2 SV=1//8.16519e-51	325.845	163.54	256.181	205.087
Sjp_0003550	Sjp_0003550	-//-	325.611	140.35	520.333	158.859
Sjp_0066010	Sjp_0066010	sp|P43427|GTR5_RAT Solute carrier family 2, facilitated glucose transporter member 5 OS=Rattus norvegicus GN=Slc2a5 PE=2 SV=1//2.58792e-55	325.2	49.8667	410.795	41.6292
Sjp_0052890	Sjp_0052890	-//-	324.852	246.414	409.272	291.467
Sjp_0121950	Sjp_0121950	sp|Q9Z0N2|IF2H_MOUSE Eukaryotic translation initiation factor 2 subunit 3, Y-linked OS=Mus musculus GN=Eif2s3y PE=2 SV=2//0	324.389	246.82	427.473	183.695
Sjp_0121540	Sjp_0121540	sp|Q9Y4A5|TRRAP_HUMAN Transformation/transcription domain-associated protein OS=Homo sapiens GN=TRRAP PE=1 SV=3//1.11118e-12	322.277	242.646	61.3968	221.057
Sjp_0094030	Sjp_0094030	sp|Q6DGL7|TM147_DANRE Transmembrane protein 147 OS=Danio rerio GN=tmem147 PE=2 SV=1//2.13203e-14	321.918	223.832	451.6	178.454
Sjp_0016390	Sjp_0016390	sp|P35605|COPB2_BOVIN Coatomer subunit beta&apos; OS=Bos taurus GN=COPB2 PE=1 SV=3//0	321.823	112.151	358.447	113.586
Sjp_0113750	Sjp_0113750	sp|Q5XGK0|SPNS1_XENLA Protein spinster homolog 1 OS=Xenopus laevis GN=spns1 PE=2 SV=1//1.56079e-87	321.542	96.0864	360.653	79.0151
Sjp_0072010	Sjp_0072010	sp|P23780|BGAL_MOUSE Beta-galactosidase OS=Mus musculus GN=Glb1 PE=2 SV=1//5.97373e-67	321.403	185.162	485.378	188.309
Sjp_0133030	Sjp_0133030	sp|Q5ZJ08|SYYC_CHICK Tyrosine--tRNA ligase, cytoplasmic OS=Gallus gallus GN=YARS PE=2 SV=1//7.00257e-54	321.383	77.9661	496.679	72.2803
Sjp_0003860	Sjp_0003860	-//-	320.969	13.7404	372.568	15.0581
Sjp_0022150	Sjp_0022150	sp|P85515|ACTZ_RAT Alpha-centractin OS=Rattus norvegicus GN=Actr1a PE=1 SV=1//0	320.488	215.085	375.424	188.948
Sjp_0116480	Sjp_0116480	-//-	320.455	166.098	414.008	193.527
Sjp_0036360	Sjp_0036360	sp|P60905|DNJC5_RAT DnaJ homolog subfamily C member 5 OS=Rattus norvegicus GN=Dnajc5 PE=1 SV=1//1.67804e-31	319.81	266.777	374.272	216.218
Sjp_0072420	Sjp_0072420	RPT4	319.788	196.679	447.572	208.694
Sjp_0062030	Sjp_0062030	sp|Q9P7K0|TIM9_SCHPO Mitochondrial import inner membrane translocase subunit tim9 OS=Schizosaccharomyces pombe (strain 972 / ATCC 24843) GN=tim9 PE=3 SV=1//9.54975e-11	317.931	54.8853	271.221	53.7412
Sjp_0101940	Sjp_0101940	sp|Q5EA90|T106A_BOVIN Transmembrane protein 106A OS=Bos taurus GN=TMEM106A PE=2 SV=1//3.84188e-19	317.599	206.414	470.21	144.934
Sjp_0122640	Sjp_0122640	sp|O47479|NU1M_HETBL NADH-ubiquinone oxidoreductase chain 1 OS=Heterololigo bleekeri GN=ND1 PE=3 SV=1//2.78246e-10	317.149	370.01	435.512	248.479
Sjp_0022470	Sjp_0022470	sp|A7X5R6|BAG6_ORNAN Large proline-rich protein BAG6 OS=Ornithorhynchus anatinus GN=BAG6 PE=3 SV=1//2.80043e-12	315.996	112.904	361.579	131.216
Sjp_0134610	Sjp_0134610	sp|P24733|MYS_ARGIR Myosin heavy chain, striated muscle OS=Argopecten irradians PE=1 SV=1//3.36644e-11	315.838	389.284	226.929	491.691
Sjp_0038850	Sjp_0038850	-//-	315.662	63.465	491.982	47.5813
Sjp_0110140	Sjp_0110140	sp|Q29536|KPYR_CANFA Pyruvate kinase PKLR OS=Canis familiaris GN=PKLR PE=2 SV=2//7.71314e-18	315.254	43.4524	0	107.252
Sjp_0117690	Sjp_0117690	sp|Q5DFZ7|CP422_SCHJA Egg protein CP422 OS=Schistosoma japonicum GN=CP422 PE=2 SV=1//1.00745e-37	315.254	0	1103.85	0
Sjp_0013280	Sjp_0013280	sp|Q5FWL7|ZDH15_XENLA Palmitoyltransferase ZDHHC15 OS=Xenopus laevis GN=zdhhc15 PE=2 SV=1//9.7073e-77	314.866	274.742	360.596	220.108
Sjp_0099300	Sjp_0099300	-//-	314.045	103.602	242.387	77.4705
Sjp_0055320	Sjp_0055320	sp|P55326|YZG1_CAEEL Uncharacterized protein F13E6.1 OS=Caenorhabditis elegans GN=F13E6.1 PE=3 SV=2//2.25478e-11	313.883	286.051	420.85	236.674
Sjp_0054810	Sjp_0054810	ATP6V1E1	313.238	459.262	389.12	433.913
Sjp_0001370	Sjp_0001370	sp|Q6CTT3|GPI11_KLULA Glycosylphosphatidylinositol anchor biosynthesis protein 11 OS=Kluyveromyces lactis (strain ATCC 8585 / CBS 2359 / DSM 70799 / NBRC 1267 / NRRL Y-1140 / WM37) GN=GPI11 PE=3 SV=1//2.18584e-09	312.586	325.718	587.232	200.856
Sjp_0017800	Sjp_0017800	sp|Q64449|MRC2_MOUSE C-type mannose receptor 2 OS=Mus musculus GN=Mrc2 PE=1 SV=3//8.52383e-06	312.325	165.135	335.938	165.24
Sjp_0120770	Sjp_0120770	-//-	312.041	322.564	513.324	232.871
Sjp_0009640	Sjp_0009640	DFH	311.432	270.311	357.376	205.034
Sjp_0081670	Sjp_0081670	sp|Q8IX12|CCAR1_HUMAN Cell division cycle and apoptosis regulator protein 1 OS=Homo sapiens GN=CCAR1 PE=1 SV=2//1.73706e-10	310.923	170.244	327.101	180.564
Sjp_0038610	Sjp_0038610	sp|Q7Z3F1|GP155_HUMAN Integral membrane protein GPR155 OS=Homo sapiens GN=GPR155 PE=2 SV=2//7.24714e-09	310.811	77.5772	322.436	72.2528
Sjp_0035760	Sjp_0035760	sp|P63100|CANB1_RAT Calcineurin subunit B type 1 OS=Rattus norvegicus GN=Ppp3r1 PE=1 SV=2//1.50761e-100	309.363	711.71	351.597	596.779
Sjp_0069940	Sjp_0069940	sp|Q2NL27|RT23_BOVIN 28S ribosomal protein S23, mitochondrial OS=Bos taurus GN=MRPS23 PE=1 SV=1//1.66287e-13	308.873	361.183	548.96	308.97
Sjp_0121060	Sjp_0121060	sp|Q9VC57|ATLAS_DROME Atlastin OS=Drosophila melanogaster GN=atl PE=1 SV=1//1.99773e-73	308.591	223.442	272.451	171.61
Sjp_0005740	Sjp_0005740	sp|Q1JQA3|AP3S2_BOVIN AP-3 complex subunit sigma-2 OS=Bos taurus GN=AP3S2 PE=2 SV=1//6.42855e-89	308.579	252.255	375.389	197.182
Sjp_0086370	Sjp_0086370	sp|Q99K28|ARFG2_MOUSE ADP-ribosylation factor GTPase-activating protein 2 OS=Mus musculus GN=Arfgap2 PE=1 SV=1//3.0063e-59	308.246	128.806	357.837	165.434
Sjp_0062000	Sjp_0062000	sp|Q2HJ18|VP33B_BOVIN Vacuolar protein sorting-associated protein 33B OS=Bos taurus GN=VPS33B PE=2 SV=1//1.57225e-07	307.442	40.3541	392.618	46.2446
Sjp_0046010	Sjp_0046010	sp|Q5R6B5|AL1B1_PONAB Aldehyde dehydrogenase X, mitochondrial OS=Pongo abelii GN=ALDH1B1 PE=2 SV=1//0	306.611	537.111	324.883	531.668
Sjp_0028510	Sjp_0028510	sp|Q3MHR0|LYPA1_BOVIN Acyl-protein thioesterase 1 OS=Bos taurus GN=LYPLA1 PE=2 SV=1//2.86651e-28	306.33	174.484	400.302	168.759
Sjp_0097130	Sjp_0097130	-//-	306.074	26.4812	341.933	87.6464
Sjp_0081260	Sjp_0081260	sp|P11835|ITB2_MOUSE Integrin beta-2 OS=Mus musculus GN=Itgb2 PE=1 SV=2//8.41031e-90	306.044	283.347	331.321	293.718
Sjp_0050740	Sjp_0050740	TSTA3	306.003	158.125	328.419	165.99
Sjp_0004560	Sjp_0004560	-//-	305.823	203.828	414.669	183.213
Sjp_0120430	Sjp_0120430	sp|Q80YV4|PANK4_MOUSE Pantothenate kinase 4 OS=Mus musculus GN=Pank4 PE=1 SV=2//1.433e-08	305.662	334.437	447.035	436.035
Sjp_0058430	Sjp_0058430	sp|P91799|IM25_SCHJA 25 kDa integral membrane protein OS=Schistosoma japonicum PE=2 SV=1//9.5003e-29	305.604	2501.21	265.886	1719.73
Sjp_0086760	Sjp_0086760	sp|Q96EY1|DNJA3_HUMAN DnaJ homolog subfamily A member 3, mitochondrial OS=Homo sapiens GN=DNAJA3 PE=1 SV=2//5.3452e-13	305.578	214.077	367.909	211.514
Sjp_0090290	Sjp_0090290	-//-	305.349	160.754	352.42	119.465
Sjp_0000760	Sjp_0000760	-//-	304.565	720.392	217.707	837.9
Sjp_0056510	Sjp_0056510	sp|Q9DA39|LFG4_MOUSE Protein lifeguard 4 OS=Mus musculus GN=Tmbim4 PE=2 SV=1//6.53522e-32	304.537	246.33	454.924	133.362
Sjp_0006260	Sjp_0006260	sp|Q9D7P6|ISCU_MOUSE Iron-sulfur cluster assembly enzyme ISCU, mitochondrial OS=Mus musculus GN=Iscu PE=1 SV=1//3.59816e-60	304.474	327.697	373.955	297.016
Sjp_0075840	Sjp_0075840	CBR1	304.205	232.09	210.015	220.036
Sjp_0060680	Sjp_0060680	sp|Q7ZUW2|HYOU1_DANRE Hypoxia up-regulated protein 1 OS=Danio rerio GN=hyou1 PE=2 SV=1//6.08885e-157	303.913	106.67	399.93	93.3291
Sjp_0054000	Sjp_0054000	-//-	303.829	80.4518	230.69	100.327
Sjp_0133120	Sjp_0133120	sp|Q9BW11|MAD3_HUMAN Max dimerization protein 3 OS=Homo sapiens GN=MXD3 PE=1 SV=1//2.96897e-07	303.473	361.919	332.061	349.247
Sjp_0013180	Sjp_0013180	-//-	302.921	274.792	408.116	220.653
Sjp_0020090	Sjp_0020090	sp|Q8VEK0|CC50A_MOUSE Cell cycle control protein 50A OS=Mus musculus GN=Tmem30a PE=1 SV=1//2.71534e-82	302.8	282.21	308.997	272.344
Sjp_0053260	Sjp_0053260	EIF3S3	302.788	208.856	357.315	228.565
Sjp_0082530	Sjp_0082530	sp|Q94757|TCPA_SCHMA T-complex protein 1 subunit alpha OS=Schistosoma mansoni GN=TCP-1A PE=2 SV=1//0	302.756	209.78	324.155	189.904
Sjp_0091460	Sjp_0091460	sp|Q7JW12|TMX2_DROME Thioredoxin-related transmembrane protein 2 homolog OS=Drosophila melanogaster GN=CG11007 PE=2 SV=1//3.00691e-56	301.981	182.707	387.604	138.816
Sjp_0082240	Sjp_0082240	sp|P05630|ATPD_BOVIN ATP synthase subunit delta, mitochondrial OS=Bos taurus GN=ATP5D PE=1 SV=2//6.15294e-33	301.478	354.536	392.334	324.302
Sjp_0077540	Sjp_0077540	sp|Q75WE7|VWA5A_RAT von Willebrand factor A domain-containing protein 5A OS=Rattus norvegicus GN=Vwa5a PE=2 SV=1//3.41115e-85	301.183	104.609	390.248	100.021
Sjp_0009350	Sjp_0009350	sp|Q7T312|CCD25_DANRE Coiled-coil domain-containing protein 25 OS=Danio rerio GN=ccdc25 PE=1 SV=1//1.25111e-71	300.853	270.24	287.429	205.143
Sjp_0023500	Sjp_0023500	-//-	300.342	241.719	312.78	210.076
Sjp_0070390	Sjp_0070390	-//-	300.038	255.362	361.435	199.564
Sjp_0054930	Sjp_0054930	-//-	299.352	115.851	334.462	108.1
Sjp_0052300	Sjp_0052300	-//-	298.649	357.771	240.35	238.729
Sjp_0042820	Sjp_0042820	sp|Q66HA6|ARL8B_RAT ADP-ribosylation factor-like protein 8B OS=Rattus norvegicus GN=Arl8b PE=2 SV=1//2.326e-117	298.246	278.347	334.633	273.282
Sjp_0116330	Sjp_0116330	-//-	298.14	38.1369	483.387	20.2551
Sjp_0031140	Sjp_0031140	-//-	298.061	109.771	949.275	92.8257
Sjp_0117810	Sjp_0117810	-//-	297.703	572.347	452.001	334.207
Sjp_0104250	Sjp_0104250	sp|Q28F51|TADBP_XENTR TAR DNA-binding protein 43 OS=Xenopus tropicalis GN=tardbp PE=2 SV=1//2.61957e-77	297.644	275.959	369.63	244.3
Sjp_0120030	Sjp_0120030	sp|P54357|MLC2_DROME Myosin-2 essential light chain OS=Drosophila melanogaster GN=Mlc-c PE=1 SV=1//1.05339e-21	296.927	912.358	539.998	677.662
Sjp_0034270	Sjp_0034270	sp|Q5RC80|RBM39_PONAB RNA-binding protein 39 OS=Pongo abelii GN=RBM39 PE=2 SV=1//7.71515e-143	296.745	125.294	393.807	141.152
Sjp_0053670	Sjp_0053670	sp|Q2KJG3|SYNC_BOVIN Asparagine--tRNA ligase, cytoplasmic OS=Bos taurus GN=NARS PE=2 SV=3//7.80293e-07	296.586	283.994	281.388	256.693
Sjp_0012680	Sjp_0012680	sp|Q8N6T3|ARFG1_HUMAN ADP-ribosylation factor GTPase-activating protein 1 OS=Homo sapiens GN=ARFGAP1 PE=1 SV=2//1.15573e-67	296.459	184.171	293.946	158.519
Sjp_0107730	Sjp_0107730	sp|Q7KRW8|PRP39_DROME Pre-mRNA-processing factor 39 OS=Drosophila melanogaster GN=CG1646 PE=1 SV=1//4.76793e-17	296.411	106.098	337.357	112.368
Sjp_0092700	Sjp_0092700	sp|Q19749|ODP2_CAEEL Dihydrolipoyllysine-residue acetyltransferase component of pyruvate dehydrogenase complex, mitochondrial OS=Caenorhabditis elegans GN=F23B12.5 PE=1 SV=1//6.87505e-39	296.258	144.752	348.79	138.071
Sjp_0006620	Sjp_0006620	sp|Q5ZK63|TCP4_CHICK Activated RNA polymerase II transcriptional coactivator p15 OS=Gallus gallus GN=SUB1 PE=2 SV=1//6.29806e-18	295.773	134.037	451.061	112.454
Sjp_0101640	Sjp_0101640	sp|Q3ZBD7|G6PI_BOVIN Glucose-6-phosphate isomerase OS=Bos taurus GN=GPI PE=2 SV=4//6.4285e-48	295.701	181.97	264.269	164.523
Sjp_0033380	Sjp_0033380	sp|D3ZTX0|TMED7_RAT Transmembrane emp24 domain-containing protein 7 OS=Rattus norvegicus GN=Tmed7 PE=1 SV=1//1.93782e-27	295.677	203.492	460.201	181.569
Sjp_0060730	Sjp_0060730	sp|A7Y2W8|SC6A9_XENLA Sodium- and chloride-dependent glycine transporter 1 OS=Xenopus laevis GN=slc6a9 PE=2 SV=1//4.66511e-123	295.402	112.819	337.432	126.976
Sjp_0092710	Sjp_0092710	sp|Q6Z4I3|TRH21_ORYSJ Thioredoxin H2-1 OS=Oryza sativa subsp. japonica GN=Os07g0190800 PE=2 SV=1//1.01583e-24	295.195	108.665	294.473	87.2751
Sjp_0026230	Sjp_0026230	HSPA9B	295.151	171.902	327.57	163.251
Sjp_0059440	Sjp_0059440	sp|Q8WUD1|RAB2B_HUMAN Ras-related protein Rab-2B OS=Homo sapiens GN=RAB2B PE=1 SV=1//2.89209e-53	294.494	564.632	316.864	515.78
Sjp_0134150	Sjp_0134150	sp|Q2T9M1|PICK1_BOVIN PRKCA-binding protein OS=Bos taurus GN=PICK1 PE=2 SV=1//1.86026e-35	293.878	274.792	315.128	147.983
Sjp_0036170	Sjp_0036170	CK2A1	293.696	344.225	364.163	289.587
Sjp_0047850	Sjp_0047850	PGANT6	293.19	75.8387	321.99	57.1529
Sjp_0077680	Sjp_0077680	sp|Q6C603|RL7_YARLI 60S ribosomal protein L7 OS=Yarrowia lipolytica (strain CLIB 122 / E 150) GN=RPL7 PE=3 SV=1//5.15956e-39	291.386	152.538	425.971	143.602
Sjp_0030820	Sjp_0030820	sp|Q9DB77|QCR2_MOUSE Cytochrome b-c1 complex subunit 2, mitochondrial OS=Mus musculus GN=Uqcrc2 PE=1 SV=1//4.67218e-13	290.995	277.373	342.673	248.801
Sjp_0052780	Sjp_0052780	sp|Q5JTJ3|COA6_HUMAN Cytochrome c oxidase assembly factor 6 homolog OS=Homo sapiens GN=COA6 PE=1 SV=1//1.54902e-09	290.972	270.627	380.464	158.661
Sjp_0073540	Sjp_0073540	sp|Q9D174|S18L2_MOUSE SS18-like protein 2 OS=Mus musculus GN=Ss18l2 PE=3 SV=1//5.46708e-09	290.882	116.536	431.008	165.857
Sjp_0060830	Sjp_0060830	UCH-L3	290.576	227.115	331.632	204.834
Sjp_0029580	Sjp_0029580	sp|Q32PI5|2AAA_BOVIN Serine/threonine-protein phosphatase 2A 65 kDa regulatory subunit A alpha isoform OS=Bos taurus GN=PPP2R1A PE=1 SV=1//8.65109e-168	290.421	116.149	293.215	106.414
Sjp_0102470	Sjp_0102470	sp|Q18169|U483_CAEEL UPF0483 protein C25G4.2 OS=Caenorhabditis elegans GN=C25G4.2 PE=3 SV=1//3.35849e-13	290.314	90.0593	192.823	59.7494
Sjp_0069900	Sjp_0069900	sp|Q8AVF4|MLECB_XENLA Malectin-B OS=Xenopus laevis GN=mlec-b PE=2 SV=2//1.63752e-54	290.173	124.905	315.635	95.0377
Sjp_0060340	Sjp_0060340	BETA-COP	289.903	126.541	328.206	119.982
Sjp_0059500	Sjp_0059500	sp|Q5RF34|TIM14_PONAB Mitochondrial import inner membrane translocase subunit TIM14 OS=Pongo abelii GN=DNAJC19 PE=3 SV=3//6.50872e-34	289.784	332.968	336.674	243.263
Sjp_0015960	Sjp_0015960	UBE2R2-PROV	287.844	201.074	333.643	175.569
Sjp_0064110	Sjp_0064110	CRHSP-24	287.48	245.94	167.176	241.818
Sjp_0015170	Sjp_0015170	INSIG-1	287.476	203.911	373.666	180.821
Sjp_0107340	Sjp_0107340	sp|P15205|MAP1B_RAT Microtubule-associated protein 1B OS=Rattus norvegicus GN=Map1b PE=1 SV=2//2.48177e-06	287.169	281.097	217.456	449.142
Sjp_0020800	Sjp_0020800	sp|O43242|PSMD3_HUMAN 26S proteasome non-ATPase regulatory subunit 3 OS=Homo sapiens GN=PSMD3 PE=1 SV=2//7.25627e-179	287.078	169.37	335.756	164.601
Sjp_0090920	Sjp_0090920	sp|P02465|CO1A2_BOVIN Collagen alpha-2(I) chain OS=Bos taurus GN=COL1A2 PE=1 SV=2//3.77879e-25	286.977	906.495	202.925	1033.42
Sjp_0028860	Sjp_0028860	sp|Q66HG5|TM9S2_RAT Transmembrane 9 superfamily member 2 OS=Rattus norvegicus GN=Tm9sf2 PE=2 SV=1//2.56169e-15	286.945	205.512	359.032	168.491
Sjp_0057150	Sjp_0057150	sp|Q71RI9|KAT3_MOUSE Kynurenine--oxoglutarate transaminase 3 OS=Mus musculus GN=Ccbl2 PE=1 SV=1//6.48803e-123	286.889	72.3817	303.142	60.0466
Sjp_0092760	Sjp_0092760	sp|Q9C551|RH5_ARATH DEAD-box ATP-dependent RNA helicase 5 OS=Arabidopsis thaliana GN=RH5 PE=1 SV=1//1.93566e-12	286.874	161.162	318.308	156.351
Sjp_0088030	Sjp_0088030	-//-	286.865	1526.29	341.378	1169.28
Sjp_0027420	Sjp_0027420	-//-	286.572	296.266	388.046	241.64
Sjp_0046910	Sjp_0046910	sp|P42669|PURA_MOUSE Transcriptional activator protein Pur-alpha OS=Mus musculus GN=Pura PE=1 SV=1//7.6005e-39	286.27	142.434	335.602	115.156
Sjp_0081400	Sjp_0081400	sp|Q7Z5G4|GOGA7_HUMAN Golgin subfamily A member 7 OS=Homo sapiens GN=GOLGA7 PE=1 SV=2//1.40622e-34	286.223	358.643	425.762	296.695
Sjp_0013990	Sjp_0013990	sp|Q9NB32|TCPD_OCHTR T-complex protein 1 subunit delta OS=Ochlerotatus triseriatus PE=2 SV=1//0	286.22	229.327	383.688	218.764
Sjp_0011450	Sjp_0011450	sp|O82796|SERC_ARATH Phosphoserine phosphatase, chloroplastic OS=Arabidopsis thaliana GN=PSP PE=1 SV=2//9.38318e-12	286.113	464.111	339.171	858.65
Sjp_0073030	Sjp_0073030	sp|Q6P6Z8|ODO1_XENLA 2-oxoglutarate dehydrogenase, mitochondrial OS=Xenopus laevis GN=ogdh PE=2 SV=1//0	285.788	331.97	288.084	346.069
Sjp_0096530	Sjp_0096530	-//-	285.532	650.484	219.585	666.403
Sjp_0077510	Sjp_0077510	sp|O57682|PAX2B_XENLA Paired box protein Pax-2-B OS=Xenopus laevis GN=pax2-b PE=2 SV=2//1.05888e-28	285.532	0	0	0
Sjp_0115330	Sjp_0115330	-//-	284.894	0	105.052	0
Sjp_0069950	Sjp_0069950	sp|Q9H777|RNZ1_HUMAN Zinc phosphodiesterase ELAC protein 1 OS=Homo sapiens GN=ELAC1 PE=1 SV=2//4.40364e-26	284.819	106.073	277.265	108.915
Sjp_0091980	Sjp_0091980	sp|P08537|TBA_XENLA Tubulin alpha chain OS=Xenopus laevis GN=tuba PE=2 SV=2//0	284.355	139.153	566.266	115.594
Sjp_0052310	Sjp_0052310	-//-	283.829	133.775	198.682	116.985
Sjp_0072520	Sjp_0072520	-//-	283.818	164.402	421.827	172.63
Sjp_0125380	Sjp_0125380	-//-	283.768	17.2448	157.55	34.3195
Sjp_0107970	Sjp_0107970	sp|P12812|P40_SCHMA Major egg antigen OS=Schistosoma mansoni PE=2 SV=1//6.62598e-139	283.653	70.6007	283.406	55.5565
Sjp_0002130	Sjp_0002130	sp|Q9VMV6|SELT_DROME SelT-like protein OS=Drosophila melanogaster GN=CG3887 PE=2 SV=1//7.66325e-30	283.417	175.941	360.195	192.236
Sjp_0087030	Sjp_0087030	sp|O00418|EF2K_HUMAN Eukaryotic elongation factor 2 kinase OS=Homo sapiens GN=EEF2K PE=1 SV=2//1.10397e-18	283.166	215.503	295.395	243.787
Sjp_0043320	Sjp_0043320	sp|O77735|SCAM1_PIG Secretory carrier-associated membrane protein 1 OS=Sus scrofa GN=SCAMP1 PE=2 SV=1//2.64191e-31	283.162	587.188	292.013	524.448
Sjp_0036030	Sjp_0036030	sp|O75832|PSD10_HUMAN 26S proteasome non-ATPase regulatory subunit 10 OS=Homo sapiens GN=PSMD10 PE=1 SV=1//6.25608e-34	282.772	171.894	408.922	126.005
Sjp_0100770	Sjp_0100770	sp|Q2TBS2|RM21_BOVIN 39S ribosomal protein L21, mitochondrial OS=Bos taurus GN=MRPL21 PE=1 SV=1//1.01481e-13	282.702	313.807	405.258	268.845
Sjp_0045920	Sjp_0045920	-//-	282.486	449.044	245.715	446.163
Sjp_0030710	Sjp_0030710	sp|Q6U7I1|UBP7_CHICK Ubiquitin carboxyl-terminal hydrolase 7 OS=Gallus gallus GN=USP7 PE=2 SV=1//4.04761e-18	282.252	185.185	291.059	204.419
Sjp_0085360	Sjp_0085360	sp|Q5U3G6|YIF1B_DANRE Protein YIF1B OS=Danio rerio GN=yif1b PE=2 SV=2//1.66726e-65	282.053	114.887	385.69	96.1699
Sjp_0041930	Sjp_0041930	-//-	281.72	72.8567	217.658	68.0054
Sjp_0022850	Sjp_0022850	LTA4H	280.7	162.487	269.298	148.526
Sjp_0070820	Sjp_0070820	-//-	280.582	322.292	318.737	275.619
Sjp_0025180	Sjp_0025180	-//-	280.55	597.016	302.063	689.367
Sjp_0051340	Sjp_0051340	HMGB1	279.153	721.671	372.779	649.762
Sjp_0110810	Sjp_0110810	-//-	278.491	217.791	308.61	213.583
Sjp_0115060	Sjp_0115060	sp|Q6IQE5|ASNA_DANRE ATPase asna1 OS=Danio rerio GN=asna1 PE=1 SV=1//4.05174e-19	278.217	319.711	247.915	317.615
Sjp_0090900	Sjp_0090900	sp|Q9PSX7|RHOC_CHICK Rho-related GTP-binding protein RhoC OS=Gallus gallus GN=RHOC PE=1 SV=1//1.13107e-114	277.602	1248.46	183.48	990.571
Sjp_0009140	Sjp_0009140	-//-	277.572	243.819	334.288	303.848
Sjp_0115020	Sjp_0115020	sp|Q08C72|CWC22_DANRE Pre-mRNA-splicing factor CWC22 homolog OS=Danio rerio GN=cwc22 PE=2 SV=1//3.67244e-175	276.584	190.24	236.989	154.303
Sjp_0081360	Sjp_0081360	sp|Q3ZCB2|PLAC8_BOVIN Placenta-specific gene 8 protein OS=Bos taurus GN=PLAC8 PE=3 SV=1//1.89037e-09	276.461	953.664	226.433	799.768
Sjp_0091010	Sjp_0091010	sp|Q08B78|ERLEC_XENLA Endoplasmic reticulum lectin 1 OS=Xenopus laevis GN=erlec1 PE=2 SV=1//6.53652e-09	276.396	165.536	334.834	102.94
Sjp_0024840	Sjp_0024840	sp|Q8K1A5|TM41B_MOUSE Transmembrane protein 41B OS=Mus musculus GN=Tmem41b PE=2 SV=1//1.52897e-44	275.655	502.501	294.391	377.387
Sjp_0022320	Sjp_0022320	sp|Q78YZ6|SCOC_MOUSE Short coiled-coil protein OS=Mus musculus GN=Scoc PE=2 SV=1//6.6975e-29	275.513	409.823	311.204	303.426
Sjp_0037870	Sjp_0037870	sp|P81021|VIGLN_CHICK Vigilin OS=Gallus gallus GN=HDLBP PE=2 SV=1//2.53951e-33	275.473	75.9192	292.631	97.2221
Sjp_0037620	Sjp_0037620	-//-	274.42	209.736	373.979	168.868
Sjp_0109330	Sjp_0109330	-//-	274.214	225.173	300.538	249.75
Sjp_0009180	Sjp_0009180	AHCY	273.531	179.429	278.309	166.873
Sjp_0092870	Sjp_0092870	sp|Q8VD57|SFT2B_MOUSE Vesicle transport protein SFT2B OS=Mus musculus GN=Sft2d2 PE=1 SV=1//3.24874e-60	273.377	626.005	245.152	519.553
Sjp_0062270	Sjp_0062270	PSMB5	273.137	211.202	287.327	206.713
Sjp_0040810	Sjp_0040810	-//-	272.786	181.078	412.143	147.506
Sjp_0055030	Sjp_0055030	sp|Q9VHS8|IF4A3_DROME Eukaryotic initiation factor 4A-III OS=Drosophila melanogaster GN=eIF4AIII PE=1 SV=1//0	271.724	392.905	328.408	314.221
Sjp_0090650	Sjp_0090650	sp|Q9JJC9|HERP2_MOUSE Homocysteine-responsive endoplasmic reticulum-resident ubiquitin-like domain member 2 protein OS=Mus musculus GN=Herpud2 PE=2 SV=1//3.57902e-12	271.651	285.641	388.833	271.995
Sjp_0092310	Sjp_0092310	sp|Q80XI3|IF4G3_MOUSE Eukaryotic translation initiation factor 4 gamma 3 OS=Mus musculus GN=Eif4g3 PE=1 SV=2//6.88307e-19	271.62	95.201	269.329	122.696
Sjp_0010660	Sjp_0010660	sp|Q9EPU0|RENT1_MOUSE Regulator of nonsense transcripts 1 OS=Mus musculus GN=Upf1 PE=1 SV=2//0	271.582	96.6874	341.213	119.126
Sjp_0134850	Sjp_0134850	sp|O60344|ECE2_HUMAN Endothelin-converting enzyme 2 OS=Homo sapiens GN=ECE2 PE=1 SV=4//3.15367e-14	270.844	26.0502	200.716	31.2938
Sjp_0085580	Sjp_0085580	sp|Q66T82|MARE1_COTJA Microtubule-associated protein RP/EB family member 1 OS=Coturnix coturnix japonica GN=MAPRE1 PE=2 SV=1//2.13059e-85	270.661	501.692	254.586	434.911
Sjp_0024050	Sjp_0024050	sp|Q63028|ADDA_RAT Alpha-adducin OS=Rattus norvegicus GN=Add1 PE=2 SV=2//1.81919e-105	270.623	204.092	273.51	211.805
Sjp_0062650	Sjp_0062650	SDISP	270.447	238.885	341.08	216.846
Sjp_0073840	Sjp_0073840	-//-	269.845	1.48617	484.117	0.208211
Sjp_0112060	Sjp_0112060	sp|Q9VMP9|GNPI_DROME Glucosamine-6-phosphate isomerase OS=Drosophila melanogaster GN=Gnpda1 PE=2 SV=1//2.82435e-45	269.626	155.95	493.957	137.824
Sjp_0030250	Sjp_0030250	sp|P52209|6PGD_HUMAN 6-phosphogluconate dehydrogenase, decarboxylating OS=Homo sapiens GN=PGD PE=1 SV=3//0	269.598	139.932	315.81	128.644
Sjp_0078530	Sjp_0078530	HAGH	269.079	408.326	298.125	355.821
Sjp_0001930	Sjp_0001930	-//-	268.77	172.195	389.444	150.722
Sjp_0051790	Sjp_0051790	sp|P14202|TEGU_SCHMA Tegument antigen OS=Schistosoma mansoni GN=A12 PE=2 SV=1//1.67934e-07	268.564	194.117	61.3968	208.776
Sjp_0068970	Sjp_0068970	sp|Q45FX5|VAV_CAEEL Protein vav-1 OS=Caenorhabditis elegans GN=vav-1 PE=1 SV=1//4.31326e-10	268.564	145.588	368.381	257.9
Sjp_0042580	Sjp_0042580	sp|Q86QS6|AN32_SCHMA Acidic leucine-rich nuclear phosphoprotein 32-related protein OS=Schistosoma mansoni GN=SMV0119 PE=2 SV=2//3.32925e-138	268.104	482.5	267.027	410.998
Sjp_0064210	Sjp_0064210	sp|Q8MS27|RM35_DROME 39S ribosomal protein L35, mitochondrial OS=Drosophila melanogaster GN=mRpL35 PE=1 SV=1//2.57492e-09	266.976	251.015	371.366	194.479
Sjp_0044230	Sjp_0044230	ELONGIN-B	266.962	447.144	418.175	394.532
Sjp_0124500	Sjp_0124500	sp|P16641|KTRC_SCHMA Taurocyamine kinase OS=Schistosoma mansoni GN=Smp_194770 PE=1 SV=3//2.57586e-10	266.709	449.393	60.6881	420.742
Sjp_0061190	Sjp_0061190	sp|Q10567|AP1B1_HUMAN AP-1 complex subunit beta-1 OS=Homo sapiens GN=AP1B1 PE=1 SV=2//0	266.637	356.085	288.548	343.057
Sjp_0022630	Sjp_0022630	sp|Q9VCC3|RT24_DROME 28S ribosomal protein S24, mitochondrial OS=Drosophila melanogaster GN=mRpS24 PE=3 SV=1//3.42944e-32	266.526	290.744	379.877	208.61
Sjp_0058940	Sjp_0058940	-//-	266.201	171.753	266.03	193.526
Sjp_0121480	Sjp_0121480	-//-	264.624	688.936	75.3335	443.019
Sjp_0065510	Sjp_0065510	UBE1	264.017	270.689	280.75	310.637
Sjp_0094540	Sjp_0094540	-//-	263.999	753.542	43.3694	105.928
Sjp_0037010	Sjp_0037010	sp|Q9H7F0|AT133_HUMAN Probable cation-transporting ATPase 13A3 OS=Homo sapiens GN=ATP13A3 PE=1 SV=4//3.13963e-111	263.806	133.876	272.607	163.616
Sjp_0011440	Sjp_0011440	-//-	263.779	485.727	299.08	444.523
Sjp_0048880	Sjp_0048880	sp|A8WGS4|TLCD2_DANRE TLC domain-containing protein 2 OS=Danio rerio GN=tlcd2 PE=2 SV=1//8.16122e-49	263.775	1196.58	230.103	986.38
Sjp_0095540	Sjp_0095540	-//-	263.47	410.471	372.742	436.168
Sjp_0039320	Sjp_0039320	-//-	262.819	986.104	235.561	623.953
Sjp_0008090	Sjp_0008090	HIP2-PROV	262.801	124.362	306.79	133.098
Sjp_0020460	Sjp_0020460	-//-	262.761	393.194	504.246	188.614
Sjp_0079440	Sjp_0079440	sp|A2VE21|COPG2_BOVIN Coatomer subunit gamma-2 OS=Bos taurus GN=COPG2 PE=2 SV=1//2.364e-76	262.683	144.223	328.122	153.935
Sjp_0122300	Sjp_0122300	-//-	262.568	105.655	364.288	150.807
Sjp_0076860	Sjp_0076860	HNRNP-D0	262.075	201.669	291.933	204.537
Sjp_0057790	Sjp_0057790	-//-	261.378	97.9591	363.919	91.8757
Sjp_0120160	Sjp_0120160	-//-	261.245	242.664	358.532	141.12
Sjp_0027190	Sjp_0027190	sp|Q6UWR7|ENPP6_HUMAN Ectonucleotide pyrophosphatase/phosphodiesterase family member 6 OS=Homo sapiens GN=ENPP6 PE=1 SV=2//1.84421e-39	260.948	16.8959	383.616	15.5156
Sjp_0044090	Sjp_0044090	sp|A1L3X0|ELOV7_HUMAN Elongation of very long chain fatty acids protein 7 OS=Homo sapiens GN=ELOVL7 PE=1 SV=1//7.57392e-75	260.765	133.457	194.793	109.763
Sjp_0130010	Sjp_0130010	sp|F1Q4S1|ATP9B_DANRE Probable phospholipid-transporting ATPase IIB OS=Danio rerio GN=atp9b PE=3 SV=1//2.56284e-55	260.631	275.651	323.624	255.786
Sjp_0050560	Sjp_0050560	AFL104WP	260.38	250.88	307.128	198.965
Sjp_0050960	Sjp_0050960	sp|B0BN93|PSD13_RAT 26S proteasome non-ATPase regulatory subunit 13 OS=Rattus norvegicus GN=Psmd13 PE=1 SV=1//3.66411e-95	260.327	209.65	276.529	207.112
Sjp_0110370	Sjp_0110370	sp|Q5FW46|F214A_XENTR Protein FAM214A OS=Xenopus tropicalis GN=fam214a PE=2 SV=1//3.39576e-12	259.828	109.85	399.958	170.152
Sjp_0070060	Sjp_0070060	sp|A9YUB5|URM1_CAPHI Ubiquitin-related modifier 1 OS=Capra hircus GN=URM1 PE=3 SV=1//4.70918e-32	259.661	115.505	457.913	98.8052
Sjp_0054700	Sjp_0054700	sp|Q02645|HTS_DROME Protein hu-li tai shao OS=Drosophila melanogaster GN=hts PE=1 SV=2//1.35267e-72	259.473	254.874	301.328	263.115
Sjp_0086190	Sjp_0086190	sp|Q9U5W9|TAF10_DROME Transcription initiation factor TFIID subunit 10 OS=Drosophila melanogaster GN=Taf10 PE=1 SV=2//2.36003e-14	259.413	129.003	268.969	105.588
Sjp_0019990	Sjp_0019990	sp|Q6AXT8|SF3A2_RAT Splicing factor 3A subunit 2 OS=Rattus norvegicus GN=Sf3a2 PE=2 SV=1//1.45193e-112	259.369	43.1016	310.025	42.1427
Sjp_0075200	Sjp_0075200	sp|Q5TTG1|VATA_ANOGA V-type proton ATPase catalytic subunit A OS=Anopheles gambiae GN=Vha68-2 PE=3 SV=1//0	259.179	219.321	334.189	158.267
Sjp_0022500	Sjp_0022500	sp|Q9D0B5|TSTD3_MOUSE Thiosulfate sulfurtransferase/rhodanese-like domain-containing protein 3 OS=Mus musculus GN=Tstd3 PE=1 SV=1//1.41196e-19	258.979	188.563	447.327	155.358
Sjp_0132270	Sjp_0132270	sp|Q5ZKQ7|GID8_CHICK Glucose-induced degradation protein 8 homolog OS=Gallus gallus GN=GID8 PE=2 SV=1//3.63229e-11	258.95	212.744	237.139	195.925
Sjp_0020930	Sjp_0020930	sp|Q8I7Z8|HAM_DROME Transcription factor hamlet OS=Drosophila melanogaster GN=ham PE=2 SV=1//7.04477e-06	258.937	219.968	254.605	217.833
Sjp_0041530	Sjp_0041530	sp|Q5RJ80|CAPR2_DANRE Caprin-2 OS=Danio rerio GN=caprin2 PE=1 SV=1//1.84224e-09	258.656	319.105	320.182	278.687
Sjp_0058590	Sjp_0058590	sp|O08730|GLYG_RAT Glycogenin-1 OS=Rattus norvegicus GN=Gyg1 PE=2 SV=4//2.9407e-58	258.562	245.586	238.191	230.867
Sjp_0032240	Sjp_0032240	sp|Q5RFR8|COPE_PONAB Coatomer subunit epsilon OS=Pongo abelii GN=COPE PE=2 SV=1//3.62088e-67	258.472	311.362	333.088	243.647
Sjp_0011130	Sjp_0011130	sp|P17164|FUCO_RAT Tissue alpha-L-fucosidase OS=Rattus norvegicus GN=Fuca1 PE=1 SV=1//1.56016e-159	258.471	132.39	243.4	151.715
Sjp_0101720	Sjp_0101720	sp|O14976|GAK_HUMAN Cyclin-G-associated kinase OS=Homo sapiens GN=GAK PE=1 SV=2//9.73506e-21	258.319	192.099	271.221	161.224
Sjp_0102350	Sjp_0102350	sp|Q22038|RHO1_CAEEL Ras-like GTP-binding protein rhoA OS=Caenorhabditis elegans GN=rho-1 PE=1 SV=1//3.42369e-90	258.265	286.557	275.381	200.733
Sjp_0052630	Sjp_0052630	sp|Q8IWV8|UBR2_HUMAN E3 ubiquitin-protein ligase UBR2 OS=Homo sapiens GN=UBR2 PE=1 SV=1//1.69649e-12	258.188	352.583	344.057	347.885
Sjp_0028320	Sjp_0028320	sp|P00257|ADX_BOVIN Adrenodoxin, mitochondrial OS=Bos taurus GN=FDX1 PE=1 SV=2//7.1504e-22	257.924	62.3502	248.104	54.071
Sjp_0108180	Sjp_0108180	sp|A1L244|SAC1A_DANRE Phosphatidylinositide phosphatase SAC1-A OS=Danio rerio GN=sacm1la PE=2 SV=1//1.10223e-26	257.749	180.46	270.774	202.975
Sjp_0000640	Sjp_0000640	-//-	257.647	163.561	365.182	131.628
Sjp_0021140	Sjp_0021140	sp|Q9Y105|SYQ_DROME Probable glutamine--tRNA ligase OS=Drosophila melanogaster GN=Aats-gln PE=2 SV=1//0	257.311	67.0971	327.829	56.0334
Sjp_0087200	Sjp_0087200	sp|Q3B8N0|UFSP2_XENLA Ufm1-specific protease 2 OS=Xenopus laevis GN=ufsp2 PE=2 SV=1//1.12477e-31	256.854	176.896	341.289	160.188
Sjp_0075210	Sjp_0075210	sp|P31400|VATA_MANSE V-type proton ATPase catalytic subunit A OS=Manduca sexta GN=VHAA PE=2 SV=1//2.14182e-89	256.744	246.947	291.685	162.571
Sjp_0101220	Sjp_0101220	VASA	256.562	147.11	304.993	171.003
Sjp_0010630	Sjp_0010630	sp|Q6ZNC8|MBOA1_HUMAN Lysophospholipid acyltransferase 1 OS=Homo sapiens GN=MBOAT1 PE=1 SV=1//2.2331e-08	256.166	165.845	265.653	146.537
Sjp_0045030	Sjp_0045030	sp|A4QNE0|GET4_XENTR Golgi to ER traffic protein 4 homolog OS=Xenopus tropicalis GN=get4 PE=2 SV=1//2.21208e-61	256.16	203.394	305.691	193.573
Sjp_0005860	Sjp_0005860	sp|Q8BHA0|IN80C_MOUSE INO80 complex subunit C OS=Mus musculus GN=Ino80c PE=2 SV=1//3.35327e-13	255.426	370.574	346.51	263.85
Sjp_0120450	Sjp_0120450	sp|Q5RF28|NAA50_PONAB N-alpha-acetyltransferase 50 OS=Pongo abelii GN=NAA50 PE=2 SV=1//3.81046e-55	255.262	207.106	321.745	144.429
Sjp_0058630	Sjp_0058630	-//-	255.163	309.706	376.397	262.691
Sjp_0059550	Sjp_0059550	sp|Q8NFU5|IPMK_HUMAN Inositol polyphosphate multikinase OS=Homo sapiens GN=IPMK PE=1 SV=1//2.23845e-08	255.1	41.4421	89.4489	20.9299
Sjp_0115070	Sjp_0115070	TOLLIP	254.533	397.779	203.27	372.07
Sjp_0093850	Sjp_0093850	sp|Q9WTN0|GGPPS_MOUSE Geranylgeranyl pyrophosphate synthase OS=Mus musculus GN=Ggps1 PE=2 SV=1//9.77884e-14	254.447	111.591	380.436	98.6797
Sjp_0014710	Sjp_0014710	sp|Q3UMM4|CDK10_MOUSE Cyclin-dependent kinase 10 OS=Mus musculus GN=Cdk10 PE=2 SV=1//5.06332e-163	253.949	166.214	389.372	157.254
Sjp_0068730	Sjp_0068730	TBP10	253.916	338.004	287.252	299.133
Sjp_0097680	Sjp_0097680	-//-	253.187	787.866	92.9885	680.457
Sjp_0124250	Sjp_0124250	sp|Q9D289|TPC6B_MOUSE Trafficking protein particle complex subunit 6B OS=Mus musculus GN=Trappc6b PE=2 SV=1//1.13564e-28	253.187	451.467	292.936	282.514
Sjp_0103100	Sjp_0103100	sp|Q5R8W6|LC7L3_PONAB Luc7-like protein 3 OS=Pongo abelii GN=LUC7L3 PE=2 SV=1//8.62548e-73	252.984	191.936	385.421	201.767
Sjp_0088950	Sjp_0088950	sp|Q6P8Y1|CAPSL_MOUSE Calcyphosin-like protein OS=Mus musculus GN=Capsl PE=2 SV=4//3.32131e-49	252.968	280.486	306.514	254.922
Sjp_0086340	Sjp_0086340	TNEU062L19.1	252.924	140.911	293.004	135.19
Sjp_0120520	Sjp_0120520	sp|P23206|COAA1_BOVIN Collagen alpha-1(X) chain OS=Bos taurus GN=COL10A1 PE=2 SV=1//9.58547e-14	252.362	573.059	116.026	885.635
Sjp_0042200	Sjp_0042200	sp|Q6P161|RM54_HUMAN 39S ribosomal protein L54, mitochondrial OS=Homo sapiens GN=MRPL54 PE=1 SV=1//2.02102e-10	252.23	200.96	426.231	165.953
Sjp_0050690	Sjp_0050690	-//-	252.226	111.306	258.349	114.424
Sjp_0066760	Sjp_0066760	-//-	251.777	20.7708	357.304	23.6208
Sjp_0000740	Sjp_0000740	sp|P48605|TCPG_DROME T-complex protein 1 subunit gamma OS=Drosophila melanogaster GN=Cctgamma PE=2 SV=2//4.13364e-176	250.955	358.288	245.171	295.689
Sjp_0057600	Sjp_0057600	sp|P76536|YFEX_ECOLI Probable deferrochelatase/peroxidase YfeX OS=Escherichia coli (strain K12) GN=yfeX PE=1 SV=2//8.56882e-34	250.923	3.18865	337.841	0.560442
Sjp_0051780	Sjp_0051780	sp|Q5SP67|WDR26_DANRE WD repeat-containing protein 26 OS=Danio rerio GN=wdr26 PE=1 SV=1//2.59783e-12	250.528	230.191	267.371	244.965
Sjp_0015700	Sjp_0015700	EIF3S2	250.238	167.044	335.271	130.796
Sjp_0118310	Sjp_0118310	sp|Q15050|RRS1_HUMAN Ribosome biogenesis regulatory protein homolog OS=Homo sapiens GN=RRS1 PE=1 SV=2//1.43891e-35	250.032	154.199	339.155	178.593
Sjp_0085180	Sjp_0085180	sp|Q6INU7|FRRS1_XENLA Putative ferric-chelate reductase 1 OS=Xenopus laevis GN=frrs1 PE=2 SV=1//1.27166e-09	249.929	36.4895	348.911	29.4347
Sjp_0059720	Sjp_0059720	sp|Q9Y673|ALG5_HUMAN Dolichyl-phosphate beta-glucosyltransferase OS=Homo sapiens GN=ALG5 PE=1 SV=1//2.11153e-112	249.639	87.9293	351.102	75.1638
Sjp_0075180	Sjp_0075180	sp|Q9VLN1|WDR82_DROME WD repeat-containing protein 82 OS=Drosophila melanogaster GN=Wdr82 PE=1 SV=1//1.96793e-146	249.635	147.475	292.4	148.788
Sjp_0063260	Sjp_0063260	sp|Q32KQ2|WDR53_BOVIN WD repeat-containing protein 53 OS=Bos taurus GN=WDR53 PE=2 SV=1//1.49438e-21	249.325	261.232	288.674	254.261
Sjp_0115410	Sjp_0115410	sp|Q5M8X5|TPC2L_XENTR Trafficking protein particle complex subunit 2-like protein OS=Xenopus tropicalis GN=trappc2l PE=2 SV=1//2.88793e-37	249.27	225.804	308.845	183.847
Sjp_0070610	Sjp_0070610	sp|P62142|PP1B_RAT Serine/threonine-protein phosphatase PP1-beta catalytic subunit OS=Rattus norvegicus GN=Ppp1cb PE=1 SV=3//2.47332e-162	249.131	163.74	269.494	170.255
Sjp_0054860	Sjp_0054860	sp|P15246|PIMT_BOVIN Protein-L-isoaspartate(D-aspartate) O-methyltransferase OS=Bos taurus GN=PCMT1 PE=1 SV=2//1.49353e-38	248.967	305.935	284.48	283.182
Sjp_0078060	Sjp_0078060	sp|Q8SWU7|OLA1_DROME Obg-like ATPase 1 OS=Drosophila melanogaster GN=CG1354 PE=1 SV=1//9.34997e-143	248.959	142.5	290.069	119.717
Sjp_0030470	Sjp_0030470	sp|Q07840|EM13_ECHMU Antigen EM13 OS=Echinococcus multilocularis GN=EM13 PE=2 SV=1//1.40987e-96	248.469	127.625	256.34	118.841
Sjp_0052120	Sjp_0052120	-//-	248.404	250.393	342.02	167.899
Sjp_0089880	Sjp_0089880	sp|Q8MPD6|MED31_TAESO Mediator of RNA polymerase II transcription subunit 31 OS=Taenia solium GN=Ts24233 PE=2 SV=1//7.06924e-44	247.1	228.292	206.982	182.864
Sjp_0030640	Sjp_0030640	GRPEL1	247.085	121.291	297.063	105.081
Sjp_0005850	Sjp_0005850	sp|Q9DB15|RM12_MOUSE 39S ribosomal protein L12, mitochondrial OS=Mus musculus GN=Mrpl12 PE=1 SV=2//7.21188e-24	246.157	201.078	316.67	185.751
Sjp_0025880	Sjp_0025880	sp|Q9JJ22|ERAP1_RAT Endoplasmic reticulum aminopeptidase 1 OS=Rattus norvegicus GN=Erap1 PE=2 SV=2//1.51554e-62	246.074	6.7459	251.59	9.41739
Sjp_0039210	Sjp_0039210	sp|O44451|ODPB_CAEEL Pyruvate dehydrogenase E1 component subunit beta, mitochondrial OS=Caenorhabditis elegans GN=pdhb-1 PE=1 SV=2//1.26033e-150	245.639	177.672	330.584	147.94
Sjp_0051030	Sjp_0051030	sp|G5EEN4|GCK3_CAEEL Germinal center kinase 3 OS=Caenorhabditis elegans GN=gck-3 PE=1 SV=1//6.9272e-10	245.593	189.642	248.815	183.645
Sjp_0112240	Sjp_0112240	sp|O43315|AQP9_HUMAN Aquaporin-9 OS=Homo sapiens GN=AQP9 PE=2 SV=2//2.23652e-55	245.531	1342.55	138.74	1252.84
Sjp_0120200	Sjp_0120200	sp|Q5F3X4|U5S1_CHICK 116 kDa U5 small nuclear ribonucleoprotein component OS=Gallus gallus GN=EFTUD2 PE=2 SV=1//1.77214e-56	245.518	187.613	250.828	204.597
Sjp_0064130	Sjp_0064130	sp|Q9CWH6|PSA7L_MOUSE Proteasome subunit alpha type-7-like OS=Mus musculus GN=Psma8 PE=2 SV=1//1.47317e-114	245.277	275.349	241.477	256.167
Sjp_0084120	Sjp_0084120	-//-	245.244	104.443	277.52	120.249
Sjp_0013390	Sjp_0013390	sp|G5EGQ3|MAX2_CAEEL Serine/threonine-protein kinase max-2 OS=Caenorhabditis elegans GN=max-2 PE=1 SV=1//4.01679e-10	244.972	589.114	563.664	591.209
Sjp_0016380	Sjp_0016380	sp|Q9U4L6|TO401_DROME Mitochondrial import receptor subunit TOM40 homolog 1 OS=Drosophila melanogaster GN=Tom40 PE=2 SV=2//3.23445e-72	244.153	78.3746	276.514	72.7424
Sjp_0119250	Sjp_0119250	sp|P42665|HGLB_SCHJA Hemoglobinase OS=Schistosoma japonicum GN=HAEM PE=2 SV=1//2.21911e-43	243.367	842.196	327.745	638.93
Sjp_0118220	Sjp_0118220	-//-	243.236	333.177	115.648	298.918
Sjp_0102650	Sjp_0102650	sp|P56941|NPC1_PIG Niemann-Pick C1 protein OS=Sus scrofa GN=NPC1 PE=2 SV=1//5.39831e-71	243.224	86.9875	275.462	69.7706
Sjp_0084310	Sjp_0084310	sp|Q2TBU3|GOSR1_BOVIN Golgi SNAP receptor complex member 1 OS=Bos taurus GN=GOSR1 PE=2 SV=1//1.13353e-10	243.178	155.673	306.374	123.752
Sjp_0060370	Sjp_0060370	sp|Q9VCG3|OPA32_DROME Putative OPA3-like protein CG13603 OS=Drosophila melanogaster GN=CG13601 PE=2 SV=1//3.99662e-36	242.948	203.144	243.049	191.5
Sjp_0100160	Sjp_0100160	YER141W	242.913	170.921	223.768	184.653
Sjp_0105900	Sjp_0105900	VHASFD	242.05	325.521	282.811	251.64
Sjp_0051230	Sjp_0051230	sp|Q2KJ44|PTPA_BOVIN Serine/threonine-protein phosphatase 2A activator OS=Bos taurus GN=PPP2R4 PE=2 SV=1//3.25363e-69	242.05	131.565	230.438	94.151
Sjp_0014100	Sjp_0014100	-//-	242.012	167.679	332.833	145.354
Sjp_0016640	Sjp_0016640	sp|Q5TDH0|DDI2_HUMAN Protein DDI1 homolog 2 OS=Homo sapiens GN=DDI2 PE=1 SV=1//7.26214e-74	242.003	88.5589	260.92	76.1869
Sjp_0060980	Sjp_0060980	sp|Q9QZB9|DCTN5_MOUSE Dynactin subunit 5 OS=Mus musculus GN=Dctn5 PE=1 SV=1//1.66565e-92	241.956	281.105	295.173	221.959
Sjp_0101950	Sjp_0101950	sp|Q99848|EBP2_HUMAN Probable rRNA-processing protein EBP2 OS=Homo sapiens GN=EBNA1BP2 PE=1 SV=2//5.68261e-07	241.38	55.8609	502.163	83.2618
Sjp_0076130	Sjp_0076130	sp|Q6NWL4|RCD1_DANRE Cell differentiation protein RCD1 homolog OS=Danio rerio GN=rqcd1 PE=2 SV=1//8.00979e-65	241.047	165.489	305.093	132.222
Sjp_0078980	Sjp_0078980	sp|O15120|PLCB_HUMAN 1-acyl-sn-glycerol-3-phosphate acyltransferase beta OS=Homo sapiens GN=AGPAT2 PE=1 SV=1//2.79853e-35	240.917	246.007	237.317	225.513
Sjp_0070370	Sjp_0070370	sp|C5E268|CMC4_LACTC Cx9C motif-containing protein 4, mitochondrial OS=Lachancea thermotolerans (strain ATCC 56472 / CBS 6340 / NRRL Y-8284) GN=CMC4 PE=3 SV=1//1.00271e-07	240.832	88.8598	246.565	52.2933
Sjp_0133330	Sjp_0133330	-//-	240.715	0.376476	338.007	0
Sjp_0119610	Sjp_0119610	-//-	240.163	96.6151	149.012	74.445
Sjp_0088100	Sjp_0088100	-//-	240.038	502.263	182.064	350.619
Sjp_0120980	Sjp_0120980	sp|Q7SXW6|ARP2A_DANRE Actin-related protein 2-A OS=Danio rerio GN=actr2a PE=2 SV=1//9.6056e-106	239.741	384.568	227.563	361.807
Sjp_0070740	Sjp_0070740	GRB2	239.199	477.887	267.366	362.911
Sjp_0083460	Sjp_0083460	sp|Q9XTL9|PYG_DROME Glycogen phosphorylase OS=Drosophila melanogaster GN=GlyP PE=2 SV=2//1.98277e-97	238.951	305.565	212.553	352.653
Sjp_0049330	Sjp_0049330	sp|Q6P5I8|YIPF5_DANRE Protein YIPF5 OS=Danio rerio GN=yipf5 PE=2 SV=1//1.29617e-71	238.689	167.52	323.162	110.424
Sjp_0128580	Sjp_0128580	sp|P80387|AAKB1_PIG 5&apos;-AMP-activated protein kinase subunit beta-1 (Fragment) OS=Sus scrofa GN=PRKAB1 PE=1 SV=1//8.71784e-08	238.589	1.26099	233.403	0
Sjp_0027200	Sjp_0027200	sp|Q0IIF2|EI2BA_BOVIN Translation initiation factor eIF-2B subunit alpha OS=Bos taurus GN=EIF2B1 PE=2 SV=1//5.63967e-67	238.507	53.5754	251.973	54.4136
Sjp_0015820	Sjp_0015820	sp|Q1JPJ8|THOP1_BOVIN Thimet oligopeptidase OS=Bos taurus GN=THOP1 PE=2 SV=3//0	238.433	127.329	230.764	104.902
Sjp_0061330	Sjp_0061330	sp|P17844|DDX5_HUMAN Probable ATP-dependent RNA helicase DDX5 OS=Homo sapiens GN=DDX5 PE=1 SV=1//1.39794e-180	238.125	177.896	331.123	179.269
Sjp_0071950	Sjp_0071950	sp|Q6PA72|LST8_XENLA Target of rapamycin complex subunit lst8 OS=Xenopus laevis GN=mlst8 PE=2 SV=1//3.36547e-43	238.035	116.925	326.381	114.968
Sjp_0029290	Sjp_0029290	-//-	238.03	73.6112	277.694	98.126
Sjp_0002320	Sjp_0002320	sp|A5PJA8|EMC7_BOVIN ER membrane protein complex subunit 7 OS=Bos taurus GN=EMC7 PE=2 SV=1//3.50242e-36	237.92	294.957	279.43	218.725
Sjp_0007550	Sjp_0007550	HNRP	237.668	170.689	391.918	145.967
Sjp_0092470	Sjp_0092470	ARPP-19	237.138	274.822	207.443	203.607
Sjp_0125180	Sjp_0125180	sp|Q9TGE6|COX1_LOLFO Cytochrome c oxidase subunit 1 (Fragment) OS=Loligo forbesi GN=COI PE=3 SV=1//3.17067e-13	237.129	173.615	236.15	203.666
Sjp_0035690	Sjp_0035690	IPP-2	236.836	157.859	326.746	139.734
Sjp_0113510	Sjp_0113510	MLC1	236.824	2824.75	190.26	2048.78
Sjp_0033580	Sjp_0033580	sp|P62138|PP1A_RAT Serine/threonine-protein phosphatase PP1-alpha catalytic subunit OS=Rattus norvegicus GN=Ppp1ca PE=1 SV=1//0	236.173	172.686	294.758	146.913
Sjp_0085060	Sjp_0085060	sp|Q9XVZ8|ELOF1_CAEEL Transcription elongation factor 1 homolog OS=Caenorhabditis elegans GN=Y54G11A.11 PE=3 SV=1//1.76429e-30	235.756	221.289	168.337	173.556
Sjp_0113180	Sjp_0113180	sp|A6H730|PPAP_BOVIN Prostatic acid phosphatase OS=Bos taurus GN=ACPP PE=2 SV=1//6.72822e-19	235.568	452.278	255.174	404.593
Sjp_0027440	Sjp_0027440	sp|Q6BLG8|FIS1_DEBHA Mitochondria fission 1 protein OS=Debaryomyces hansenii (strain ATCC 36239 / CBS 767 / JCM 1990 / NBRC 0083 / IGC 2968) GN=FIS1 PE=3 SV=2//3.379e-10	235.529	179.457	344.161	160.17
Sjp_0128810	Sjp_0128810	sp|Q6AYD3|PA2G4_RAT Proliferation-associated protein 2G4 OS=Rattus norvegicus GN=Pa2g4 PE=1 SV=1//8.33899e-128	235.207	82.2016	236.462	71.5059
Sjp_0086680	Sjp_0086680	sp|Q16943|VP33_APLCA Vesicle-associated membrane protein/synaptobrevin-binding protein OS=Aplysia californica PE=2 SV=1//4.03951e-07	234.798	91.4455	278.929	109.892
Sjp_0095920	Sjp_0095920	sp|A9UMS3|PHB2_XENTR Prohibitin-2 OS=Xenopus tropicalis GN=phb2 PE=2 SV=1//7.48237e-129	234.738	171.434	374.588	142.014
Sjp_0130270	Sjp_0130270	sp|Q8K400|STXB5_MOUSE Syntaxin-binding protein 5 OS=Mus musculus GN=Stxbp5 PE=1 SV=3//1.23014e-16	234.708	119.991	222.638	221.759
Sjp_0002190	Sjp_0002190	-//-	234.631	121.968	299.66	129.011
Sjp_0002930	Sjp_0002930	sp|Q96P53|WDFY2_HUMAN WD repeat and FYVE domain-containing protein 2 OS=Homo sapiens GN=WDFY2 PE=2 SV=2//2.64321e-66	234.53	161.369	288.451	153.567
Sjp_0065120	Sjp_0065120	GBE1	234.373	228.261	274.138	216.618
Sjp_0071220	Sjp_0071220	sp|Q9NZ01|TECR_HUMAN Very-long-chain enoyl-CoA reductase OS=Homo sapiens GN=TECR PE=1 SV=1//2.17019e-91	234.09	138.877	276.976	124.589
Sjp_0019530	Sjp_0019530	sp|P07686|HEXB_HUMAN Beta-hexosaminidase subunit beta OS=Homo sapiens GN=HEXB PE=1 SV=3//1.49065e-49	233.914	407.093	335.972	244.468
Sjp_0007800	Sjp_0007800	sp|Q3MHQ7|TM86A_BOVIN Lysoplasmalogenase-like protein TMEM86A OS=Bos taurus GN=TMEM86A PE=2 SV=1//2.00064e-27	233.292	159.378	328.492	121.758
Sjp_0053860	Sjp_0053860	sp|Q8TB96|TIP_HUMAN T-cell immunomodulatory protein OS=Homo sapiens GN=ITFG1 PE=1 SV=1//8.97341e-13	233.25	154.165	305.258	133.598
Sjp_0131820	Sjp_0131820	sp|Q06068|HSP97_STRPU 97 kDa heat shock protein OS=Strongylocentrotus purpuratus PE=1 SV=2//1.56128e-90	232.356	415.895	258.564	377.524
Sjp_0118930	Sjp_0118930	sp|Q9NYS0|KBRS1_HUMAN NF-kappa-B inhibitor-interacting Ras-like protein 1 OS=Homo sapiens GN=NKIRAS1 PE=1 SV=1//5.84447e-22	232.065	214.207	219.055	165.046
Sjp_0038640	Sjp_0038640	sp|Q6P1S4|SYRC_XENTR Arginine--tRNA ligase, cytoplasmic OS=Xenopus tropicalis GN=rars PE=2 SV=1//0	232.064	100.855	299.967	96.2331
Sjp_0032290	Sjp_0032290	sp|Q92890|UFD1_HUMAN Ubiquitin fusion degradation protein 1 homolog OS=Homo sapiens GN=UFD1L PE=1 SV=3//3.08456e-108	232.013	184.059	275.728	174.962
Sjp_0134970	Sjp_0134970	sp|Q19749|ODP2_CAEEL Dihydrolipoyllysine-residue acetyltransferase component of pyruvate dehydrogenase complex, mitochondrial OS=Caenorhabditis elegans GN=F23B12.5 PE=1 SV=1//8.00022e-23	231.972	307.296	281.591	199.268
Sjp_0104210	Sjp_0104210	-//-	231.93	818.368	0	1167.88
Sjp_0130600	Sjp_0130600	-//-	231.93	377.708	0	424.683
Sjp_0068350	Sjp_0068350	sp|Q9CQQ8|LSM7_MOUSE U6 snRNA-associated Sm-like protein LSm7 OS=Mus musculus GN=Lsm7 PE=3 SV=1//1.70719e-45	231.682	196.019	303.445	191.036
Sjp_0017840	Sjp_0017840	-//-	231.546	42.396	452.001	85.4948
Sjp_0024910	Sjp_0024910	sp|P39052|DYN2_RAT Dynamin-2 OS=Rattus norvegicus GN=Dnm2 PE=1 SV=1//6.31053e-67	230.934	72.4199	276.26	91.92
Sjp_0120480	Sjp_0120480	sp|P21613|KINH_DORPE Kinesin heavy chain OS=Doryteuthis pealeii PE=2 SV=1//1.36407e-06	230.581	434.287	185.977	377.885
Sjp_0019920	Sjp_0019920	SLC33A1	230.542	74.3118	220.64	80.4889
Sjp_0093270	Sjp_0093270	YMEL-1	230.496	147.625	282.885	156.615
Sjp_0133370	Sjp_0133370	-//-	230.068	91.5101	157.465	65.3491
Sjp_0104710	Sjp_0104710	T03D8.2	229.858	231.886	264.168	177.85
Sjp_0031240	Sjp_0031240	sp|Q9V9Z1|RM32_DROME 39S ribosomal protein L32, mitochondrial OS=Drosophila melanogaster GN=mRpL32 PE=2 SV=1//7.10941e-14	229.599	126.428	241.539	120.432
Sjp_0103920	Sjp_0103920	sp|Q5R439|VIGLN_PONAB Vigilin OS=Pongo abelii GN=HDLBP PE=2 SV=1//3.3126e-20	229.547	115.782	230.323	139.873
Sjp_0105820	Sjp_0105820	sp|P23074|POL_SFV1 Pro-Pol polyprotein OS=Simian foamy virus type 1 GN=pol PE=1 SV=3//3.45101e-07	229.245	60.4051	168.708	56.5065
Sjp_0024170	Sjp_0024170	-//-	229.041	149.354	234.303	122.301
Sjp_0016490	Sjp_0016490	sp|Q4V7C7|ARP3_RAT Actin-related protein 3 OS=Rattus norvegicus GN=Actr3 PE=1 SV=1//0	228.574	294.852	211.578	243.725
Sjp_0044260	Sjp_0044260	RPT3	228.535	252.69	283.539	228.642
Sjp_0018550	Sjp_0018550	-//-	228.533	129.682	309.243	113.621
Sjp_0104580	Sjp_0104580	sp|Q4G061|EIF3B_RAT Eukaryotic translation initiation factor 3 subunit B OS=Rattus norvegicus GN=Eif3b PE=1 SV=1//1.32106e-154	228.343	98.0219	274.434	96.0839
Sjp_0014490	Sjp_0014490	sp|Q6DHR8|NGBR_DANRE Dehydrodolichyl diphosphate syntase complex subunit nus1 OS=Danio rerio GN=nus1 PE=2 SV=1//1.63749e-09	228.286	207.464	268.932	127.645
Sjp_0082990	Sjp_0082990	sp|Q6IWH7|ANO7_HUMAN Anoctamin-7 OS=Homo sapiens GN=ANO7 PE=1 SV=2//0	228.224	3.7349	227.531	0.941652
Sjp_0050490	Sjp_0050490	-//-	227.367	171.033	239.439	179.056
Sjp_0089260	Sjp_0089260	sp|Q7TNY6|GCP60_RAT Golgi resident protein GCP60 OS=Rattus norvegicus GN=Acbd3 PE=2 SV=3//1.46587e-10	227.288	156.551	253.335	134.653
Sjp_0056240	Sjp_0056240	sp|P35846|FOLR1_MOUSE Folate receptor alpha OS=Mus musculus GN=Folr1 PE=1 SV=2//2.73384e-43	226.703	47.9198	257.983	42.1609
Sjp_0128830	Sjp_0128830	-//-	226.527	246.7	305.516	174.043
Sjp_0085250	Sjp_0085250	sp|Q7TMR0|PCP_MOUSE Lysosomal Pro-X carboxypeptidase OS=Mus musculus GN=Prcp PE=2 SV=2//3.49393e-112	226.268	243.26	313.094	179.339
Sjp_0026450	Sjp_0026450	sp|Q92667|AKAP1_HUMAN A-kinase anchor protein 1, mitochondrial OS=Homo sapiens GN=AKAP1 PE=1 SV=1//6.69688e-07	226.111	87.5586	264.568	76.9089
Sjp_0068040	Sjp_0068040	sp|P43157|CYSP_SCHJA Cathepsin B-like cysteine proteinase OS=Schistosoma japonicum GN=CATB PE=2 SV=1//7.40558e-55	226.044	324.77	289.674	234.885
Sjp_0057530	Sjp_0057530	sp|Q8N4J0|CARME_HUMAN Carnosine N-methyltransferase OS=Homo sapiens GN=C9orf41 PE=1 SV=1//4.39348e-99	225.954	148.023	265.142	135.759
Sjp_0060860	Sjp_0060860	-//-	225.933	649.391	235.672	425.355
Sjp_0003670	Sjp_0003670	MCTS1	225.559	184.301	259.181	147.321
Sjp_0088990	Sjp_0088990	sp|A3KQA5|ODF3B_DANRE Outer dense fiber protein 3-B OS=Danio rerio GN=odf3b PE=2 SV=2//1.01266e-44	225.474	105.133	364.763	116.63
Sjp_0005780	Sjp_0005780	-//-	225.296	1169.19	342.308	855.322
Sjp_0101110	Sjp_0101110	sp|P80467|ADHX_SAAHA Alcohol dehydrogenase class-3 OS=Saara hardwickii PE=1 SV=1//5.30965e-56	225.294	511.708	354.11	463.752
Sjp_0037210	Sjp_0037210	sp|Q62433|NDRG1_MOUSE Protein NDRG1 OS=Mus musculus GN=Ndrg1 PE=1 SV=1//9.30626e-23	225.275	207.806	237.038	172.764
Sjp_0052070	Sjp_0052070	SRS-2	225.2	100.444	227.031	113.019
Sjp_0081890	Sjp_0081890	sp|P24156|L2CC_DROME Protein l(2)37Cc OS=Drosophila melanogaster GN=l(2)37Cc PE=2 SV=2//2.59406e-83	224.954	129.487	263.252	106.647
Sjp_0056020	Sjp_0056020	sp|Q5F428|EIF3L_CHICK Eukaryotic translation initiation factor 3 subunit L OS=Gallus gallus GN=EIF3L PE=2 SV=1//2.13479e-131	224.95	68.1361	219.743	62.2128
Sjp_0094400	Sjp_0094400	sp|Q9ERE4|GOLP3_RAT Golgi phosphoprotein 3 OS=Rattus norvegicus GN=Golph3 PE=1 SV=1//1.66729e-87	224.528	339.112	207.855	288.877
Sjp_0057220	Sjp_0057220	sp|Q58DA4|TX261_BOVIN Protein TEX261 OS=Bos taurus GN=TEX261 PE=2 SV=1//2.71949e-14	223.567	97.2657	365.929	97.8366
Sjp_0057280	Sjp_0057280	sp|Q24117|DYL1_DROME Dynein light chain 1, cytoplasmic OS=Drosophila melanogaster GN=ctp PE=1 SV=1//1.15435e-15	223.525	534.36	0	151.379
Sjp_0111650	Sjp_0111650	sp|Q4ACU6|SHAN3_MOUSE SH3 and multiple ankyrin repeat domains protein 3 OS=Mus musculus GN=Shank3 PE=1 SV=3//2.7969e-09	223.525	62.8659	646.778	100.919
Sjp_0024130	Sjp_0024130	-//-	223.525	62.8659	129.356	25.2298
Sjp_0035820	Sjp_0035820	sp|Q5ZHW4|RAB5B_CHICK Ras-related protein Rab-5B OS=Gallus gallus GN=RAB5B PE=2 SV=1//7.52824e-11	223.449	130.471	246.303	129.766
Sjp_0048620	Sjp_0048620	sp|Q9H040|SPRTN_HUMAN SprT-like domain-containing protein Spartan OS=Homo sapiens GN=SPRTN PE=1 SV=2//1.30315e-80	223.433	99.5143	241.908	73.7019
Sjp_0030270	Sjp_0030270	-//-	223.414	237.018	250.277	225.432
Sjp_0076480	Sjp_0076480	sp|P56701|PSMD2_BOVIN 26S proteasome non-ATPase regulatory subunit 2 OS=Bos taurus GN=PSMD2 PE=1 SV=2//1.24215e-94	223.326	221.201	279.223	217.224
Sjp_0101800	Sjp_0101800	sp|Q9U5L1|SRPR_DROME Signal recognition particle receptor subunit alpha homolog OS=Drosophila melanogaster GN=Gtp-bp PE=1 SV=2//1.74835e-115	223.25	170.214	273.464	174.797
Sjp_0039530	Sjp_0039530	sp|P56965|DDAH1_BOVIN N(G),N(G)-dimethylarginine dimethylaminohydrolase 1 OS=Bos taurus GN=DDAH1 PE=1 SV=3//4.29149e-42	223.197	302.164	282.113	259.866
Sjp_0075380	Sjp_0075380	sp|Q5R5M0|MTCH2_PONAB Mitochondrial carrier homolog 2 OS=Pongo abelii GN=MTCH2 PE=2 SV=2//8.52415e-24	222.925	93.0639	264.614	99.6673
Sjp_0110660	Sjp_0110660	sp|Q5Z8Q9|PRP2A_ORYSJ Poly [ADP-ribose] polymerase 2-A OS=Oryza sativa subsp. japonica GN=PARP2-A PE=3 SV=2//4.65111e-29	222.535	128.684	126.773	112.382
Sjp_0034320	Sjp_0034320	-//-	222.535	0	84.515	34.5792
Sjp_0078540	Sjp_0078540	sp|Q5RDU7|YPEL5_PONAB Protein yippee-like 5 OS=Pongo abelii GN=YPEL5 PE=2 SV=1//2.1815e-56	222.501	574.279	373.326	428.867
Sjp_0072840	Sjp_0072840	sp|Q9UIJ5|ZDHC2_HUMAN Palmitoyltransferase ZDHHC2 OS=Homo sapiens GN=ZDHHC2 PE=2 SV=1//7.37008e-28	222.321	150.364	248.477	124.23
Sjp_0061140	Sjp_0061140	sp|Q7ZV20|RRP15_DANRE RRP15-like protein OS=Danio rerio GN=rrp15 PE=2 SV=1//2.48543e-06	222.176	185.543	317.099	178.8
Sjp_0056150	Sjp_0056150	DPYSL2	222.121	238.517	229.28	217.958
Sjp_0088970	Sjp_0088970	sp|P55859|PNPH_BOVIN Purine nucleoside phosphorylase OS=Bos taurus GN=PNP PE=1 SV=3//9.34457e-86	221.852	144.347	234.808	143.349
Sjp_0069350	Sjp_0069350	sp|P17133|RU17_DROME U1 small nuclear ribonucleoprotein 70 kDa OS=Drosophila melanogaster GN=snRNP-U1-70K PE=1 SV=2//1.27476e-45	221.308	173.96	332.533	175.328
Sjp_0134140	Sjp_0134140	-//-	221.139	384.897	334.353	213.916
Sjp_0113470	Sjp_0113470	sp|Q9UHB9|SRP68_HUMAN Signal recognition particle subunit SRP68 OS=Homo sapiens GN=SRP68 PE=1 SV=2//2.45806e-09	220.858	105.499	164.2	119.784
Sjp_0036650	Sjp_0036650	sp|Q9Y0V6|TIM10_CAEEL Mitochondrial import inner membrane translocase subunit Tim10 OS=Caenorhabditis elegans GN=tin-10 PE=3 SV=1//2.3146e-13	220.686	367.124	345.89	266.926
Sjp_0008270	Sjp_0008270	sp|Q5ZME8|SMU1_CHICK WD40 repeat-containing protein SMU1 OS=Gallus gallus GN=SMU1 PE=2 SV=1//7.70583e-38	220.686	174.651	314.445	103.805
Sjp_0071500	Sjp_0071500	-//-	220.53	131.21	212.72	118.552
Sjp_0010260	Sjp_0010260	sp|P55735|SEC13_HUMAN Protein SEC13 homolog OS=Homo sapiens GN=SEC13 PE=1 SV=3//3.12018e-23	220.459	88.9553	280.945	64.5842
Sjp_0011100	Sjp_0011100	-//-	220.391	311.225	418.469	197.053
Sjp_0121420	Sjp_0121420	sp|P37276|DYHC_DROME Dynein heavy chain, cytoplasmic OS=Drosophila melanogaster GN=Dhc64C PE=2 SV=2//1.50069e-87	219.951	241.751	211.392	334.596
Sjp_0115050	Sjp_0115050	sp|B3MHB7|ASNA_DROAN ATPase ASNA1 homolog OS=Drosophila ananassae GN=GF11712 PE=3 SV=1//3.72467e-65	219.525	141.54	229.282	149.254
Sjp_0025090	Sjp_0025090	-//-	219.422	221.911	215.017	194.495
Sjp_0083980	Sjp_0083980	sp|O14964|HGS_HUMAN Hepatocyte growth factor-regulated tyrosine kinase substrate OS=Homo sapiens GN=HGS PE=1 SV=1//3.37434e-41	219.26	188.332	209.871	228.831
Sjp_0047920	Sjp_0047920	sp|Q66H20|PTBP2_RAT Polypyrimidine tract-binding protein 2 OS=Rattus norvegicus GN=Ptbp2 PE=2 SV=1//5.66934e-43	218.745	160.555	231.43	171.64
Sjp_0055510	Sjp_0055510	sp|Q2HJ54|PIPNA_BOVIN Phosphatidylinositol transfer protein alpha isoform OS=Bos taurus GN=PITPNA PE=1 SV=3//3.89916e-102	218.492	316.76	281.644	276.72
Sjp_0134480	Sjp_0134480	-//-	218.33	0	149.012	0
Sjp_0005430	Sjp_0005430	sp|Q86YH6|DLP1_HUMAN Decaprenyl-diphosphate synthase subunit 2 OS=Homo sapiens GN=PDSS2 PE=1 SV=2//2.20544e-11	217.466	93.0688	247.271	82.6652
Sjp_0086090	Sjp_0086090	sp|Q8CFV9|RIFK_MOUSE Riboflavin kinase OS=Mus musculus GN=Rfk PE=1 SV=2//9.68184e-46	217.437	157.003	327.144	109.112
Sjp_0124020	Sjp_0124020	sp|Q8R0P4|AAMDC_MOUSE Mth938 domain-containing protein OS=Mus musculus GN=Aamdc PE=1 SV=1//1.10363e-28	217.414	819.399	317.382	568.024
Sjp_0072540	Sjp_0072540	sp|Q7SXP0|S22BB_DANRE Vesicle-trafficking protein SEC22b-B OS=Danio rerio GN=sec22bb PE=2 SV=1//2.43427e-47	217.315	140.06	244.777	124.511
Sjp_0034760	Sjp_0034760	-//-	217.315	139.593	232.253	131.988
Sjp_0101050	Sjp_0101050	sp|Q58DR2|DJB12_BOVIN DnaJ homolog subfamily B member 12 OS=Bos taurus GN=DNAJB12 PE=2 SV=1//1.71015e-52	217.222	276.178	224.012	263.328
Sjp_0023450	Sjp_0023450	sp|P09383|HPRT_SCHMA Hypoxanthine-guanine phosphoribosyltransferase OS=Schistosoma mansoni GN=HGPRT PE=2 SV=1//5.17266e-64	216.887	89.5817	273.47	73.8977
Sjp_0058780	Sjp_0058780	sp|Q94516|AT5F1_DROME ATP synthase subunit b, mitochondrial OS=Drosophila melanogaster GN=ATPsyn-b PE=2 SV=2//5.48437e-38	216.806	191.503	277.5	180.03
Sjp_0105490	Sjp_0105490	sp|Q9W3K5|GSH1_DROME Glutamate--cysteine ligase OS=Drosophila melanogaster GN=Gclc PE=2 SV=1//1.37855e-10	215.935	185.806	236.353	236.295
Sjp_0015460	Sjp_0015460	sp|Q61233|PLSL_MOUSE Plastin-2 OS=Mus musculus GN=Lcp1 PE=1 SV=4//1.67852e-96	215.436	522.755	166.616	444.501
Sjp_0099430	Sjp_0099430	AKR1B4	215.18	117.792	211.063	113.277
Sjp_0093590	Sjp_0093590	DLIC2	215.048	222.039	230.82	216.696
Sjp_0066920	Sjp_0066920	sp|P0C7P0|CISD3_HUMAN CDGSH iron-sulfur domain-containing protein 3, mitochondrial OS=Homo sapiens GN=CISD3 PE=1 SV=1//8.34092e-15	214.915	162.805	254.41	117.595
Sjp_0021150	Sjp_0021150	-//-	214.903	95.3322	193.266	87.6464
Sjp_0114010	Sjp_0114010	CABP	214.851	226.47	245.587	307.024
Sjp_0019330	Sjp_0019330	-//-	214.851	194.117	491.175	184.214
Sjp_0134130	Sjp_0134130	-//-	214.851	113.235	0	233.338
Sjp_0071740	Sjp_0071740	-//-	214.851	97.0585	184.19	36.8428
Sjp_0119070	Sjp_0119070	sp|P15771|NUCL_CHICK Nucleolin OS=Gallus gallus GN=NCL PE=1 SV=1//1.61818e-06	214.506	180.741	292.311	180.517
Sjp_0098440	Sjp_0098440	sp|A8WQQ5|EXOS4_CAEBR Putative exosome complex component RRP41 OS=Caenorhabditis briggsae GN=exos-4.1 PE=3 SV=1//1.36963e-34	213.975	201.047	295.472	145.54
Sjp_0114190	Sjp_0114190	sp|O94712|YC5C_SCHPO Uncharacterized protein C1259.12c OS=Schizosaccharomyces pombe (strain 972 / ATCC 24843) GN=SPCC1259.12c PE=3 SV=2//1.00074e-19	213.395	136.595	262.565	175.862
Sjp_0075550	Sjp_0075550	sp|Q6PA06|ATLA2_MOUSE Atlastin-2 OS=Mus musculus GN=Atl2 PE=1 SV=1//1.47216e-81	213.005	167.053	212.41	138.901
Sjp_0051660	Sjp_0051660	sp|O62829|PPM1A_BOVIN Protein phosphatase 1A OS=Bos taurus GN=PPM1A PE=2 SV=1//2.37097e-120	212.955	214.167	243.992	211.88
Sjp_0090300	Sjp_0090300	sp|Q8LGU7|RNZN_ARATH Nuclear ribonuclease Z OS=Arabidopsis thaliana GN=NUZ PE=2 SV=3//9.05759e-28	212.553	220.789	256.635	200.564
Sjp_0067100	Sjp_0067100	sp|Q9VQZ6|ELP3_DROME Probable elongator complex protein 3 OS=Drosophila melanogaster GN=Elp3 PE=2 SV=1//1.31414e-148	212.159	97.6888	190.837	72.3279
Sjp_0005140	Sjp_0005140	CAPZ-BETA	211.97	284.303	247.178	215.184
Sjp_0110900	Sjp_0110900	-//-	211.925	100.48	298.362	99.9865
Sjp_0120100	Sjp_0120100	sp|O94906|PRP6_HUMAN Pre-mRNA-processing factor 6 OS=Homo sapiens GN=PRPF6 PE=1 SV=1//2.94616e-34	211.921	249.064	279.796	260.353
Sjp_0110430	Sjp_0110430	sp|P32019|I5P2_HUMAN Type II inositol 1,4,5-trisphosphate 5-phosphatase OS=Homo sapiens GN=INPP5B PE=1 SV=4//2.63714e-13	211.491	124.751	157.223	133.463
Sjp_0056580	Sjp_0056580	-//-	211.356	240.434	180.376	190.05
Sjp_0064630	Sjp_0064630	sp|Q9HC21|TPC_HUMAN Mitochondrial thiamine pyrophosphate carrier OS=Homo sapiens GN=SLC25A19 PE=1 SV=1//9.67839e-19	211.093	190.111	280.674	167.824
Sjp_0092160	Sjp_0092160	-//-	210.911	391.559	196.251	367.254
Sjp_0103500	Sjp_0103500	RTCD1	210.806	85.3319	198.77	117.841
Sjp_0003530	Sjp_0003530	sp|Q4R755|GPDM_MACFA Glycerol-3-phosphate dehydrogenase, mitochondrial OS=Macaca fascicularis GN=GPD2 PE=2 SV=1//1.35846e-26	210.789	162.65	183.508	149.939
Sjp_0003210	Sjp_0003210	-//-	210.346	319.731	268.018	252.483
Sjp_0053720	Sjp_0053720	-//-	210.341	152.704	401.973	199.654
Sjp_0051560	Sjp_0051560	-//-	210.164	188.855	234.511	145.844
Sjp_0120990	Sjp_0120990	sp|P29702|FNTA_BOVIN Protein farnesyltransferase/geranylgeranyltransferase type-1 subunit alpha OS=Bos taurus GN=FNTA PE=2 SV=2//3.50172e-33	209.95	239.437	235.494	213.678
Sjp_0099770	Sjp_0099770	sp|Q5XHG6|TS31A_XENLA Tetraspanin-31-A OS=Xenopus laevis GN=tspan31-a PE=2 SV=1//2.4495e-21	209.856	281.838	253.659	372.95
Sjp_0092560	Sjp_0092560	sp|Q6GM44|MARH5_XENLA E3 ubiquitin-protein ligase MARCH5 OS=Xenopus laevis GN=march5 PE=2 SV=1//6.11255e-16	209.651	181.253	363.592	123.392
Sjp_0067240	Sjp_0067240	GOT1	209.536	14.967	268.973	14.5361
Sjp_0051690	Sjp_0051690	sp|Q68EQ9|VMP1_XENTR Vacuole membrane protein 1 OS=Xenopus tropicalis GN=vmp1 PE=2 SV=1//1.02293e-64	209.375	91.0818	274.316	83.6138
Sjp_0035970	Sjp_0035970	sp|P08907|AATM_HORSE Aspartate aminotransferase, mitochondrial OS=Equus caballus GN=GOT2 PE=1 SV=1//1.5118e-163	209.27	75.2246	244.157	62.4242
Sjp_0086240	Sjp_0086240	GSPT1	209.045	127.549	291.088	134.892
Sjp_0015990	Sjp_0015990	sp|Q16UF8|EIF3D_AEDAE Eukaryotic translation initiation factor 3 subunit D OS=Aedes aegypti GN=eIF3-S7 PE=3 SV=1//4.48759e-45	209.023	110.652	259.21	102.174
Sjp_0021120	Sjp_0021120	sp|Q9Y105|SYQ_DROME Probable glutamine--tRNA ligase OS=Drosophila melanogaster GN=Aats-gln PE=2 SV=1//3.48418e-14	208.88	64.8483	142.904	67.6496
Sjp_0041780	Sjp_0041780	-//-	208.88	64.8483	47.6346	28.9927
Sjp_0095160	Sjp_0095160	sp|P26369|U2AF2_MOUSE Splicing factor U2AF 65 kDa subunit OS=Mus musculus GN=U2af2 PE=1 SV=3//2.00027e-67	208.853	232.144	295.005	246.56
Sjp_0090260	Sjp_0090260	DPP3	208.59	139.92	241.97	132.361
Sjp_0059160	Sjp_0059160	sp|Q5TM26|PRC2A_MACMU Protein PRRC2A OS=Macaca mulatta GN=PRRC2A PE=3 SV=1//3.86801e-08	208.528	111.468	219.756	154.493
Sjp_0066540	Sjp_0066540	sp|B5G0G8|LTOR3_TAEGU Ragulator complex protein LAMTOR3 OS=Taeniopygia guttata GN=LAMTOR3 PE=2 SV=1//7.63392e-14	207.731	223.38	291.195	201.105
Sjp_0017160	Sjp_0017160	XFXR1P-B	207.689	146.36	215.336	176.218
Sjp_0085770	Sjp_0085770	sp|P97858|S35B1_MOUSE Solute carrier family 35 member B1 OS=Mus musculus GN=Slc35b1 PE=2 SV=1//4.95658e-81	207.638	47.8929	265.275	29.8798
Sjp_0123410	Sjp_0123410	sp|Q91WF7|FIG4_MOUSE Polyphosphoinositide phosphatase OS=Mus musculus GN=Fig4 PE=1 SV=1//1.333e-14	207.488	67.517	168.679	105.345
Sjp_0007260	Sjp_0007260	sp|Q7SZE5|SC23A_DANRE Protein transport protein Sec23A OS=Danio rerio GN=sec23a PE=2 SV=1//2.83217e-72	206.861	86.4998	245.057	94.462
Sjp_0081390	Sjp_0081390	sp|P45369|THIL_ALLVD Acetyl-CoA acetyltransferase OS=Allochromatium vinosum (strain ATCC 17899 / DSM 180 / NBRC 103801 / NCIMB 10441 / D) GN=phbA PE=3 SV=2//2.52907e-82	206.451	139.549	277.206	125.363
Sjp_0012120	Sjp_0012120	sp|O70591|PFD2_MOUSE Prefoldin subunit 2 OS=Mus musculus GN=Pfdn2 PE=2 SV=2//2.60685e-20	206.287	359.854	218.838	348.535
Sjp_0026360	Sjp_0026360	-//-	206.287	293.674	325.452	216.234
Sjp_0082300	Sjp_0082300	sp|Q9D8N6|LIN37_MOUSE Protein lin-37 homolog OS=Mus musculus GN=Lin37 PE=2 SV=1//2.11285e-19	206.071	242.278	268.921	210.521
Sjp_0011860	Sjp_0011860	sp|P68037|UB2L3_MOUSE Ubiquitin-conjugating enzyme E2 L3 OS=Mus musculus GN=Ube2l3 PE=2 SV=1//3.13437e-61	206.002	350.725	198.175	308.644
Sjp_0005880	Sjp_0005880	ERF1	205.879	100.797	281.812	129.885
Sjp_0113780	Sjp_0113780	sp|Q5R9W6|TAF13_PONAB Transcription initiation factor TFIID subunit 13 OS=Pongo abelii GN=TAF13 PE=2 SV=1//4.0827e-10	205.639	481.817	371.872	415.101
Sjp_0042040	Sjp_0042040	sp|Q9BRG1|VPS25_HUMAN Vacuolar protein-sorting-associated protein 25 OS=Homo sapiens GN=VPS25 PE=1 SV=1//8.06141e-57	205.241	172.127	264.567	120.824
Sjp_0047060	Sjp_0047060	sp|P14202|TEGU_SCHMA Tegument antigen OS=Schistosoma mansoni GN=A12 PE=2 SV=1//1.61736e-24	205.185	1127.02	171.913	854.998
Sjp_0030550	Sjp_0030550	sp|Q6PBN5|AUP1_DANRE Ancient ubiquitous protein 1 OS=Danio rerio GN=aup1 PE=2 SV=2//2.60846e-09	205.151	116.482	261.338	132.778
Sjp_0022990	Sjp_0022990	sp|Q9Z1N4|BPNT1_RAT 3&apos;(2&apos;),5&apos;-bisphosphate nucleotidase 1 OS=Rattus norvegicus GN=Bpnt1 PE=1 SV=1//4.35813e-63	204.934	68.9867	264.315	67.4034
Sjp_0004700	Sjp_0004700	sp|Q9UKD2|MRT4_HUMAN mRNA turnover protein 4 homolog OS=Homo sapiens GN=MRTO4 PE=1 SV=2//3.16457e-50	204.85	83.7314	256.137	67.2965
Sjp_0043970	Sjp_0043970	sp|B0JZ89|FA32A_XENTR Protein FAM32A OS=Xenopus tropicalis GN=fam32a PE=3 SV=1//1.12105e-15	204.597	504.821	200.464	383.45
Sjp_0013920	Sjp_0013920	-//-	204.553	462.368	233.416	370.337
Sjp_0049230	Sjp_0049230	sp|P25708|NDUV1_BOVIN NADH dehydrogenase [ubiquinone] flavoprotein 1, mitochondrial OS=Bos taurus GN=NDUFV1 PE=1 SV=2//0	204.495	212.649	232.861	176.809
Sjp_0116400	Sjp_0116400	sp|P58405|STRN3_RAT Striatin-3 OS=Rattus norvegicus GN=Strn3 PE=2 SV=2//1.89785e-33	204.46	271.162	236.561	251.867
Sjp_0073560	Sjp_0073560	sp|P27615|SCRB2_RAT Lysosome membrane protein 2 OS=Rattus norvegicus GN=Scarb2 PE=1 SV=2//3.51698e-60	204.241	235.148	302.339	138.739
Sjp_0093030	Sjp_0093030	sp|P62489|RPB7_RAT DNA-directed RNA polymerase II subunit RPB7 OS=Rattus norvegicus GN=Polr2g PE=2 SV=1//8.22167e-61	204.084	99.714	279.975	95.4815
Sjp_0005200	Sjp_0005200	SNAP-ALPHA	203.933	211.303	213.472	183.25
Sjp_0052400	Sjp_0052400	-//-	203.768	126.904	183.798	129.334
Sjp_0006580	Sjp_0006580	sp|Q8NCW5|NNRE_HUMAN NAD(P)H-hydrate epimerase OS=Homo sapiens GN=APOA1BP PE=1 SV=2//1.04019e-84	203.293	103.157	268.803	94.7264
Sjp_0027080	Sjp_0027080	sp|P52171|IMA1_XENLA Importin subunit alpha-1 OS=Xenopus laevis GN=kpna2 PE=1 SV=2//2.4994e-27	203.155	134.502	336.846	141.561
Sjp_0024140	Sjp_0024140	sp|Q2PFW9|NOVA1_MACFA RNA-binding protein Nova-1 OS=Macaca fascicularis GN=NOVA1 PE=2 SV=1//2.05809e-54	203.002	118.553	250.669	140.995
Sjp_0047290	Sjp_0047290	MO25	202.356	74.2631	201.731	92.297
Sjp_0051840	Sjp_0051840	sp|O35465|FKBP8_MOUSE Peptidyl-prolyl cis-trans isomerase FKBP8 OS=Mus musculus GN=Fkbp8 PE=1 SV=2//6.57111e-46	202.078	161.517	208.575	168.175
Sjp_0050940	Sjp_0050940	sp|Q8WVL7|ANR49_HUMAN Ankyrin repeat domain-containing protein 49 OS=Homo sapiens GN=ANKRD49 PE=1 SV=1//1.06133e-29	201.977	93.9512	246.45	78.688
Sjp_0088560	Sjp_0088560	-//-	201.828	86.6864	177.362	92.6681
Sjp_0045900	Sjp_0045900	sp|Q7TP17|U2AF4_RAT Splicing factor U2AF 26 kDa subunit OS=Rattus norvegicus GN=U2af1l4 PE=2 SV=1//4.80098e-102	201.799	122.5	180.311	134.508
Sjp_0060310	Sjp_0060310	sp|Q17449|FAAH1_CAEEL Fatty acid amide hydrolase 1 OS=Caenorhabditis elegans GN=faah-1 PE=2 SV=1//1.22242e-72	201.654	124.229	187.732	125.191
Sjp_0093130	Sjp_0093130	sp|Q9BUN8|DERL1_HUMAN Derlin-1 OS=Homo sapiens GN=DERL1 PE=1 SV=1//1.51367e-46	201.634	141.883	316.484	142.535
Sjp_0007070	Sjp_0007070	ATP6V1D	201.132	171.081	217.978	126.837
Sjp_0042330	Sjp_0042330	-//-	200.646	176.911	221.952	128.589
Sjp_0028050	Sjp_0028050	sp|Q8K593|LPP2_RAT Lipid phosphate phosphohydrolase 2 OS=Rattus norvegicus GN=Ppap2c PE=2 SV=1//9.91018e-21	200.151	235.387	247.205	182.585
Sjp_0081150	Sjp_0081150	SJJ22.6	200.093	4037.8	111.512	3948.21
Sjp_0084940	Sjp_0084940	PAFAH1B2	199.964	152.07	217.185	145.007
Sjp_0045180	Sjp_0045180	sp|Q7Z6Z7|HUWE1_HUMAN E3 ubiquitin-protein ligase HUWE1 OS=Homo sapiens GN=HUWE1 PE=1 SV=3//5.57846e-06	199.913	143.007	225.231	160.129
Sjp_0075570	Sjp_0075570	sp|Q58DK5|HEM2_BOVIN Delta-aminolevulinic acid dehydratase OS=Bos taurus GN=ALAD PE=2 SV=1//2.08475e-126	199.476	65.9511	208.23	56.0099
Sjp_0089790	Sjp_0089790	sp|Q8MR62|VIAF1_DROME Viral IAP-associated factor homolog OS=Drosophila melanogaster GN=viaf PE=1 SV=1//6.88027e-48	199.391	376.996	220.697	290.712
Sjp_0025460	Sjp_0025460	sp|Q9BX73|TM2D2_HUMAN TM2 domain-containing protein 2 OS=Homo sapiens GN=TM2D2 PE=2 SV=1//1.12188e-42	199.22	159.278	232.474	164.592
Sjp_0105540	Sjp_0105540	sp|Q5R5T8|SVOP_PONAB Synaptic vesicle 2-related protein OS=Pongo abelii GN=SVOP PE=2 SV=1//2.14768e-71	198.947	152.599	248.223	135.376
Sjp_0079490	Sjp_0079490	POLR2E	198.6	204.319	236.973	141.6
Sjp_0073310	Sjp_0073310	sp|Q499R4|YRDC_RAT YrdC domain-containing protein, mitochondrial OS=Rattus norvegicus GN=Yrdc PE=2 SV=1//3.0176e-39	198.574	79.2798	216.999	68.8431
Sjp_0102900	Sjp_0102900	sp|P81600|ADHH_GADMO Alcohol dehydrogenase class-3 chain H OS=Gadus morhua PE=1 SV=1//1.76091e-57	198.414	296.009	291.595	310.181
Sjp_0071700	Sjp_0071700	sp|Q4R562|ARRB1_MACFA Beta-arrestin-1 OS=Macaca fascicularis GN=ARRB1 PE=2 SV=1//9.33561e-72	198.267	254.512	156.688	257.167
Sjp_0077580	Sjp_0077580	sp|P0CF65|CRBN_CHICK Protein cereblon OS=Gallus gallus GN=CRBN PE=1 SV=1//1.33215e-09	198.22	126.702	194.198	133.089
Sjp_0124210	Sjp_0124210	sp|P25792|CYSP_SCHMA Cathepsin B-like cysteine proteinase OS=Schistosoma mansoni PE=2 SV=1//2.06843e-25	198.029	547.114	243.787	448.249
Sjp_0009010	Sjp_0009010	sp|Q498J9|MBLC1_XENLA Metallo-beta-lactamase domain-containing protein 1 OS=Xenopus laevis GN=mblac1 PE=2 SV=2//9.64147e-15	197.915	337.422	226.369	273.273
Sjp_0064510	Sjp_0064510	sp|Q9UK41|VPS28_HUMAN Vacuolar protein sorting-associated protein 28 homolog OS=Homo sapiens GN=VPS28 PE=1 SV=1//7.55202e-104	197.648	285.28	205.809	201.113
Sjp_0060270	Sjp_0060270	sp|P57760|STK16_RAT Serine/threonine-protein kinase 16 OS=Rattus norvegicus GN=Stk16 PE=2 SV=2//8.13133e-55	197.583	113.911	238.953	117.037
Sjp_0096060	Sjp_0096060	sp|F6XBL2|PSD11_XENTR 26S proteasome non-ATPase regulatory subunit 11 OS=Xenopus tropicalis GN=psmd11 PE=3 SV=2//7.97924e-115	197.478	165.659	241.369	168.839
Sjp_0004070	Sjp_0004070	-//-	197.447	119.76	141.092	153.528
Sjp_0088900	Sjp_0088900	sp|Q9BVJ7|DUS23_HUMAN Dual specificity protein phosphatase 23 OS=Homo sapiens GN=DUSP23 PE=1 SV=1//2.16421e-15	197.356	230.766	176.461	176.383
Sjp_0074770	Sjp_0074770	sp|Q9HD45|TM9S3_HUMAN Transmembrane 9 superfamily member 3 OS=Homo sapiens GN=TM9SF3 PE=1 SV=2//1.00453e-59	197.308	109.576	221.321	106.414
Sjp_0082230	Sjp_0082230	sp|Q8NCC3|PAG15_HUMAN Group XV phospholipase A2 OS=Homo sapiens GN=PLA2G15 PE=1 SV=2//2.90886e-39	196.871	198.288	206.452	207.115
Sjp_0094580	Sjp_0094580	sp|Q8BRF7|SCFD1_MOUSE Sec1 family domain-containing protein 1 OS=Mus musculus GN=Scfd1 PE=1 SV=1//7.35399e-41	196.801	108.049	204.631	94.9273
Sjp_0036240	Sjp_0036240	sp|O02773|MA1A1_PIG Mannosyl-oligosaccharide 1,2-alpha-mannosidase IA OS=Sus scrofa GN=MAN1A1 PE=1 SV=1//1.24629e-92	196.762	55.269	245.644	65.863
Sjp_0009970	Sjp_0009970	sp|O08679|MARK2_RAT Serine/threonine-protein kinase MARK2 OS=Rattus norvegicus GN=Mark2 PE=1 SV=1//1.88299e-39	196.688	171.002	204.883	217.211
Sjp_0076120	Sjp_0076120	sp|Q5RBR3|CHMP5_PONAB Charged multivesicular body protein 5 OS=Pongo abelii GN=CHMP5 PE=2 SV=1//7.91644e-68	196.509	353.612	200.003	316.183
Sjp_0084880	Sjp_0084880	sp|Q924K8|MTA3_MOUSE Metastasis-associated protein MTA3 OS=Mus musculus GN=Mta3 PE=1 SV=1//3.35475e-09	196.497	133.775	198.682	106.35
Sjp_0076250	Sjp_0076250	WBP-11	195.852	200.854	261.191	196.657
Sjp_0005910	Sjp_0005910	sp|P19468|GSH1_RAT Glutamate--cysteine ligase catalytic subunit OS=Rattus norvegicus GN=Gclc PE=1 SV=2//0	195.643	178.359	213.025	160.726
Sjp_0112520	Sjp_0112520	sp|Q13868|EXOS2_HUMAN Exosome complex component RRP4 OS=Homo sapiens GN=EXOSC2 PE=1 SV=2//6.71382e-20	195.548	83.3284	263.857	66.7287
Sjp_0013850	Sjp_0013850	sp|Q3B8H3|TM11B_XENLA Transmembrane protein 11-B, mitochondrial OS=Xenopus laevis GN=tmem11-b PE=2 SV=1//2.55832e-16	195.329	102.054	242.437	92.761
Sjp_0107980	Sjp_0107980	sp|Q62770|UN13C_RAT Protein unc-13 homolog C OS=Rattus norvegicus GN=Unc13c PE=1 SV=3//1.3149e-39	195.124	3.20744	111.264	8.87509
Sjp_0006680	Sjp_0006680	sp|O57683|SF3B1_XENLA Splicing factor 3B subunit 1 OS=Xenopus laevis GN=sf3b1 PE=2 SV=1//7.8731e-156	195.022	83.7771	218.236	106.499
Sjp_0003450	Sjp_0003450	PSMC3	195.02	157.135	268.607	178.424
Sjp_0122520	Sjp_0122520	sp|Q61233|PLSL_MOUSE Plastin-2 OS=Mus musculus GN=Lcp1 PE=1 SV=4//3.5478e-20	194.824	410.421	131.611	291.854
Sjp_0056780	Sjp_0056780	sp|Q02978|M2OM_HUMAN Mitochondrial 2-oxoglutarate/malate carrier protein OS=Homo sapiens GN=SLC25A11 PE=1 SV=3//8.92779e-104	194.691	33.2857	217.222	32.9134
Sjp_0039540	Sjp_0039540	sp|Q9CSP9|TTC14_MOUSE Tetratricopeptide repeat protein 14 OS=Mus musculus GN=Ttc14 PE=2 SV=2//3.37743e-60	194.328	117.449	230.502	130.436
Sjp_0077020	Sjp_0077020	sp|Q95108|THIOM_BOVIN Thioredoxin, mitochondrial OS=Bos taurus GN=TXN2 PE=1 SV=2//1.92761e-30	194.192	134.196	278.487	97.6802
Sjp_0086960	Sjp_0086960	sp|Q9UJA9|ENPP5_HUMAN Ectonucleotide pyrophosphatase/phosphodiesterase family member 5 OS=Homo sapiens GN=ENPP5 PE=2 SV=1//2.11637e-75	194.088	237.722	250.733	217.951
Sjp_0006940	Sjp_0006940	-//-	193.542	117.077	55.0922	78.6177
Sjp_0007200	Sjp_0007200	sp|Q6R748|STXB1_CHICK Syntaxin-binding protein 1 OS=Gallus gallus GN=STXBP1 PE=2 SV=1//0	193.487	111.332	219.32	102.579
Sjp_0047110	Sjp_0047110	AIP1	193.093	351.889	214.154	266.41
Sjp_0113690	Sjp_0113690	sp|Q6P8G0|EIF3D_XENTR Eukaryotic translation initiation factor 3 subunit D OS=Xenopus tropicalis GN=eif3d PE=2 SV=1//4.07572e-23	193.092	77.4214	247.745	77.6425
Sjp_0133780	Sjp_0133780	-//-	192.813	212.526	176.215	129.24
Sjp_0131440	Sjp_0131440	-//-	192.515	337.732	160.176	521.848
Sjp_0017020	Sjp_0017020	-//-	192.375	188.207	143.362	182.353
Sjp_0028110	Sjp_0028110	sp|Q5R9I4|TV23B_PONAB Golgi apparatus membrane protein TVP23 homolog B OS=Pongo abelii GN=TVP23B PE=2 SV=1//1.92188e-12	192.324	178.715	280.012	99.1557
Sjp_0119750	Sjp_0119750	sp|Q9CPV7|ZDHC6_MOUSE Palmitoyltransferase ZDHHC6 OS=Mus musculus GN=Zdhhc6 PE=2 SV=1//8.48796e-14	192.205	102.561	141.008	84.1528
Sjp_0059710	Sjp_0059710	sp|Q7ZVA0|SMU1_DANRE WD40 repeat-containing protein SMU1 OS=Danio rerio GN=smu1 PE=2 SV=1//2.43665e-57	192.153	143.069	202.205	143.978
Sjp_0048890	Sjp_0048890	sp|Q6PB70|ANO8_MOUSE Anoctamin-8 OS=Mus musculus GN=Ano8 PE=2 SV=3//4.57343e-10	191.858	136.803	247.3	104.752
Sjp_0131840	Sjp_0131840	-//-	191.852	154.29	162.785	149.884
Sjp_0054490	Sjp_0054490	-//-	191.205	28.6636	205.423	36.2226
Sjp_0038420	Sjp_0038420	sp|Q7Z429|LFG1_HUMAN Protein lifeguard 1 OS=Homo sapiens GN=GRINA PE=2 SV=1//1.4701e-55	191.024	162.48	195.782	109.279
Sjp_0053600	Sjp_0053600	sp|Q9UM13|APC10_HUMAN Anaphase-promoting complex subunit 10 OS=Homo sapiens GN=ANAPC10 PE=1 SV=1//4.93109e-56	190.998	69.0871	260.392	67.3135
Sjp_0075590	Sjp_0075590	sp|P18248|PCNA_XENLA Proliferating cell nuclear antigen OS=Xenopus laevis GN=pcna PE=2 SV=1//6.57736e-123	190.447	298.585	207.541	251.27
Sjp_0122100	Sjp_0122100	-//-	190.228	467.821	445.944	389.627
Sjp_0041220	Sjp_0041220	-//-	190.228	0	0	0
Sjp_0122740	Sjp_0122740	-//-	190.228	0	0	0
Sjp_0079450	Sjp_0079450	sp|Q5BK68|SNPC3_RAT snRNA-activating protein complex subunit 3 OS=Rattus norvegicus GN=Snapc3 PE=2 SV=1//2.45732e-10	190.022	148.645	256.049	152.071
Sjp_0094450	Sjp_0094450	sp|Q5SUC9|SCO1_MOUSE Protein SCO1 homolog, mitochondrial OS=Mus musculus GN=Sco1 PE=2 SV=1//1.31991e-49	189.949	134.404	163.435	98.6668
Sjp_0061000	Sjp_0061000	Y77E11A.6	189.832	60.8085	180.024	52.4743
Sjp_0049480	Sjp_0049480	sp|Q8N2K1|UB2J2_HUMAN Ubiquitin-conjugating enzyme E2 J2 OS=Homo sapiens GN=UBE2J2 PE=1 SV=3//1.43881e-95	189.661	154.358	249.421	134.101
Sjp_0030400	Sjp_0030400	sp|Q8BRF7|SCFD1_MOUSE Sec1 family domain-containing protein 1 OS=Mus musculus GN=Scfd1 PE=1 SV=1//2.22806e-43	189.378	105.558	179.184	98.6443
Sjp_0004200	Sjp_0004200	sp|P18420|PSA1_RAT Proteasome subunit alpha type-1 OS=Rattus norvegicus GN=Psma1 PE=1 SV=2//6.60882e-110	189.232	145.834	235.82	129.731
Sjp_0054900	Sjp_0054900	sp|Q5RA77|COPD_PONAB Coatomer subunit delta OS=Pongo abelii GN=ARCN1 PE=2 SV=1//7.83542e-157	189.23	167.563	219.4	139.102
Sjp_0100330	Sjp_0100330	sp|Q66HF1|NDUS1_RAT NADH-ubiquinone oxidoreductase 75 kDa subunit, mitochondrial OS=Rattus norvegicus GN=Ndufs1 PE=1 SV=1//1.75e-07	188.98	158.898	539.306	108.612
Sjp_0038360	Sjp_0038360	-//-	188.98	57.781	107.861	43.4448
Sjp_0087280	Sjp_0087280	sp|B4I3R2|SLX1_DROSE Structure-specific endonuclease subunit SLX1 homolog OS=Drosophila sechellia GN=slx1 PE=3 SV=2//6.25152e-60	188.747	79.7658	218.638	77.7066
Sjp_0099500	Sjp_0099500	-//-	188.292	312.52	181.502	271.868
Sjp_0006290	Sjp_0006290	sp|Q5ZIR1|SHLB1_CHICK Endophilin-B1 OS=Gallus gallus GN=SH3GLB1 PE=2 SV=1//7.87021e-09	188.138	375.02	189.291	362.3
Sjp_0044950	Sjp_0044950	sp|Q24940|CATLL_FASHE Cathepsin L-like proteinase OS=Fasciola hepatica GN=Cat-1 PE=1 SV=1//5.65906e-49	187.951	405.578	264.572	209.746
Sjp_0044020	Sjp_0044020	sp|Q8TB61|S35B2_HUMAN Adenosine 3&apos;-phospho 5&apos;-phosphosulfate transporter 1 OS=Homo sapiens GN=SLC35B2 PE=1 SV=1//3.50932e-24	187.951	20.9422	214.249	23.7972
Sjp_0071410	Sjp_0071410	-//-	187.898	2.41479	199.504	0
Sjp_0077740	Sjp_0077740	-//-	187.525	0	75.295	0
Sjp_0112730	Sjp_0112730	SRP54	187.424	86.5432	229.091	94.1713
Sjp_0132650	Sjp_0132650	sp|Q26636|CATL_SARPE Cathepsin L OS=Sarcophaga peregrina PE=1 SV=1//6.20927e-79	187.382	447.939	159.076	407.378
Sjp_0007530	Sjp_0007530	sp|Q29I35|ARM_DROPS Armadillo segment polarity protein OS=Drosophila pseudoobscura pseudoobscura GN=arm PE=3 SV=2//9.76182e-164	186.987	251.944	207.413	258.788
Sjp_0097750	Sjp_0097750	-//-	186.871	51.9416	114.214	42.0852
Sjp_0011870	Sjp_0011870	ABCE1	186.78	128.854	206.479	112.684
Sjp_0034150	Sjp_0034150	sp|P13395|SPTCA_DROME Spectrin alpha chain OS=Drosophila melanogaster GN=alpha-Spec PE=1 SV=2//0	186.085	241.605	172.796	283.658
Sjp_0054610	Sjp_0054610	-//-	186.038	46.2389	195.863	48.4661
Sjp_0129020	Sjp_0129020	sp|Q5RC74|DERL2_PONAB Derlin-2 OS=Pongo abelii GN=DERL2 PE=2 SV=1//1.87838e-38	185.836	121.238	246.296	86.1127
Sjp_0093200	Sjp_0093200	-//-	185.802	140.665	300.367	133.443
Sjp_0048540	Sjp_0048540	sp|Q9HD20|AT131_HUMAN Manganese-transporting ATPase 13A1 OS=Homo sapiens GN=ATP13A1 PE=1 SV=2//2.40342e-90	185.564	82.4942	251.8	79.1176
Sjp_0022520	Sjp_0022520	sp|Q3UH06|RREB1_MOUSE Ras-responsive element-binding protein 1 OS=Mus musculus GN=Rreb1 PE=1 SV=2//2.11084e-08	185.513	211.633	265.638	161.099
Sjp_0085750	Sjp_0085750	SPI	185.421	402.52	155.031	259.27
Sjp_0069720	Sjp_0069720	sp|F1MH24|AAK1_BOVIN AP2-associated protein kinase 1 OS=Bos taurus GN=AAK1 PE=1 SV=2//1.36091e-12	185.369	96.0812	170.479	100.417
Sjp_0118270	Sjp_0118270	sp|Q5RFQ3|PWP2_PONAB Periodic tryptophan protein 2 homolog OS=Pongo abelii GN=PWP2 PE=2 SV=1//7.52245e-99	185.161	51.9016	250.515	45.297
Sjp_0057590	Sjp_0057590	sp|P76536|YFEX_ECOLI Probable deferrochelatase/peroxidase YfeX OS=Escherichia coli (strain K12) GN=yfeX PE=1 SV=2//6.94192e-37	184.967	310.917	188.523	268.403
Sjp_0019210	Sjp_0019210	sp|Q9Z1G4|VPP1_MOUSE V-type proton ATPase 116 kDa subunit a isoform 1 OS=Mus musculus GN=Atp6v0a1 PE=1 SV=3//1.92804e-50	184.945	149.755	196.431	133.987
Sjp_0002380	Sjp_0002380	HMBS	184.906	165.697	204.211	154.164
Sjp_0129480	Sjp_0129480	-//-	184.618	2.86567	235.891	0
Sjp_0062880	Sjp_0062880	sp|Q7K2D2|DCTN2_DROME Probable dynactin subunit 2 OS=Drosophila melanogaster GN=Dmn PE=1 SV=1//6.20069e-11	184.31	147.049	193.975	128.673
Sjp_0128880	Sjp_0128880	sp|P49614|HEXB_FELCA Beta-hexosaminidase subunit beta OS=Felis catus GN=HEXB PE=2 SV=2//2.18318e-10	184.306	54.6717	492.345	41.9312
Sjp_0121050	Sjp_0121050	-//-	184.306	54.6717	0	27.9541
Sjp_0085930	Sjp_0085930	sp|P18242|CATD_MOUSE Cathepsin D OS=Mus musculus GN=Ctsd PE=1 SV=1//2.76238e-30	184.114	636.114	201.487	341.21
Sjp_0016400	Sjp_0016400	sp|O35142|COPB2_RAT Coatomer subunit beta&apos; OS=Rattus norvegicus GN=Copb2 PE=1 SV=3//9.85451e-180	183.943	66.9293	166.863	73.6662
Sjp_0047570	Sjp_0047570	sp|P56399|UBP5_MOUSE Ubiquitin carboxyl-terminal hydrolase 5 OS=Mus musculus GN=Usp5 PE=1 SV=1//3.32908e-60	183.805	108.209	210.223	122.476
Sjp_0102210	Sjp_0102210	sp|Q9Y291|RT33_HUMAN 28S ribosomal protein S33, mitochondrial OS=Homo sapiens GN=MRPS33 PE=1 SV=1//8.3827e-20	183.613	168.664	191.488	123.252
Sjp_0040190	Sjp_0040190	ART1	183.511	163.624	184.31	154.461
Sjp_0030880	Sjp_0030880	-//-	183.465	108.291	180.894	64.3172
Sjp_0102750	Sjp_0102750	sp|O17453|PSMD4_SCHMA 26S proteasome non-ATPase regulatory subunit 4 OS=Schistosoma mansoni PE=2 SV=2//0	183.371	223.282	163.129	227.071
Sjp_0132880	Sjp_0132880	sp|P25439|BRM_DROME ATP-dependent helicase brm OS=Drosophila melanogaster GN=brm PE=1 SV=2//2.4057e-44	183.259	282.047	176.461	266.374
Sjp_0082200	Sjp_0082200	sp|Q96BD0|SO4A1_HUMAN Solute carrier organic anion transporter family member 4A1 OS=Homo sapiens GN=SLCO4A1 PE=1 SV=2//1.64252e-09	182.946	69.3748	227.125	80.701
Sjp_0029180	Sjp_0029180	sp|Q3MHX6|OS9_BOVIN Protein OS-9 OS=Bos taurus GN=OS9 PE=2 SV=1//5.88538e-27	182.901	97.6827	240.368	104.262
Sjp_0117640	Sjp_0117640	-//-	182.854	100.27	302.572	37.5018
Sjp_0017260	Sjp_0017260	sp|Q9H7F0|AT133_HUMAN Probable cation-transporting ATPase 13A3 OS=Homo sapiens GN=ATP13A3 PE=1 SV=4//2.18116e-24	182.703	70.8208	158.116	82.7577
Sjp_0043610	Sjp_0043610	sp|Q8BHN3|GANAB_MOUSE Neutral alpha-glucosidase AB OS=Mus musculus GN=Ganab PE=1 SV=1//0	182.63	240.936	232.717	212.846
Sjp_0045460	Sjp_0045460	-//-	182.526	163.245	193.667	123.705
Sjp_0037020	Sjp_0037020	sp|Q27533|YH2M_CAEEL Probable cation-transporting ATPase W08D2.5 OS=Caenorhabditis elegans GN=W08D2.5 PE=3 SV=2//4.50042e-23	182.475	124.92	197.437	127.943
Sjp_0029140	Sjp_0029140	sp|Q3SZE3|LPP3_BOVIN Lipid phosphate phosphohydrolase 3 OS=Bos taurus GN=PPAP2B PE=2 SV=1//5.11275e-16	182.364	208.63	284.298	203.671
Sjp_0032090	Sjp_0032090	sp|O00754|MA2B1_HUMAN Lysosomal alpha-mannosidase OS=Homo sapiens GN=MAN2B1 PE=1 SV=3//0	182.342	277.961	210.683	190.891
Sjp_0005720	Sjp_0005720	-//-	182.296	30.5793	72.088	90.363
Sjp_0087180	Sjp_0087180	sp|Q9DE27|RUVB2_XENLA RuvB-like 2 OS=Xenopus laevis GN=ruvbl2 PE=2 SV=1//0	181.212	177.099	182.554	160.003
Sjp_0047700	Sjp_0047700	sp|P60892|PRPS1_RAT Ribose-phosphate pyrophosphokinase 1 OS=Rattus norvegicus GN=Prps1 PE=1 SV=2//9.04947e-134	181.096	233.015	150.933	253.403
Sjp_0046270	Sjp_0046270	-//-	180.785	31.2879	274.168	24.8757
Sjp_0106740	Sjp_0106740	sp|Q8BU30|SYIC_MOUSE Isoleucine--tRNA ligase, cytoplasmic OS=Mus musculus GN=Iars PE=2 SV=2//4.89344e-148	180.729	58.6987	199.704	63.3911
Sjp_0062950	Sjp_0062950	sp|P60881|SNP25_RAT Synaptosomal-associated protein 25 OS=Rattus norvegicus GN=Snap25 PE=1 SV=1//2.78979e-28	180.688	97.8642	235.13	92.5824
Sjp_0092370	Sjp_0092370	sp|Q4R333|ACL6A_MACFA Actin-like protein 6A OS=Macaca fascicularis GN=ACTL6A PE=2 SV=1//1.77359e-155	180.631	122.984	210.279	120.29
Sjp_0037220	Sjp_0037220	-//-	180.31	191.326	268.862	137.41
Sjp_0002850	Sjp_0002850	sp|Q5RBP4|EHD1_PONAB EH domain-containing protein 1 OS=Pongo abelii GN=EHD1 PE=2 SV=1//0	180.248	73.3647	190.15	81.6551
Sjp_0116300	Sjp_0116300	sp|Q5M870|NEUL3_RAT E3 ubiquitin-protein ligase NEURL3 OS=Rattus norvegicus GN=Neurl3 PE=2 SV=1//7.63264e-09	180.215	111.469	163.791	96.2538
Sjp_0100010	Sjp_0100010	sp|Q9Z252|LIN7B_RAT Protein lin-7 homolog B OS=Rattus norvegicus GN=Lin7b PE=1 SV=1//5.52677e-66	180.211	207.289	275.05	174.548
Sjp_0035940	Sjp_0035940	sp|P53992|SC24C_HUMAN Protein transport protein Sec24C OS=Homo sapiens GN=SEC24C PE=1 SV=3//9.83647e-33	180.168	83.1619	201.871	103.369
Sjp_0078500	Sjp_0078500	sp|Q9HB20|PKHA3_HUMAN Pleckstrin homology domain-containing family A member 3 OS=Homo sapiens GN=PLEKHA3 PE=1 SV=2//9.51167e-35	180.047	359.227	162.858	357.468
Sjp_0025840	Sjp_0025840	sp|Q96N28|SLMO1_HUMAN Protein slowmo homolog 1 OS=Homo sapiens GN=SLMO1 PE=2 SV=1//1.14649e-17	179.999	92.8486	181.542	94.385
Sjp_0132840	Sjp_0132840	-//-	179.98	134.342	215.101	150.505
Sjp_0054960	Sjp_0054960	sp|Q9W6C5|PDC6I_XENLA Programmed cell death 6-interacting protein OS=Xenopus laevis GN=pdcd6ip PE=1 SV=1//7.8261e-63	179.917	115.346	174.7	142.452
Sjp_0100220	Sjp_0100220	sp|Q2TBU3|GOSR1_BOVIN Golgi SNAP receptor complex member 1 OS=Bos taurus GN=GOSR1 PE=2 SV=1//5.49012e-21	179.717	116.719	260.283	89.4546
Sjp_0073140	Sjp_0073140	-//-	179.464	197.834	180.191	165.046
Sjp_0048050	Sjp_0048050	sp|Q7K0E3|MOB4_DROME MOB kinase activator-like 4 OS=Drosophila melanogaster GN=Mob4 PE=2 SV=1//9.27209e-121	179.452	331.461	233.48	235.791
Sjp_0118730	Sjp_0118730	sp|P54727|RD23B_HUMAN UV excision repair protein RAD23 homolog B OS=Homo sapiens GN=RAD23B PE=1 SV=1//6.08697e-51	179.067	4.92846	203.642	0
Sjp_0131540	Sjp_0131540	-//-	179.026	71.63	242.356	62.6015
Sjp_0047390	Sjp_0047390	sp|Q9BT17|MTG1_HUMAN Mitochondrial ribosome-associated GTPase 1 OS=Homo sapiens GN=MTG1 PE=1 SV=2//8.75833e-11	178.956	157.409	166.801	104.141
Sjp_0069820	Sjp_0069820	-//-	178.836	123.492	67.8054	107.482
Sjp_0002480	Sjp_0002480	sp|Q2HXL6|EDEM3_MOUSE ER degradation-enhancing alpha-mannosidase-like protein 3 OS=Mus musculus GN=Edem3 PE=1 SV=2//1.05704e-06	178.761	58.0235	221.354	58.1571
Sjp_0087990	Sjp_0087990	sp|Q4V7V8|ADAT2_XENLA tRNA-specific adenosine deaminase 2 OS=Xenopus laevis GN=adat2 PE=2 SV=1//9.35966e-50	178.744	133.974	281.174	106.025
Sjp_0058670	Sjp_0058670	sp|Q5RCE5|BOLA1_PONAB BolA-like protein 1 OS=Pongo abelii GN=BOLA1 PE=2 SV=1//5.54878e-19	178.553	162.676	251.247	160.959
Sjp_0078680	Sjp_0078680	sp|P23811|SCTR_RAT Secretin receptor OS=Rattus norvegicus GN=Sctr PE=2 SV=1//6.14698e-10	178.359	1.43283	175.588	4.95552
Sjp_0086840	Sjp_0086840	sp|A2VEI2|MICU1_DROME Calcium uptake protein 1 homolog, mitochondrial OS=Drosophila melanogaster GN=CG4495 PE=2 SV=1//4.49546e-51	178.193	225.51	156.583	187.555
Sjp_0002670	Sjp_0002670	sp|Q09384|YS88_CAEEL Uncharacterized protein ZK945.8 OS=Caenorhabditis elegans GN=ZK945.8 PE=4 SV=1//3.88427e-09	178.121	150.72	261.617	89.6144
Sjp_0098860	Sjp_0098860	-//-	177.758	467.19	207.509	336.22
Sjp_0081570	Sjp_0081570	sp|Q6NZ06|ILF2_DANRE Interleukin enhancer-binding factor 2 homolog OS=Danio rerio GN=ilf2 PE=2 SV=1//6.62444e-89	177.747	81.704	168.372	76.2244
Sjp_0059490	Sjp_0059490	sp|Q9H0R3|TM222_HUMAN Transmembrane protein 222 OS=Homo sapiens GN=TMEM222 PE=1 SV=2//2.94833e-45	177.671	118.366	225.458	102.109
Sjp_0059820	Sjp_0059820	-//-	177.188	90.4958	160.33	71.6461
Sjp_0092220	Sjp_0092220	sp|Q9VH78|ALG12_DROME Probable Dol-P-Man:Man(7)GlcNAc(2)-PP-Dol alpha-1,6-mannosyltransferase OS=Drosophila melanogaster GN=CG8412 PE=2 SV=1//6.90791e-70	176.94	92.3331	219.997	87.7692
Sjp_0065200	Sjp_0065200	sp|Q27778|PFKA_SCHMA ATP-dependent 6-phosphofructokinase OS=Schistosoma mansoni GN=PFK PE=1 SV=1//0	176.859	192.215	162.675	192.719
Sjp_0108440	Sjp_0108440	sp|Q91XS8|ST17B_RAT Serine/threonine-protein kinase 17B OS=Rattus norvegicus GN=Stk17b PE=1 SV=1//4.15663e-15	176.517	170.233	165.326	110.92
Sjp_0100980	Sjp_0100980	sp|Q9N2D1|TRYT_PIG Tryptase OS=Sus scrofa GN=MCT7 PE=2 SV=1//2.60239e-26	176.308	201.625	126.586	185.624
Sjp_0130910	Sjp_0130910	-//-	176.296	299.085	141.429	255.813
Sjp_0070110	Sjp_0070110	sp|Q8AVU2|UB2SB_XENLA Ubiquitin-conjugating enzyme E2 S-B OS=Xenopus laevis GN=ube2s-b PE=2 SV=1//3.10812e-69	176.279	270.992	231.2	221.067
Sjp_0019130	Sjp_0019130	sp|Q13868|EXOS2_HUMAN Exosome complex component RRP4 OS=Homo sapiens GN=EXOSC2 PE=1 SV=2//2.64483e-20	175.754	70.8668	241.777	73.6285
Sjp_0018120	Sjp_0018120	RPL11	175.647	175.66	176.814	174.96
Sjp_0119490	Sjp_0119490	sp|P26369|U2AF2_MOUSE Splicing factor U2AF 65 kDa subunit OS=Mus musculus GN=U2af2 PE=1 SV=3//3.86493e-132	175.455	4.6353	186.958	0.0907612
Sjp_0051720	Sjp_0051720	sp|Q68EQ9|VMP1_XENTR Vacuole membrane protein 1 OS=Xenopus tropicalis GN=vmp1 PE=2 SV=1//3.19736e-39	175.23	166.925	173.815	126.861
Sjp_0087700	Sjp_0087700	-//-	175.12	298.518	316.275	244.305
Sjp_0028480	Sjp_0028480	sp|Q4V7D7|RBM22_RAT Pre-mRNA-splicing factor RBM22 OS=Rattus norvegicus GN=Rbm22 PE=2 SV=1//1.4744e-126	175.003	16.906	191.997	24.2496
Sjp_0021750	Sjp_0021750	WIPI-3	174.961	142.936	171.597	116.168
Sjp_0014360	Sjp_0014360	sp|Q7XZU0|SAC9_ARATH Probable phosphoinositide phosphatase SAC9 OS=Arabidopsis thaliana GN=SAC9 PE=1 SV=1//2.04193e-08	174.866	240.719	263.557	217.264
Sjp_0024870	Sjp_0024870	-//-	174.866	0	61.7341	0
Sjp_0036690	Sjp_0036690	sp|Q6P2Q9|PRP8_HUMAN Pre-mRNA-processing-splicing factor 8 OS=Homo sapiens GN=PRPF8 PE=1 SV=2//0	174.568	113.975	207.633	129.691
Sjp_0023680	Sjp_0023680	sp|Q96MC6|HIAT1_HUMAN Hippocampus abundant transcript 1 protein OS=Homo sapiens GN=HIAT1 PE=2 SV=2//1.26601e-51	173.978	43.9259	216.598	35.4687
Sjp_0107000	Sjp_0107000	sp|Q9WVR6|LAT2_RAT Large neutral amino acids transporter small subunit 2 OS=Rattus norvegicus GN=Slc7a8 PE=1 SV=1//4.33064e-44	173.788	0.78462	141.962	0
Sjp_0106720	Sjp_0106720	sp|O01479|TMOD_CAEEL Tropomodulin OS=Caenorhabditis elegans GN=unc-94 PE=1 SV=2//1.60052e-58	173.753	448.748	181.062	431.916
Sjp_0003990	Sjp_0003990	sp|Q5HZT9|DJC25_XENTR DnaJ homolog subfamily C member 25 OS=Xenopus tropicalis GN=dnajc25 PE=2 SV=1//4.15318e-55	173.377	32.9069	195.172	31.7899
Sjp_0024020	Sjp_0024020	sp|P49770|EI2BB_HUMAN Translation initiation factor eIF-2B subunit beta OS=Homo sapiens GN=EIF2B2 PE=1 SV=3//4.14984e-47	173.258	59.6721	208.7	63.6105
Sjp_0003510	Sjp_0003510	sp|Q53EU6|GPAT3_HUMAN Glycerol-3-phosphate acyltransferase 3 OS=Homo sapiens GN=AGPAT9 PE=1 SV=2//6.47589e-52	172.911	154.7	194.205	139.061
Sjp_0067370	Sjp_0067370	sp|Q9ERH3|WDR7_RAT WD repeat-containing protein 7 OS=Rattus norvegicus GN=Wdr7 PE=2 SV=1//5.95025e-31	172.842	73.3576	122.227	92.921
Sjp_0092110	Sjp_0092110	sp|P14732|LMNB2_CHICK Lamin-B2 OS=Gallus gallus GN=LMNB2 PE=2 SV=1//4.06238e-25	172.603	139.175	156.778	143.492
Sjp_0030780	Sjp_0030780	sp|Q6AY46|TRM61_RAT tRNA (adenine(58)-N(1))-methyltransferase catalytic subunit TRMT61A OS=Rattus norvegicus GN=Trmt61a PE=2 SV=1//1.00136e-58	172.337	128.499	248.875	127.495
Sjp_0023100	Sjp_0023100	sp|Q16720|AT2B3_HUMAN Plasma membrane calcium-transporting ATPase 3 OS=Homo sapiens GN=ATP2B3 PE=1 SV=3//5.06303e-74	172.017	387.487	133.776	337.633
Sjp_0132730	Sjp_0132730	sp|Q5F464|LPP_CHICK Lipoma-preferred partner homolog OS=Gallus gallus GN=LPP PE=2 SV=1//2.28154e-33	171.919	126.602	203.71	137.916
Sjp_0007770	Sjp_0007770	sp|P50464|UNC97_CAEEL LIM domain-containing protein unc-97 OS=Caenorhabditis elegans GN=unc-97 PE=1 SV=1//9.41875e-143	171.666	143.787	201.831	126.707
Sjp_0024330	Sjp_0024330	sp|Q962X9|BUD31_BRABE Protein BUD31 homolog OS=Branchiostoma belcheri PE=2 SV=1//5.40987e-79	171.655	488.115	282.945	380.815
Sjp_0039030	Sjp_0039030	sp|Q9ET66|PI16_MOUSE Peptidase inhibitor 16 OS=Mus musculus GN=Pi16 PE=2 SV=1//5.41285e-18	171.642	904.034	94.9965	128.742
Sjp_0057880	Sjp_0057880	sp|Q8R238|SDSL_MOUSE Serine dehydratase-like OS=Mus musculus GN=Sdsl PE=2 SV=1//8.68996e-45	171.622	85.2912	188.975	100.598
Sjp_0112020	Sjp_0112020	sp|Q4V7F3|OSGP2_RAT Probable tRNA N6-adenosine threonylcarbamoyltransferase, mitochondrial OS=Rattus norvegicus GN=Osgepl1 PE=2 SV=1//2.75354e-26	171.611	49.8943	141.008	63.1146
Sjp_0132350	Sjp_0132350	sp|Q99614|TTC1_HUMAN Tetratricopeptide repeat protein 1 OS=Homo sapiens GN=TTC1 PE=1 SV=1//1.30497e-46	171.569	131.487	263.439	108.345
Sjp_0054870	Sjp_0054870	-//-	171.505	560.582	237.482	462.911
Sjp_0112130	Sjp_0112130	sp|Q1LWL2|DS22A_DANRE Dual specificity protein phosphatase 22-A OS=Danio rerio GN=dusp22a PE=2 SV=2//2.00729e-14	170.983	199.049	184.024	149.683
Sjp_0027710	Sjp_0027710	HNRNP-L	170.83	116.4	210.868	115.931
Sjp_0072950	Sjp_0072950	sp|Q92611|EDEM1_HUMAN ER degradation-enhancing alpha-mannosidase-like protein 1 OS=Homo sapiens GN=EDEM1 PE=1 SV=1//3.29475e-48	170.778	31.2475	224.729	28.1363
Sjp_0053510	Sjp_0053510	sp|P63329|PP2BA_RAT Serine/threonine-protein phosphatase 2B catalytic subunit alpha isoform OS=Rattus norvegicus GN=Ppp3ca PE=1 SV=1//4.65974e-21	170.734	359.234	129.808	315.066
Sjp_0006250	Sjp_0006250	DRP	170.724	176.563	226.133	161.593
Sjp_0065070	Sjp_0065070	-//-	170.633	124.327	164.4	106.773
Sjp_0069920	Sjp_0069920	-//-	170.593	49.5754	142.533	45.9842
Sjp_0018160	Sjp_0018160	-//-	170.471	103.849	180.583	116.397
Sjp_0012950	Sjp_0012950	sp|Q7ZWU5|WIPI2_XENLA WD repeat domain phosphoinositide-interacting protein 2 OS=Xenopus laevis GN=wipi2 PE=2 SV=1//5.04119e-29	170.434	67.4722	187.037	68.9075
Sjp_0076260	Sjp_0076260	sp|Q27954|COPA_BOVIN Coatomer subunit alpha OS=Bos taurus GN=COPA PE=1 SV=1//0	170.428	80.1854	213.637	79.8843
Sjp_0129000	Sjp_0129000	sp|P14202|TEGU_SCHMA Tegument antigen OS=Schistosoma mansoni GN=A12 PE=2 SV=1//2.35624e-29	170.42	406.04	395.489	250.544
Sjp_0018620	Sjp_0018620	sp|Q55CU8|RSC5_DICDI Random slug protein 5 OS=Dictyostelium discoideum GN=rsc5 PE=2 SV=1//7.52486e-09	170.42	88.2695	165.327	67.6207
Sjp_0015060	Sjp_0015060	sp|Q5R7S9|PGFS_PONAB Prostamide/prostaglandin F synthase OS=Pongo abelii GN=FAM213B PE=2 SV=1//8.07794e-21	170.403	161.428	196.418	140.731
Sjp_0040660	Sjp_0040660	sp|P62747|RHOB_RAT Rho-related GTP-binding protein RhoB OS=Rattus norvegicus GN=Rhob PE=1 SV=1//8.48945e-52	169.647	208.124	95.3259	172.06
Sjp_0100540	Sjp_0100540	sp|A7RKF6|RTCB_NEMVE tRNA-splicing ligase RtcB homolog OS=Nematostella vectensis GN=v1g198406 PE=3 SV=1//1.20867e-64	169.589	77.9887	141.272	108.911
Sjp_0028950	Sjp_0028950	sp|Q64620|PPP6_RAT Serine/threonine-protein phosphatase 6 catalytic subunit OS=Rattus norvegicus GN=Ppp6c PE=2 SV=2//7.21232e-97	169.549	222.048	203.891	185.132
Sjp_0007000	Sjp_0007000	PSMD1	169.322	159.666	219.318	183.02
Sjp_0033860	Sjp_0033860	sp|Q8NHS3|MFSD8_HUMAN Major facilitator superfamily domain-containing protein 8 OS=Homo sapiens GN=MFSD8 PE=1 SV=1//1.28904e-07	168.943	523.672	166.16	428.383
Sjp_0003010	Sjp_0003010	sp|O46392|CO1A2_CANFA Collagen alpha-2(I) chain OS=Canis familiaris GN=COL1A2 PE=2 SV=2//2.18412e-06	168.836	371.548	105.488	498.933
Sjp_0113990	Sjp_0113990	sp|O00423|EMAL1_HUMAN Echinoderm microtubule-associated protein-like 1 OS=Homo sapiens GN=EML1 PE=1 SV=3//5.28917e-39	168.794	222.688	145.715	184.319
Sjp_0083430	Sjp_0083430	sp|Q91854|TRCB_XENLA Beta-TrCP OS=Xenopus laevis GN=fbxw1 PE=2 SV=1//6.41785e-17	168.539	118.707	165.4	119.308
Sjp_0003940	Sjp_0003940	DDB1	168.486	86.5132	219.536	84.8246
Sjp_0094100	Sjp_0094100	sp|Q5XH03|ERL2A_XENLA Erlin-2-A OS=Xenopus laevis GN=erlin2-a PE=2 SV=1//5.8872e-24	168.014	123.236	136.758	100.669
Sjp_0016990	Sjp_0016990	sp|O35790|PIGL_RAT N-acetylglucosaminyl-phosphatidylinositol de-N-acetylase OS=Rattus norvegicus GN=Pigl PE=2 SV=1//4.06671e-17	167.352	133.94	194.316	109.148
Sjp_0121850	Sjp_0121850	sp|P84039|ENPP5_RAT Ectonucleotide pyrophosphatase/phosphodiesterase family member 5 OS=Rattus norvegicus GN=Enpp5 PE=1 SV=2//9.49904e-42	167.327	864.46	131.529	695.957
Sjp_0048360	Sjp_0048360	sp|P56192|SYMC_HUMAN Methionine--tRNA ligase, cytoplasmic OS=Homo sapiens GN=MARS PE=1 SV=2//1.14291e-12	167.323	102.493	185.356	93.5893
Sjp_0066200	Sjp_0066200	sp|A7HQX9|GCSH_PARL1 Glycine cleavage system H protein OS=Parvibaculum lavamentivorans (strain DS-1 / DSM 13023 / NCIMB 13966) GN=gcvH PE=3 SV=1//1.65906e-42	167.242	242.892	159.928	163.574
Sjp_0015660	Sjp_0015660	sp|Q3SYS1|RM13_BOVIN 39S ribosomal protein L13, mitochondrial OS=Bos taurus GN=MRPL13 PE=1 SV=1//6.67651e-34	167.203	96.5412	166.27	66.7447
Sjp_0111880	Sjp_0111880	sp|Q3UEI1|PDE4C_MOUSE cAMP-specific 3&apos;,5&apos;-cyclic phosphodiesterase 4C OS=Mus musculus GN=Pde4c PE=1 SV=1//9.95874e-14	167.104	155.636	95.2692	173.956
Sjp_0028020	Sjp_0028020	sp|O96005|CLPT1_HUMAN Cleft lip and palate transmembrane protein 1 OS=Homo sapiens GN=CLPTM1 PE=1 SV=1//0	166.998	96.3027	213.706	109.707
Sjp_0007790	Sjp_0007790	sp|Q9Y2D2|S35A3_HUMAN UDP-N-acetylglucosamine transporter OS=Homo sapiens GN=SLC35A3 PE=1 SV=1//1.05938e-79	166.989	51.7123	225.279	35.7384
Sjp_0132750	Sjp_0132750	sp|Q10075|PCS_SCHPO Glutathione gamma-glutamylcysteinyltransferase OS=Schizosaccharomyces pombe (strain 972 / ATCC 24843) GN=SPAC3H1.10 PE=2 SV=1//4.20855e-34	166.978	24.2749	195.711	28.9575
Sjp_0058530	Sjp_0058530	sp|A5PLH4|TM2D1_DANRE TM2 domain-containing protein 1 OS=Danio rerio GN=tm2d1 PE=2 SV=1//2.70976e-24	166.936	103.658	166.851	113.798
Sjp_0058260	Sjp_0058260	-//-	166.897	575.916	138.201	446.37
Sjp_0068800	Sjp_0068800	sp|P29993|ITPR_DROME Inositol 1,4,5-trisphosphate receptor OS=Drosophila melanogaster GN=Itp-r83A PE=2 SV=3//1.78815e-53	166.795	4.32071	174.468	6.42531
Sjp_0024820	Sjp_0024820	sp|P45447|E78C_DROME Ecdysone-induced protein 78C OS=Drosophila melanogaster GN=Eip78C PE=2 SV=4//3.36398e-46	166.49	10.3686	158.581	14.9362
Sjp_0000200	Sjp_0000200	sp|Q2ST89|RS18_MYCCT 30S ribosomal protein S18 OS=Mycoplasma capricolum subsp. capricolum (strain California kid / ATCC 27343 / NCTC 10154) GN=rpsR PE=3 SV=1//4.43709e-10	166.486	268.282	295.454	206.707
Sjp_0023670	Sjp_0023670	sp|P70187|HIAT1_MOUSE Hippocampus abundant transcript 1 protein OS=Mus musculus GN=Hiat1 PE=2 SV=3//8.81739e-61	166.44	55.5804	114.793	55.462
Sjp_0057210	Sjp_0057210	sp|Q0MQB4|NDUA9_PANTR NADH dehydrogenase [ubiquinone] 1 alpha subcomplex subunit 9, mitochondrial OS=Pan troglodytes GN=NDUFA9 PE=2 SV=1//5.40023e-15	166.429	114.824	193.085	101.263
Sjp_0096810	Sjp_0096810	sp|Q1LXS2|PSMG2_DANRE Proteasome assembly chaperone 2 OS=Danio rerio GN=psmg2 PE=2 SV=1//1.77151e-34	166.25	97.338	204.89	97.1399
Sjp_0130000	Sjp_0130000	sp|P12812|P40_SCHMA Major egg antigen OS=Schistosoma mansoni PE=2 SV=1//7.18774e-14	166.231	377.488	37.8216	304.181
Sjp_0067360	Sjp_0067360	ACON	166.184	118.757	183.111	103.089
Sjp_0008110	Sjp_0008110	sp|Q8NFF2|NCKX4_HUMAN Sodium/potassium/calcium exchanger 4 OS=Homo sapiens GN=SLC24A4 PE=1 SV=2//3.15181e-58	166.101	135.835	151.765	106.424
Sjp_0081270	Sjp_0081270	sp|Q9W596|FUTSC_DROME Microtubule-associated protein futsch OS=Drosophila melanogaster GN=futsch PE=1 SV=4//2.03903e-07	166.096	342.686	121.345	521.695
Sjp_0002440	Sjp_0002440	-//-	166.087	148.033	197.82	110.607
Sjp_0002780	Sjp_0002780	sp|Q6ZMZ0|RN19B_HUMAN E3 ubiquitin-protein ligase RNF19B OS=Homo sapiens GN=RNF19B PE=1 SV=2//6.00788e-40	166.003	54.2647	221.831	59.9866
Sjp_0022290	Sjp_0022290	sp|Q5E9G6|FBX8_BOVIN F-box only protein 8 OS=Bos taurus GN=FBXO8 PE=2 SV=1//2.89239e-79	165.984	137.248	198.263	119.189
Sjp_0037720	Sjp_0037720	sp|A3NKP8|BETB_BURP6 NAD/NADP-dependent betaine aldehyde dehydrogenase OS=Burkholderia pseudomallei (strain 668) GN=betB PE=3 SV=1//1.82314e-15	165.873	162.784	143.52	193.467
Sjp_0096250	Sjp_0096250	sp|Q9Y1C1|EMAP_LYTVA 77 kDa echinoderm microtubule-associated protein (Fragment) OS=Lytechinus variegatus GN=EMAP PE=2 SV=1//4.31728e-24	165.515	210.294	167.704	190.309
Sjp_0017310	Sjp_0017310	sp|Q00963|SPTCB_DROME Spectrin beta chain OS=Drosophila melanogaster GN=beta-Spec PE=1 SV=2//2.40586e-06	165.468	203.065	125.61	238.772
Sjp_0056740	Sjp_0056740	sp|P30708|GPX4_NICSY Probable phospholipid hydroperoxide glutathione peroxidase OS=Nicotiana sylvestris PE=2 SV=1//5.18141e-22	165.231	44.9967	243.11	33.3542
Sjp_0081110	Sjp_0081110	T23F11.1	164.873	285.711	156.13	286.61
Sjp_0019760	Sjp_0019760	sp|Q61418|CLCN4_MOUSE H(+)/Cl(-) exchange transporter 4 OS=Mus musculus GN=Clcn4 PE=2 SV=2//9.60506e-38	164.558	243.496	181.214	199.572
Sjp_0078760	Sjp_0078760	-//-	164.002	74.0664	166.585	81.6352
Sjp_0053660	Sjp_0053660	-//-	163.962	198.628	197.055	118.727
Sjp_0039950	Sjp_0039950	TAF9	163.915	137.006	160.1	110.442
Sjp_0017150	Sjp_0017150	sp|Q28GD4|ELAV2_XENTR ELAV-like protein 2 OS=Xenopus tropicalis GN=elavl2 PE=2 SV=2//4.25671e-11	163.477	41.0408	184.018	53.5067
Sjp_0101790	Sjp_0101790	sp|P47865|AQP1_BOVIN Aquaporin-1 OS=Bos taurus GN=AQP1 PE=1 SV=3//1.80955e-22	163.464	152.703	234.288	116.322
Sjp_0076890	Sjp_0076890	ROBL	163.118	259.322	238.121	220.663
Sjp_0042010	Sjp_0042010	sp|O43815|STRN_HUMAN Striatin OS=Homo sapiens GN=STRN PE=1 SV=4//1.55112e-42	163.065	111.795	175.772	118.573
Sjp_0121930	Sjp_0121930	sp|Q503V3|CL049_DANRE UPF0454 protein C12orf49 homolog OS=Danio rerio GN=zgc:110063 PE=2 SV=1//1.49129e-13	163.061	141.819	132.782	135.07
Sjp_0059430	Sjp_0059430	sp|Q8WUD1|RAB2B_HUMAN Ras-related protein Rab-2B OS=Homo sapiens GN=RAB2B PE=1 SV=1//2.06634e-48	162.89	384.939	165.157	381.564
Sjp_0109470	Sjp_0109470	sp|Q64303|PAK2_RAT Serine/threonine-protein kinase PAK 2 OS=Rattus norvegicus GN=Pak2 PE=1 SV=1//4.05229e-40	162.763	286.322	196.309	262.934
Sjp_0002630	Sjp_0002630	sp|Q8R0F8|FAHD1_MOUSE Acylpyruvase FAHD1, mitochondrial OS=Mus musculus GN=Fahd1 PE=1 SV=2//1.41633e-47	162.622	144.281	162.841	106.05
Sjp_0086950	Sjp_0086950	sp|Q27954|COPA_BOVIN Coatomer subunit alpha OS=Bos taurus GN=COPA PE=1 SV=1//0	162.575	107.924	182.062	97.09
Sjp_0001660	Sjp_0001660	sp|Q9CQM5|TXD17_MOUSE Thioredoxin domain-containing protein 17 OS=Mus musculus GN=Txndc17 PE=1 SV=1//2.10716e-25	162.173	418.079	182.062	328.392
Sjp_0020650	Sjp_0020650	sp|P07686|HEXB_HUMAN Beta-hexosaminidase subunit beta OS=Homo sapiens GN=HEXB PE=1 SV=3//3.12611e-50	161.644	330.509	189.703	230.013
Sjp_0059940	Sjp_0059940	PROS26.4	161.486	223.805	225.868	214.278
Sjp_0024440	Sjp_0024440	sp|Q9UKV5|AMFR_HUMAN E3 ubiquitin-protein ligase AMFR OS=Homo sapiens GN=AMFR PE=1 SV=2//6.95022e-51	161.437	55.7766	166.111	58.3822
Sjp_0067850	Sjp_0067850	sp|Q16816|PHKG1_HUMAN Phosphorylase b kinase gamma catalytic chain, skeletal muscle/heart isoform OS=Homo sapiens GN=PHKG1 PE=2 SV=3//9.55366e-62	161.277	103.376	219.193	102.694
Sjp_0107020	Sjp_0107020	-//-	161.262	71.8613	208.254	59.8918
Sjp_0071720	Sjp_0071720	EIF4E	161.205	236.098	157.901	214.572
Sjp_0020270	Sjp_0020270	sp|Q9TWF8|VKT3_ANESU Kunitz-type protease inhibitor kalicludine-3 OS=Anemonia sulcata PE=1 SV=1//1.80829e-15	161.139	161.764	61.3968	98.2475
Sjp_0090410	Sjp_0090410	sp|P53611|PGTB2_HUMAN Geranylgeranyl transferase type-2 subunit beta OS=Homo sapiens GN=RABGGTB PE=1 SV=2//1.31509e-124	160.969	93.4168	191.432	96.1884
Sjp_0006520	Sjp_0006520	sp|Q2YDJ9|GMPPB_BOVIN Mannose-1-phosphate guanyltransferase beta OS=Bos taurus GN=GMPPB PE=2 SV=1//1.03113e-163	160.776	82.3384	203.683	72.3822
Sjp_0059140	Sjp_0059140	-//-	160.63	57.2027	159.702	92.5361
Sjp_0124770	Sjp_0124770	sp|P04323|POL3_DROME Retrovirus-related Pol polyprotein from transposon 17.6 OS=Drosophila melanogaster GN=pol PE=3 SV=1//9.2627e-42	160.532	10.1072	142.131	4.01983
Sjp_0053010	Sjp_0053010	sp|Q504M8|RAB26_MOUSE Ras-related protein Rab-26 OS=Mus musculus GN=Rab26 PE=1 SV=1//1.85888e-28	160.529	7.27444	218.066	5.53364
Sjp_0008760	Sjp_0008760	sp|Q8CJ78|ZN628_MOUSE Zinc finger protein 628 OS=Mus musculus GN=Znf628 PE=2 SV=2//8.22469e-06	160.448	32.4954	238.695	30.567
Sjp_0130080	Sjp_0130080	sp|Q9D0B5|TSTD3_MOUSE Thiosulfate sulfurtransferase/rhodanese-like domain-containing protein 3 OS=Mus musculus GN=Tstd3 PE=1 SV=1//7.38113e-22	160.432	98.6252	219.041	130.298
Sjp_0068100	Sjp_0068100	sp|Q3T0G5|PROSC_BOVIN Proline synthase co-transcribed bacterial homolog protein OS=Bos taurus GN=PROSC PE=2 SV=1//5.79299e-60	160.42	71.457	169.003	64.6521
Sjp_0088790	Sjp_0088790	sp|Q8WR63|TPM_TRIPS Tropomyosin OS=Trichinella pseudospiralis PE=2 SV=1//4.45583e-10	160.339	332.57	155.014	277.683
Sjp_0029190	Sjp_0029190	sp|Q8WXD5|GEMI6_HUMAN Gem-associated protein 6 OS=Homo sapiens GN=GEMIN6 PE=1 SV=1//7.57255e-08	160.065	25.6282	264.481	17.3447
Sjp_0088050	Sjp_0088050	sp|Q3ZBU9|UBXN4_BOVIN UBX domain-containing protein 4 OS=Bos taurus GN=UBXN4 PE=2 SV=2//9.29865e-15	159.908	115.796	165.807	121.896
Sjp_0098490	Sjp_0098490	sp|Q9XYZ5|DDB1_DROME DNA damage-binding protein 1 OS=Drosophila melanogaster GN=pic PE=1 SV=1//8.66938e-16	159.506	109.855	139.558	133.647
Sjp_0072250	Sjp_0072250	sp|Q5RCF3|CUL2_PONAB Cullin-2 OS=Pongo abelii GN=CUL2 PE=2 SV=1//3.427e-38	159.487	115.457	181.341	105.027
Sjp_0041270	Sjp_0041270	sp|Q91828|AR11_XENLA Apoptosis regulator R11 OS=Xenopus laevis PE=2 SV=1//3.87941e-06	159.421	134.461	208.472	104.485
Sjp_0019090	Sjp_0019090	sp|Q2KHR2|RFX7_HUMAN DNA-binding protein RFX7 OS=Homo sapiens GN=RFX7 PE=1 SV=1//3.26224e-17	159.37	238.887	165.186	186.597
Sjp_0134330	Sjp_0134330	sp|Q00004|SRP68_CANFA Signal recognition particle subunit SRP68 OS=Canis familiaris GN=SRP68 PE=1 SV=1//1.1481e-74	159.292	108.07	157.161	97.7465
Sjp_0067230	Sjp_0067230	sp|P00504|AATC_CHICK Aspartate aminotransferase, cytoplasmic OS=Gallus gallus GN=GOT1 PE=1 SV=3//7.72219e-28	159.193	27.7792	149.799	14.2759
Sjp_0043530	Sjp_0043530	-//-	159.122	95.3505	180.732	73.7042
Sjp_0026510	Sjp_0026510	-//-	158.727	130.374	202.799	147.222
Sjp_0044040	Sjp_0044040	sp|Q8MXJ9|S35B2_CAEEL Adenosine 3&apos;-phospho 5&apos;-phosphosulfate transporter 1 OS=Caenorhabditis elegans GN=pst-1 PE=3 SV=4//6.28152e-18	158.669	30.3456	179.829	26.8545
Sjp_0013640	Sjp_0013640	sp|P26990|ARF6_CHICK ADP-ribosylation factor 6 OS=Gallus gallus GN=ARF6 PE=2 SV=3//3.07194e-104	158.447	140.538	189.116	131.649
Sjp_0078310	Sjp_0078310	sp|Q7KRY7|LAP4_DROME Protein lap4 OS=Drosophila melanogaster GN=scrib PE=1 SV=1//2.28609e-22	158.363	111.371	160.103	109.367
Sjp_0014900	Sjp_0014900	sp|Q5R5K4|SNP29_PONAB Synaptosomal-associated protein 29 OS=Pongo abelii GN=SNAP29 PE=2 SV=1//3.30438e-15	158.358	68.7898	136.078	78.5168
Sjp_0105400	Sjp_0105400	-//-	158.295	7.46221	45.9109	3.87989
Sjp_0000790	Sjp_0000790	sp|Q8T8R1|Y3800_DROME CCHC-type zinc finger protein CG3800 OS=Drosophila melanogaster GN=CG3800 PE=1 SV=1//9.31557e-11	158.285	209.371	320.442	347.744
Sjp_0065430	Sjp_0065430	ZFP1	158.099	147.517	197.943	141.136
Sjp_0065230	Sjp_0065230	sp|Q9BZB8|CPEB1_HUMAN Cytoplasmic polyadenylation element-binding protein 1 OS=Homo sapiens GN=CPEB1 PE=1 SV=1//9.43589e-88	158.082	1.28687	164.509	0.254725
Sjp_0050440	Sjp_0050440	-//-	157.958	174.16	177.598	152.962
Sjp_0077250	Sjp_0077250	sp|O46036|CTBP_DROME C-terminal-binding protein OS=Drosophila melanogaster GN=CtBP PE=1 SV=3//2.27102e-156	157.801	80.6387	210.372	77.0892
Sjp_0053650	Sjp_0053650	RAB11	157.793	230.777	206.604	207.492
Sjp_0060950	Sjp_0060950	sp|Q32KV6|SIL1_BOVIN Nucleotide exchange factor SIL1 OS=Bos taurus GN=SIL1 PE=2 SV=1//2.53624e-23	157.776	79.8302	156.783	74.0498
Sjp_0035010	Sjp_0035010	sp|Q5R6I6|S39AD_PONAB Zinc transporter ZIP13 OS=Pongo abelii GN=SLC39A13 PE=2 SV=1//1.21322e-47	157.631	207.258	169.956	205.292
Sjp_0082270	Sjp_0082270	-//-	157.627	0	0	0
Sjp_0128950	Sjp_0128950	-//-	157.541	275.23	269.139	197.703
Sjp_0114910	Sjp_0114910	sp|Q9UN37|VPS4A_HUMAN Vacuolar protein sorting-associated protein 4A OS=Homo sapiens GN=VPS4A PE=1 SV=1//0	157.49	183.904	159.867	177.845
Sjp_0028120	Sjp_0028120	SMARCB1	157.391	151.648	171.11	123.731
Sjp_0010420	Sjp_0010420	sp|Q26544|WSL17_SCHMA WD repeat-containing protein SL1-17 OS=Schistosoma mansoni PE=2 SV=1//2.22271e-74	157.278	146.757	151.7	129.534
Sjp_0078300	Sjp_0078300	-//-	157.155	49.7571	202.883	62.8063
Sjp_0072200	Sjp_0072200	sp|Q63525|NUDC_RAT Nuclear migration protein nudC OS=Rattus norvegicus GN=Nudc PE=1 SV=1//1.49144e-86	157.121	134.285	160.77	121.806
Sjp_0059280	Sjp_0059280	sp|P42335|IP3KB_RAT Inositol-trisphosphate 3-kinase B OS=Rattus norvegicus GN=Itpkb PE=1 SV=3//9.01178e-57	156.938	90.9752	162.532	80.3629
Sjp_0001280	Sjp_0001280	sp|Q5ZML4|CHRD1_CHICK Cysteine and histidine-rich domain-containing protein 1 OS=Gallus gallus GN=CHORDC1 PE=2 SV=1//3.88642e-16	156.871	51.8572	159.066	40.0513
Sjp_0070400	Sjp_0070400	sp|O74503|UAF30_SCHPO Upstream activation factor subunit spp27 OS=Schizosaccharomyces pombe (strain 972 / ATCC 24843) GN=spp27 PE=1 SV=1//1.04032e-15	156.846	205.37	151.746	192.18
Sjp_0077570	Sjp_0077570	sp|Q99216|PNO1_YEAST Pre-rRNA-processing protein PNO1 OS=Saccharomyces cerevisiae (strain ATCC 204508 / S288c) GN=PNO1 PE=1 SV=1//4.43287e-19	156.456	193.432	196.872	153.125
Sjp_0085920	Sjp_0085920	-//-	156.436	60.9876	185.172	76.5588
Sjp_0094870	Sjp_0094870	sp|Q8CGF7|TCRG1_MOUSE Transcription elongation regulator 1 OS=Mus musculus GN=Tcerg1 PE=1 SV=2//9.70427e-08	156.4	78.055	158.624	120.791
Sjp_0039960	Sjp_0039960	sp|Q6PHZ5|RB15B_MOUSE Putative RNA-binding protein 15B OS=Mus musculus GN=Rbm15b PE=1 SV=2//2.524e-38	156.328	95.2827	181.862	108.991
Sjp_0128890	Sjp_0128890	sp|P50688|COX2_GALSE Cytochrome c oxidase subunit 2 OS=Galago senegalensis GN=MT-CO2 PE=3 SV=1//1.35068e-20	156.26	209.859	202.417	120.513
Sjp_0005170	Sjp_0005170	-//-	155.849	27.7544	163.29	35.4125
Sjp_0066250	Sjp_0066250	sp|Q8SQ27|RBM12_MACMU RNA-binding protein 12 OS=Macaca mulatta GN=RBM12 PE=2 SV=1//7.29978e-25	155.66	39.486	189.431	60.3766
Sjp_0040500	Sjp_0040500	-//-	155.637	113.437	174.291	101.061
Sjp_0035620	Sjp_0035620	-//-	155.569	57.6672	186.256	35.1784
Sjp_0005480	Sjp_0005480	GPD1	155.545	310.308	118.667	268.894
Sjp_0133010	Sjp_0133010	-//-	155.538	1.00255	177.142	3.45195
Sjp_0027830	Sjp_0027830	sp|Q5ZLA5|EIF3E_CHICK Eukaryotic translation initiation factor 3 subunit E OS=Gallus gallus GN=EIF3E PE=2 SV=1//5.37146e-127	155.531	105.115	180.715	100.303
Sjp_0045150	Sjp_0045150	sp|Q7Z6Z7|HUWE1_HUMAN E3 ubiquitin-protein ligase HUWE1 OS=Homo sapiens GN=HUWE1 PE=1 SV=3//6.51794e-13	155.389	91.3477	158.389	120.114
Sjp_0094500	Sjp_0094500	sp|Q6PD03|2A5A_MOUSE Serine/threonine-protein phosphatase 2A 56 kDa regulatory subunit alpha isoform OS=Mus musculus GN=Ppp2r5a PE=2 SV=1//2.07918e-173	155.259	125.363	141.881	127.617
Sjp_0038880	Sjp_0038880	CLNS1A	155.152	106.492	168.92	89.9573
Sjp_0079540	Sjp_0079540	sp|Q28IT1|ERLEC_XENTR Endoplasmic reticulum lectin 1 OS=Xenopus tropicalis GN=erlec1 PE=2 SV=1//1.82408e-17	155.104	67.0323	188.199	63.068
Sjp_0020690	Sjp_0020690	-//-	154.919	57.2661	173.392	71.641
Sjp_0130700	Sjp_0130700	sp|Q9BXB5|OSB10_HUMAN Oxysterol-binding protein-related protein 10 OS=Homo sapiens GN=OSBPL10 PE=1 SV=2//1.81063e-20	154.797	68.8633	208.182	65.1049
Sjp_0010670	Sjp_0010670	C82	154.689	44.4579	169.249	63.2688
Sjp_0028160	Sjp_0028160	sp|Q28IE5|NIT2_XENTR Omega-amidase NIT2 OS=Xenopus tropicalis GN=nit2 PE=2 SV=1//1.25971e-88	154.659	127.464	174.626	112.371
Sjp_0028890	Sjp_0028890	sp|Q5NVD0|PRP4_PONAB U4/U6 small nuclear ribonucleoprotein Prp4 OS=Pongo abelii GN=PRPF4 PE=2 SV=1//3.58169e-61	154.578	160.036	151.586	139.887
Sjp_0000750	Sjp_0000750	sp|Q3U962|CO5A2_MOUSE Collagen alpha-2(V) chain OS=Mus musculus GN=Col5a2 PE=1 SV=1//2.60601e-35	154.569	580.501	108.862	465.212
Sjp_0017940	Sjp_0017940	sp|P54359|SEPT2_DROME Septin-2 OS=Drosophila melanogaster GN=Sep2 PE=2 SV=2//6.5569e-166	154.535	80.4515	139.414	97.2047
Sjp_0077840	Sjp_0077840	-//-	154.473	3.20744	129.808	2.21877
Sjp_0077340	Sjp_0077340	SOD2	154.428	247.012	193.091	194.913
Sjp_0067120	Sjp_0067120	sp|Q9UBU6|FA8A1_HUMAN Protein FAM8A1 OS=Homo sapiens GN=FAM8A1 PE=1 SV=1//1.75083e-07	154.048	159.491	279.347	119.624
Sjp_0069650	Sjp_0069650	sp|Q6P964|P4R2A_DANRE Serine/threonine-protein phosphatase 4 regulatory subunit 2-A OS=Danio rerio GN=ppp4r2a PE=2 SV=2//1.06893e-21	153.891	50.7437	154.757	64.0062
Sjp_0120500	Sjp_0120500	-//-	153.874	116.037	99.606	161.157
Sjp_0052700	Sjp_0052700	sp|P54728|RD23B_MOUSE UV excision repair protein RAD23 homolog B OS=Mus musculus GN=Rad23b PE=1 SV=2//1.5424e-65	153.79	584.887	150.943	523.778
Sjp_0094070	Sjp_0094070	sp|Q6DH66|TM20B_DANRE Mitochondrial import receptor subunit TOM20 homolog B OS=Danio rerio GN=tomm20b PE=1 SV=1//3.31306e-25	153.768	93.2137	199.827	89.5529
Sjp_0096420	Sjp_0096420	sp|Q96S52|PIGS_HUMAN GPI transamidase component PIG-S OS=Homo sapiens GN=PIGS PE=1 SV=3//4.12005e-06	153.592	37.0824	186.649	31.7664
Sjp_0011060	Sjp_0011060	-//-	153.527	105.423	199.058	105.286
Sjp_0024920	Sjp_0024920	sp|Q6R748|STXB1_CHICK Syntaxin-binding protein 1 OS=Gallus gallus GN=STXBP1 PE=2 SV=1//1.22496e-18	153.428	121.165	175.843	131.274
Sjp_0023700	Sjp_0023700	sp|P70187|HIAT1_MOUSE Hippocampus abundant transcript 1 protein OS=Mus musculus GN=Hiat1 PE=2 SV=3//2.42162e-101	153.075	114.018	174.593	95.0978
Sjp_0122500	Sjp_0122500	sp|P45447|E78C_DROME Ecdysone-induced protein 78C OS=Drosophila melanogaster GN=Eip78C PE=2 SV=4//9.54789e-16	152.992	5.15419	109.492	10.6673
Sjp_0055700	Sjp_0055700	sp|Q13526|PIN1_HUMAN Peptidyl-prolyl cis-trans isomerase NIMA-interacting 1 OS=Homo sapiens GN=PIN1 PE=1 SV=1//1.10766e-51	152.971	153.847	186.268	135.712
Sjp_0010800	Sjp_0010800	sp|P37879|SYK_CRIGR Lysine--tRNA ligase OS=Cricetulus griseus GN=KARS PE=1 SV=1//0	152.765	59.6382	155.93	54.6497
Sjp_0027300	Sjp_0027300	-//-	152.718	112.824	131.805	97.9399
Sjp_0051550	Sjp_0051550	sp|Q91876|MCM7A_XENLA DNA replication licensing factor mcm7-A OS=Xenopus laevis GN=mcm7-a PE=1 SV=2//4.174e-56	152.697	67.8971	162.841	60.8119
Sjp_0072270	Sjp_0072270	sp|Q3SWY2|ILK_BOVIN Integrin-linked protein kinase OS=Bos taurus GN=ILK PE=2 SV=1//2.93278e-98	152.659	214.353	160.074	172.208
Sjp_0014510	Sjp_0014510	sp|Q5RD00|AAPK2_PONAB 5&apos;-AMP-activated protein kinase catalytic subunit alpha-2 OS=Pongo abelii GN=PRKAA2 PE=2 SV=1//4.0051e-173	152.591	150.364	136.944	141.17
Sjp_0036890	Sjp_0036890	sp|Q32LC7|G3BP1_BOVIN Ras GTPase-activating protein-binding protein 1 OS=Bos taurus GN=G3BP PE=2 SV=1//7.27694e-21	152.455	192.071	172.8	169.746
Sjp_0049390	Sjp_0049390	sp|Q5R478|AP3M1_PONAB AP-3 complex subunit mu-1 OS=Pongo abelii GN=AP3M1 PE=2 SV=1//8.19941e-125	152.398	120.402	157.635	108.184
Sjp_0065400	Sjp_0065400	-//-	152.216	50.2361	140.951	76.5038
Sjp_0103700	Sjp_0103700	sp|Q60809|CNOT7_MOUSE CCR4-NOT transcription complex subunit 7 OS=Mus musculus GN=Cnot7 PE=1 SV=1//9.10601e-71	152.012	173.631	201.322	154.869
Sjp_0046310	Sjp_0046310	sp|Q32S24|COBA2_BOVIN Collagen alpha-2(XI) chain OS=Bos taurus GN=COL11A2 PE=3 SV=1//4.20417e-12	151.965	407.201	90.698	425.496
Sjp_0037030	Sjp_0037030	sp|Q3TAE8|ALG6_MOUSE Dolichyl pyrophosphate Man9GlcNAc2 alpha-1,3-glucosyltransferase OS=Mus musculus GN=Alg6 PE=2 SV=1//1.26396e-109	151.911	48.1032	198.982	36.8827
Sjp_0045300	Sjp_0045300	-//-	151.734	344.14	176.605	307.595
Sjp_0054660	Sjp_0054660	sp|Q6GPQ5|DPH1_XENLA Diphthamide biosynthesis protein 1 OS=Xenopus laevis GN=dph1 PE=2 SV=2//4.49107e-153	151.604	117.902	225.719	92.7471
Sjp_0069210	Sjp_0069210	sp|O18883|TXND9_BOVIN Thioredoxin domain-containing protein 9 OS=Bos taurus GN=TXNDC9 PE=2 SV=2//7.12733e-60	151.599	147.777	152.544	112.1
Sjp_0071530	Sjp_0071530	sp|O15173|PGRC2_HUMAN Membrane-associated progesterone receptor component 2 OS=Homo sapiens GN=PGRMC2 PE=1 SV=1//2.34011e-42	151.449	156.19	212.709	137.325
Sjp_0013330	Sjp_0013330	sp|Q6NQI8|LAG13_ARATH LAG1 longevity assurance homolog 3 OS=Arabidopsis thaliana GN=At1g13580 PE=2 SV=2//7.14115e-14	151.348	31.3223	193.171	18.4196
Sjp_0094710	Sjp_0094710	sp|Q5XIG8|STRAP_RAT Serine-threonine kinase receptor-associated protein OS=Rattus norvegicus GN=Strap PE=1 SV=1//8.43778e-56	151.11	139.043	171.58	142.344
Sjp_0061690	Sjp_0061690	sp|Q9D7M8|RPB4_MOUSE DNA-directed RNA polymerase II subunit RPB4 OS=Mus musculus GN=Polr2d PE=2 SV=2//3.02953e-42	151.043	116.261	271.591	95.3147
Sjp_0039750	Sjp_0039750	sp|A6QPF8|T120B_BOVIN Transmembrane protein 120B OS=Bos taurus GN=TMEM120B PE=2 SV=1//2.92569e-86	150.898	65.1104	129.692	63.6502
Sjp_0070570	Sjp_0070570	sp|P49282|NRAM2_MOUSE Natural resistance-associated macrophage protein 2 OS=Mus musculus GN=Slc11a2 PE=1 SV=2//9.72818e-67	150.88	186.351	230.422	146.012
Sjp_0051310	Sjp_0051310	sp|Q9H553|ALG2_HUMAN Alpha-1,3/1,6-mannosyltransferase ALG2 OS=Homo sapiens GN=ALG2 PE=1 SV=1//2.60741e-23	150.818	91.5086	152.855	77.168
Sjp_0077240	Sjp_0077240	VHA44	150.263	177.315	168.159	157.837
Sjp_0093750	Sjp_0093750	sp|Q09103|DGK2_DROME Eye-specific diacylglycerol kinase OS=Drosophila melanogaster GN=rdgA PE=2 SV=2//2.52948e-10	150.039	107.28	214.287	91.6011
Sjp_0085950	Sjp_0085950	sp|Q8TAT6|NPL4_HUMAN Nuclear protein localization protein 4 homolog OS=Homo sapiens GN=NPLOC4 PE=1 SV=3//6.47456e-134	149.728	79.0462	180.338	82.2194
Sjp_0111810	Sjp_0111810	-//-	149.447	56.1875	169.3	79.683
Sjp_0018260	Sjp_0018260	sp|A0JMG1|SPOLB_DANRE Speckle-type POZ protein-like B OS=Danio rerio GN=spoplb PE=2 SV=2//1.68774e-47	149.27	237.533	141.039	245.689
Sjp_0068790	Sjp_0068790	sp|Q14643|ITPR1_HUMAN Inositol 1,4,5-trisphosphate receptor type 1 OS=Homo sapiens GN=ITPR1 PE=1 SV=3//9.04589e-19	149.191	3.19321	148.502	5.14037
Sjp_0046570	Sjp_0046570	sp|Q6P0H6|CSN4_DANRE COP9 signalosome complex subunit 4 OS=Danio rerio GN=cops4 PE=2 SV=1//6.94161e-72	149.154	147.428	159.699	123.2
Sjp_0081030	Sjp_0081030	sp|Q9H7P6|MB12B_HUMAN Multivesicular body subunit 12B OS=Homo sapiens GN=MVB12B PE=1 SV=2//5.67121e-21	148.647	145.474	192.935	146.173
Sjp_0053110	Sjp_0053110	sp|Q8LKS5|LACS7_ARATH Long chain acyl-CoA synthetase 7, peroxisomal OS=Arabidopsis thaliana GN=LACS7 PE=1 SV=2//2.52644e-15	148.536	133.671	151.827	182.302
Sjp_0069930	Sjp_0069930	-//-	148.356	93.5887	84.515	77.8031
Sjp_0090380	Sjp_0090380	sp|Q00168|KCC2A_DROME Calcium/calmodulin-dependent protein kinase type II alpha chain OS=Drosophila melanogaster GN=CaMKII PE=1 SV=1//3.30727e-67	148.314	307.157	200.142	281.243
Sjp_0068090	Sjp_0068090	sp|Q8R3N6|THOC1_MOUSE THO complex subunit 1 OS=Mus musculus GN=Thoc1 PE=1 SV=1//1.61376e-121	148.17	158.684	134.902	142.924
Sjp_0101160	Sjp_0101160	sp|Q8TBZ3|WDR20_HUMAN WD repeat-containing protein 20 OS=Homo sapiens GN=WDR20 PE=1 SV=2//1.72727e-09	148.164	101.087	155.518	109.176
Sjp_0009420	Sjp_0009420	-//-	148.158	108.081	128.678	139.167
Sjp_0066380	Sjp_0066380	sp|Q8R081|HNRPL_MOUSE Heterogeneous nuclear ribonucleoprotein L OS=Mus musculus GN=Hnrnpl PE=1 SV=2//1.68647e-23	147.753	34.7781	141.5	49.6519
Sjp_0104900	Sjp_0104900	-//-	147.649	401.023	142.07	254.856
Sjp_0069860	Sjp_0069860	sp|Q9VXB0|NECAP_DROME NECAP-like protein CG9132 OS=Drosophila melanogaster GN=CG9132 PE=2 SV=1//3.73942e-68	147.494	133.111	198.072	136.978
Sjp_0085280	Sjp_0085280	sp|Q5XI13|GRWD1_RAT Glutamate-rich WD repeat-containing protein 1 OS=Rattus norvegicus GN=Grwd1 PE=2 SV=1//5.03653e-12	147.493	90.3497	172.732	76.2657
Sjp_0068700	Sjp_0068700	sp|Q6NYU7|UPP_DANRE Uracil phosphoribosyltransferase homolog OS=Danio rerio GN=uprt PE=2 SV=1//1.3528e-85	147.306	168.521	139.783	133.734
Sjp_0066820	Sjp_0066820	sp|O43747|AP1G1_HUMAN AP-1 complex subunit gamma-1 OS=Homo sapiens GN=AP1G1 PE=1 SV=5//0	147.225	104.206	160.217	113.971
Sjp_0019350	Sjp_0019350	sp|P34897|GLYM_HUMAN Serine hydroxymethyltransferase, mitochondrial OS=Homo sapiens GN=SHMT2 PE=1 SV=3//4.46819e-65	147.061	90.2054	122.049	75.114
Sjp_0051110	Sjp_0051110	sp|Q6NYT1|MED8_DANRE Mediator of RNA polymerase II transcription subunit 8 OS=Danio rerio GN=med8 PE=2 SV=1//1.38099e-19	147.035	120.312	151.03	85.4749
Sjp_0092590	Sjp_0092590	YWHAE-PROV	147.026	543.803	123.806	474.824
Sjp_0129550	Sjp_0129550	sp|Q5ZHX6|S41A2_CHICK Solute carrier family 41 member 2 OS=Gallus gallus GN=SLC41A2 PE=2 SV=1//4.69533e-09	146.968	33.9852	148.368	28.6044
Sjp_0072440	Sjp_0072440	sp|Q800L1|SURF1_CHICK Surfeit locus protein 1 OS=Gallus gallus GN=SURF1 PE=3 SV=1//5.40615e-51	146.793	115.452	181.492	87.1166
Sjp_0031170	Sjp_0031170	sp|O43934|MFS11_HUMAN UNC93-like protein MFSD11 OS=Homo sapiens GN=MFSD11 PE=2 SV=2//6.05649e-60	146.666	105.52	178.431	86.265
Sjp_0071890	Sjp_0071890	sp|Q5U2P0|DI3L1_RAT DIS3-like exonuclease 1 OS=Rattus norvegicus GN=Dis3l PE=2 SV=2//2.19916e-92	146.579	72.7725	175.872	89.6189
Sjp_0073930	Sjp_0073930	sp|Q8C5L6|INP5K_MOUSE Inositol polyphosphate 5-phosphatase K OS=Mus musculus GN=Inpp5k PE=2 SV=2//3.73027e-25	146.539	26.373	140.686	24.8081
Sjp_0088940	Sjp_0088940	sp|Q9ULC5|ACSL5_HUMAN Long-chain-fatty-acid--CoA ligase 5 OS=Homo sapiens GN=ACSL5 PE=1 SV=1//3.55513e-12	146.345	176.428	165.862	218.742
Sjp_0025190	Sjp_0025190	sp|Q9V3A6|ERO1L_DROME Ero1-like protein OS=Drosophila melanogaster GN=Ero1L PE=2 SV=2//3.61471e-101	145.971	81.7301	177.27	71.9902
Sjp_0003000	Sjp_0003000	sp|Q3U962|CO5A2_MOUSE Collagen alpha-2(V) chain OS=Mus musculus GN=Col5a2 PE=1 SV=1//1.59178e-06	145.864	429.55	75.5973	569.382
Sjp_0067130	Sjp_0067130	sp|Q8NBJ9|SIDT2_HUMAN SID1 transmembrane family member 2 OS=Homo sapiens GN=SIDT2 PE=1 SV=2//4.14813e-61	145.768	113.784	139.402	126.908
Sjp_0020670	Sjp_0020670	sp|Q6GM59|MOT12_XENLA Monocarboxylate transporter 12 OS=Xenopus laevis GN=slc16a12 PE=2 SV=1//6.46125e-11	145.742	81.2676	121.4	74.8355
Sjp_0087440	Sjp_0087440	sp|Q9C102|GLT1_SCHPO Putative glutamate synthase [NADPH] OS=Schizosaccharomyces pombe (strain 972 / ATCC 24843) GN=glt1 PE=2 SV=1//1.33694e-73	145.722	44.0339	142.889	39.894
Sjp_0005900	Sjp_0005900	sp|Q9VY28|RT25_DROME Probable 28S ribosomal protein S25, mitochondrial OS=Drosophila melanogaster GN=mRpS25 PE=1 SV=1//3.01568e-32	145.716	191.688	165.138	167.336
Sjp_0081210	Sjp_0081210	sp|Q5ZHN3|WIPI2_CHICK WD repeat domain phosphoinositide-interacting protein 2 OS=Gallus gallus GN=WIPI2 PE=2 SV=1//7.94403e-47	145.415	77.4955	202.846	62.3025
Sjp_0092780	Sjp_0092780	-//-	145.38	27.098	276.199	34.9431
Sjp_0046920	Sjp_0046920	sp|Q8BMF3|MAON_MOUSE NADP-dependent malic enzyme, mitochondrial OS=Mus musculus GN=Me3 PE=1 SV=2//9.25618e-53	145.088	59.698	156.025	58.1507
Sjp_0064490	Sjp_0064490	-//-	144.876	31.5719	168.365	37.6806
Sjp_0128240	Sjp_0128240	sp|Q8K354|CBR3_MOUSE Carbonyl reductase [NADPH] 3 OS=Mus musculus GN=Cbr3 PE=2 SV=1//3.69489e-28	144.805	299.221	136.182	228.019
Sjp_0132280	Sjp_0132280	sp|P25209|NFYB_MAIZE Nuclear transcription factor Y subunit B OS=Zea mays GN=NFY2 PE=2 SV=1//1.25549e-48	144.805	126.322	169.354	123.042
Sjp_0020080	Sjp_0020080	sp|Q4R4I6|CAP1_MACFA Adenylyl cyclase-associated protein 1 OS=Macaca fascicularis GN=CAP1 PE=2 SV=3//8.82638e-37	144.79	170.614	132.452	182.026
Sjp_0019800	Sjp_0019800	sp|Q7ZUH1|CN166_DANRE UPF0568 protein C14orf166 homolog OS=Danio rerio GN=zgc:56576 PE=2 SV=1//4.37017e-42	144.7	103.408	154.454	78.9201
Sjp_0070220	Sjp_0070220	sp|O54862|MBTP2_CRIGR Membrane-bound transcription factor site-2 protease OS=Cricetulus griseus GN=MBTPS2 PE=2 SV=1//1.6339e-81	144.47	57.2713	182.917	74.892
Sjp_0055480	Sjp_0055480	sp|Q0MQB1|NDUA8_PANTR NADH dehydrogenase [ubiquinone] 1 alpha subcomplex subunit 8 OS=Pan troglodytes GN=NDUFA8 PE=2 SV=3//2.52932e-33	144.43	127.195	153.428	133.312
Sjp_0081760	Sjp_0081760	sp|Q7PPA5|ATC1_ANOGA Calcium-transporting ATPase sarcoplasmic/endoplasmic reticulum type OS=Anopheles gambiae GN=Ca-P60A PE=3 SV=5//3.11475e-21	144.295	228.857	141.989	205.09
Sjp_0092860	Sjp_0092860	sp|Q5ZIV5|PDC10_CHICK Programmed cell death protein 10 OS=Gallus gallus GN=PDCD10 PE=2 SV=1//1.98338e-24	144.117	165.163	123.859	185.953
Sjp_0094180	Sjp_0094180	sp|Q9CQ36|DPOE4_MOUSE DNA polymerase epsilon subunit 4 OS=Mus musculus GN=Pole4 PE=3 SV=1//6.246e-09	143.733	166.657	284.347	129.24
Sjp_0087810	Sjp_0087810	sp|Q01664|TFAP4_HUMAN Transcription factor AP-4 OS=Homo sapiens GN=TFAP4 PE=1 SV=2//6.52374e-19	143.608	33.3648	159.014	40.6102
Sjp_0006190	Sjp_0006190	sp|Q8BW10|NOB1_MOUSE RNA-binding protein NOB1 OS=Mus musculus GN=Nob1 PE=1 SV=1//3.16387e-32	143.495	92.1295	121.526	78.8662
Sjp_0091640	Sjp_0091640	sp|Q9JID6|ACSL1_CAVPO Long-chain-fatty-acid--CoA ligase 1 OS=Cavia porcellus GN=ACSL1 PE=2 SV=1//6.12036e-10	143.48	166.884	98.314	181.199
Sjp_0093600	Sjp_0093600	-//-	143.413	0	114.214	2.55062
Sjp_0054820	Sjp_0054820	-//-	142.954	129.684	177.145	126.734
Sjp_0034160	Sjp_0034160	-//-	142.786	68.4453	169.139	57.7163
Sjp_0051530	Sjp_0051530	sp|Q8BKC5|IPO5_MOUSE Importin-5 OS=Mus musculus GN=Ipo5 PE=1 SV=3//4.17223e-171	142.712	161.718	134.535	140.429
Sjp_0080500	Sjp_0080500	sp|Q5ZK10|NSF1C_CHICK NSFL1 cofactor p47 OS=Gallus gallus GN=NSFL1C PE=2 SV=1//2.52663e-09	142.447	102.347	159.766	103.171
Sjp_0133270	Sjp_0133270	sp|O95373|IPO7_HUMAN Importin-7 OS=Homo sapiens GN=IPO7 PE=1 SV=1//0	142.436	60.2996	154.542	65.1423
Sjp_0110460	Sjp_0110460	-//-	142.429	152.171	148.439	125.615
Sjp_0000890	Sjp_0000890	sp|Q64535|ATP7B_RAT Copper-transporting ATPase 2 OS=Rattus norvegicus GN=Atp7b PE=2 SV=1//5.3384e-25	142.342	52.3233	155.524	59.5666
Sjp_0082140	Sjp_0082140	sp|P22700|ATC1_DROME Calcium-transporting ATPase sarcoplasmic/endoplasmic reticulum type OS=Drosophila melanogaster GN=Ca-P60A PE=1 SV=2//3.32304e-112	142.312	244.038	132.495	206.68
Sjp_0043770	Sjp_0043770	sp|Q969N2|PIGT_HUMAN GPI transamidase component PIG-T OS=Homo sapiens GN=PIGT PE=1 SV=1//8.40588e-79	142.17	49.3961	192.631	43.7705
Sjp_0065450	Sjp_0065450	sp|P25824|KAD_SCHMA Adenylate kinase OS=Schistosoma mansoni PE=2 SV=1//2.1425e-45	142.123	293.307	195.992	250.8
Sjp_0036850	Sjp_0036850	sp|Q9FIH9|CML37_ARATH Calcium-binding protein CML37 OS=Arabidopsis thaliana GN=CML37 PE=2 SV=1//4.48486e-08	141.735	1386.74	161.792	803.73
Sjp_0044560	Sjp_0044560	sp|O15027|SC16A_HUMAN Protein transport protein Sec16A OS=Homo sapiens GN=SEC16A PE=1 SV=3//1.49165e-25	141.638	34.2257	167.292	43.7167
Sjp_0000700	Sjp_0000700	sp|O54781|SRPK2_MOUSE SRSF protein kinase 2 OS=Mus musculus GN=Srpk2 PE=1 SV=2//7.72005e-78	141.431	160.836	140.18	178.592
Sjp_0017710	Sjp_0017710	sp|Q6ZQ89|MARH6_MOUSE E3 ubiquitin-protein ligase MARCH6 OS=Mus musculus GN=March6 PE=2 SV=2//2.05233e-11	141.404	71.8747	155.169	66.8043
Sjp_0093830	Sjp_0093830	sp|Q6F596|GGPPS_RAT Geranylgeranyl pyrophosphate synthase OS=Rattus norvegicus GN=Ggps1 PE=2 SV=1//2.72568e-32	141.336	131.959	124.37	126.68
Sjp_0111720	Sjp_0111720	sp|A6H751|FOLC_BOVIN Folylpolyglutamate synthase, mitochondrial OS=Bos taurus GN=FPGS PE=2 SV=1//2.1394e-40	141.336	69.5526	126.695	71.2988
Sjp_0023550	Sjp_0023550	-//-	141.248	61.9594	81.0357	160.114
Sjp_0118960	Sjp_0118960	-//-	141.248	61.9594	0	0
Sjp_0015390	Sjp_0015390	-//-	141.248	20.6531	0	16.0114
Sjp_0074530	Sjp_0074530	GMD	140.88	106.706	152.101	99.0394
Sjp_0069890	Sjp_0069890	EXP1	140.683	143.081	144.868	130.091
Sjp_0132010	Sjp_0132010	sp|Q9D5V6|SYAP1_MOUSE Synapse-associated protein 1 OS=Mus musculus GN=Syap1 PE=1 SV=1//3.19976e-17	140.641	165.806	152.96	158.455
Sjp_0038080	Sjp_0038080	sp|Q6AX23|QSOX2_XENLA Sulfhydryl oxidase 2 OS=Xenopus laevis GN=qsox2 PE=2 SV=1//3.26658e-38	140.506	298.235	117.222	292.522
Sjp_0110870	Sjp_0110870	sp|Q8VCD5|MED17_MOUSE Mediator of RNA polymerase II transcription subunit 17 OS=Mus musculus GN=Med17 PE=1 SV=1//4.17964e-25	140.468	54.3443	136.049	60.2193
Sjp_0012040	Sjp_0012040	sp|Q3UJZ3|ARMC7_MOUSE Armadillo repeat-containing protein 7 OS=Mus musculus GN=Armc7 PE=2 SV=2//1.55884e-24	140.337	62.8388	148.858	68.0106
Sjp_0085020	Sjp_0085020	-//-	140.322	97.6936	122.294	91.6017
Sjp_0048760	Sjp_0048760	sp|Q9NR71|ASAH2_HUMAN Neutral ceramidase OS=Homo sapiens GN=ASAH2 PE=1 SV=2//9.85454e-119	140.188	238.907	174.049	143.594
Sjp_0037550	Sjp_0037550	-//-	140.188	9.52906	154.029	12.0959
Sjp_0003290	Sjp_0003290	sp|O88202|LPP60_RAT 60 kDa lysophospholipase OS=Rattus norvegicus GN=Aspg PE=1 SV=1//3.35913e-38	140.103	5.83561	93.7883	7.10677
Sjp_0092070	Sjp_0092070	sp|P05132|KAPCA_MOUSE cAMP-dependent protein kinase catalytic subunit alpha OS=Mus musculus GN=Prkaca PE=1 SV=3//4.89897e-124	140.08	154.664	146.667	138.678
Sjp_0130360	Sjp_0130360	-//-	140.065	15.5624	59.3369	24.6396
Sjp_0036220	Sjp_0036220	sp|O95870|ABHGA_HUMAN Abhydrolase domain-containing protein 16A OS=Homo sapiens GN=ABHD16A PE=1 SV=3//5.55044e-42	139.888	107.981	177.244	103.098
Sjp_0013370	Sjp_0013370	sp|Q9Y265|RUVB1_HUMAN RuvB-like 1 OS=Homo sapiens GN=RUVBL1 PE=1 SV=1//1.85058e-32	139.885	157.367	166.771	119.242
Sjp_0011050	Sjp_0011050	sp|Q5F339|CCHL_CHICK Cytochrome c-type heme lyase OS=Gallus gallus GN=HCCS PE=2 SV=1//2.66322e-79	139.852	45.279	161.284	49.3558
Sjp_0038720	Sjp_0038720	-//-	139.456	165.401	196.044	109.224
Sjp_0010790	Sjp_0010790	-//-	139.436	219.629	214.483	214.535
Sjp_0031700	Sjp_0031700	DLDH	139.413	176.028	156.715	158.952
Sjp_0071080	Sjp_0071080	sp|O70404|VAMP8_MOUSE Vesicle-associated membrane protein 8 OS=Mus musculus GN=Vamp8 PE=1 SV=1//1.00795e-08	139.39	456.669	158.945	400.276
Sjp_0112430	Sjp_0112430	sp|Q90512|ODO2_TAKRU Dihydrolipoyllysine-residue succinyltransferase component of 2-oxoglutarate dehydrogenase complex, mitochondrial (Fragment) OS=Takifugu rubripes GN=dlst PE=3 SV=1//1.57177e-157	139.364	142.56	173.501	134.09
Sjp_0038400	Sjp_0038400	-//-	139.324	79.9739	118.893	65.998
Sjp_0007710	Sjp_0007710	sp|P70076|SYHC_TAKRU Histidine--tRNA ligase, cytoplasmic OS=Takifugu rubripes GN=hars PE=3 SV=1//0	139.246	118.677	126.078	108.643
Sjp_0014520	Sjp_0014520	sp|Q66L17|HDDC2_XENLA HD domain-containing protein 2 OS=Xenopus laevis GN=hddc2 PE=2 SV=1//5.98786e-24	139.239	85.9556	134.26	79.7095
Sjp_0049430	Sjp_0049430	sp|Q4V7C6|GUAA_RAT GMP synthase [glutamine-hydrolyzing] OS=Rattus norvegicus GN=Gmps PE=1 SV=1//5.30484e-125	139.181	142.699	173.83	134.658
Sjp_0118400	Sjp_0118400	sp|P26256|ANX12_HYDVU Annexin-B12 OS=Hydra vulgaris GN=ANXB12 PE=1 SV=1//2.15708e-06	139.095	349.894	113.009	136.796
Sjp_0045560	Sjp_0045560	sp|Q96BZ9|TBC20_HUMAN TBC1 domain family member 20 OS=Homo sapiens GN=TBC1D20 PE=1 SV=1//1.0284e-18	139.03	83.5621	155.3	74.4909
Sjp_0042860	Sjp_0042860	GMF-BETA	139.021	219.029	260.304	177.225
Sjp_0032040	Sjp_0032040	-//-	138.814	208.732	244.298	178.972
Sjp_0086260	Sjp_0086260	sp|Q178E6|MED22_AEDAE Mediator of RNA polymerase II transcription subunit 22 OS=Aedes aegypti GN=MED22 PE=3 SV=1//1.81147e-19	138.575	125.33	195.955	79.3973
Sjp_0114800	Sjp_0114800	sp|Q8BVF7|APH1A_MOUSE Gamma-secretase subunit APH-1A OS=Mus musculus GN=Aph1a PE=2 SV=2//7.8457e-14	138.475	119.051	122.958	89.0758
Sjp_0002800	Sjp_0002800	-//-	138.454	191.068	135.18	156.375
Sjp_0132640	Sjp_0132640	-//-	138.213	76.9786	139.08	153.095
Sjp_0047880	Sjp_0047880	sp|Q5M9B1|SPSB3_XENLA SPRY domain-containing SOCS box protein 3 OS=Xenopus laevis GN=spsb3 PE=2 SV=1//8.00033e-13	138.102	57.6955	142.712	85.2498
Sjp_0059580	Sjp_0059580	-//-	138.008	98.5848	238.937	89.9443
Sjp_0092180	Sjp_0092180	sp|Q8CIV2|MBRL_MOUSE Membralin OS=Mus musculus GN=Tmem259 PE=1 SV=2//3.95127e-08	137.966	121.84	164.026	107.648
Sjp_0010250	Sjp_0010250	PIM1	137.931	39.8597	125.181	35.7081
Sjp_0094860	Sjp_0094860	sp|Q2KIT4|DNJB4_BOVIN DnaJ homolog subfamily B member 4 OS=Bos taurus GN=DNAJB4 PE=2 SV=1//3.38596e-42	137.703	145.155	184.909	133.505
Sjp_0042970	Sjp_0042970	sp|Q15008|PSMD6_HUMAN 26S proteasome non-ATPase regulatory subunit 6 OS=Homo sapiens GN=PSMD6 PE=1 SV=1//3.42934e-130	137.669	168.915	135.062	115.023
Sjp_0064570	Sjp_0064570	sp|P55326|YZG1_CAEEL Uncharacterized protein F13E6.1 OS=Caenorhabditis elegans GN=F13E6.1 PE=3 SV=2//1.12109e-16	137.645	231.003	171.063	180.325
Sjp_0056310	Sjp_0056310	sp|Q5FW12|TIPRL_XENTR TIP41-like protein OS=Xenopus tropicalis GN=tiprl PE=2 SV=1//1.82346e-40	137.455	107.929	116.125	100.679
Sjp_0058450	Sjp_0058450	sp|P91799|IM25_SCHJA 25 kDa integral membrane protein OS=Schistosoma japonicum PE=2 SV=1//6.89435e-17	137.177	763.51	93.7169	555.237
Sjp_0040830	Sjp_0040830	sp|P38411|GNAQ_LYMST Guanine nucleotide-binding protein G(q) subunit alpha OS=Lymnaea stagnalis PE=2 SV=1//0	137.03	92.7367	126.714	134.742
Sjp_0086440	Sjp_0086440	sp|P34508|CRN6_CAEEL Cell death-related nuclease 6 OS=Caenorhabditis elegans GN=crn-6 PE=2 SV=3//1.62514e-25	136.679	171.669	243.008	108.886
Sjp_0006180	Sjp_0006180	sp|Q13148|TADBP_HUMAN TAR DNA-binding protein 43 OS=Homo sapiens GN=TARDBP PE=1 SV=1//7.31942e-86	136.607	90.0375	151.668	81.0076
Sjp_0112190	Sjp_0112190	CREB3L2	136.553	56.2619	119.875	46.0907
Sjp_0071940	Sjp_0071940	sp|Q32PE0|RPAB2_BOVIN DNA-directed RNA polymerases I, II, and III subunit RPABC2 OS=Bos taurus GN=POLR2F PE=2 SV=1//3.0207e-35	135.489	60.8881	193.658	54.2095
Sjp_0042190	Sjp_0042190	sp|Q8CHP0|ZC3H3_MOUSE Zinc finger CCCH domain-containing protein 3 OS=Mus musculus GN=Zc3h3 PE=2 SV=1//1.16609e-17	135.461	36.7874	144.318	46.2635
Sjp_0026300	Sjp_0026300	DDX50	135.311	70.9541	153.903	73.4908
Sjp_0052490	Sjp_0052490	sp|Q86SQ9|DHDDS_HUMAN Dehydrodolichyl diphosphate syntase complex subunit DHDDS OS=Homo sapiens GN=DHDDS PE=1 SV=3//4.59346e-79	135.156	69.981	185.036	66.363
Sjp_0110090	Sjp_0110090	LDHA-PROV	134.969	6.10622	152.058	0
Sjp_0073060	Sjp_0073060	-//-	134.886	162.242	135.329	178.379
Sjp_0121120	Sjp_0121120	sp|P08579|RU2B_HUMAN U2 small nuclear ribonucleoprotein B&apos;&apos; OS=Homo sapiens GN=SNRPB2 PE=1 SV=1//2.62306e-54	134.484	262.769	198.76	209.646
Sjp_0097210	Sjp_0097210	sp|Q6UX98|ZDH24_HUMAN Probable palmitoyltransferase ZDHHC24 OS=Homo sapiens GN=ZDHHC24 PE=1 SV=1//8.64031e-18	134.433	51.128	181.543	34.9424
Sjp_0033620	Sjp_0033620	sp|Q5RBT0|PDCD5_PONAB Programmed cell death protein 5 OS=Pongo abelii GN=PDCD5 PE=2 SV=3//1.77131e-24	134.209	174.125	221.993	111.554
Sjp_0122240	Sjp_0122240	sp|Q925U4|EDEM1_MOUSE ER degradation-enhancing alpha-mannosidase-like protein 1 OS=Mus musculus GN=Edem1 PE=1 SV=1//1.74139e-21	134.092	55.8787	91.8957	39.9977
Sjp_0073200	Sjp_0073200	sp|Q9BQ67|GRWD1_HUMAN Glutamate-rich WD repeat-containing protein 1 OS=Homo sapiens GN=GRWD1 PE=1 SV=1//2.05113e-61	133.562	71.1181	165.126	63.3368
Sjp_0085100	Sjp_0085100	sp|Q8R323|RFC3_MOUSE Replication factor C subunit 3 OS=Mus musculus GN=Rfc3 PE=2 SV=1//4.06761e-17	133.355	70.4931	121.376	12.7498
Sjp_0003870	Sjp_0003870	sp|Q96IG2|FXL20_HUMAN F-box/LRR-repeat protein 20 OS=Homo sapiens GN=FBXL20 PE=1 SV=2//3.44051e-91	133.339	120.04	124.049	145.261
Sjp_0040930	Sjp_0040930	sp|Q9JHN8|STK19_MOUSE Serine/threonine-protein kinase 19 OS=Mus musculus GN=Stk19 PE=2 SV=2//2.73858e-21	133.31	102.317	139.813	95.9487
Sjp_0128700	Sjp_0128700	sp|P51930|NU1M_DROBF NADH-ubiquinone oxidoreductase chain 1 (Fragments) OS=Drosophila bifasciata GN=mt:ND1 PE=3 SV=2//7.67651e-11	133.189	192.394	151.793	106.664
Sjp_0131000	Sjp_0131000	-//-	133.189	169.948	279.191	176.547
Sjp_0093790	Sjp_0093790	sp|Q8IZE3|PACE1_HUMAN Protein-associating with the carboxyl-terminal domain of ezrin OS=Homo sapiens GN=SCYL3 PE=1 SV=3//3.04101e-09	133.11	74.3712	152.201	89.2419
Sjp_0098740	Sjp_0098740	sp|Q93Z24|BGA17_ARATH Beta-galactosidase 17 OS=Arabidopsis thaliana GN=BGAL17 PE=2 SV=1//2.17369e-10	133.105	153.761	144.623	207.632
Sjp_0025300	Sjp_0025300	sp|Q922K7|NOP2_MOUSE Probable 28S rRNA (cytosine-C(5))-methyltransferase OS=Mus musculus GN=Nop2 PE=1 SV=1//1.62401e-21	133.06	72.0475	110.184	40.8812
Sjp_0005890	Sjp_0005890	sp|Q63ZH8|F136A_XENLA Protein FAM136A OS=Xenopus laevis GN=fam136a PE=2 SV=1//4.67989e-23	133.046	71.4859	128.091	46.2166
Sjp_0103430	Sjp_0103430	sp|Q23356|MIG15_CAEEL Serine/threonine-protein kinase mig-15 OS=Caenorhabditis elegans GN=mig-15 PE=2 SV=3//1.72345e-45	132.954	67.6063	110.488	83.4032
Sjp_0102570	Sjp_0102570	sp|Q75N73|S39AE_MOUSE Zinc transporter ZIP14 OS=Mus musculus GN=Slc39a14 PE=1 SV=1//1.08933e-54	132.94	170.573	152.805	159.706
Sjp_0035990	Sjp_0035990	sp|Q9BY77|PDIP3_HUMAN Polymerase delta-interacting protein 3 OS=Homo sapiens GN=POLDIP3 PE=1 SV=2//4.84021e-21	132.833	76.0432	150.238	69.1208
Sjp_0068440	Sjp_0068440	sp|Q6ZQ38|CAND1_MOUSE Cullin-associated NEDD8-dissociated protein 1 OS=Mus musculus GN=Cand1 PE=2 SV=2//1.99843e-30	132.656	93.0648	129.473	106.776
Sjp_0003950	Sjp_0003950	-//-	132.589	314.034	209.66	206.066
Sjp_0107190	Sjp_0107190	sp|Q5ZHP5|CHM4B_CHICK Charged multivesicular body protein 4b OS=Gallus gallus GN=CHMP4B PE=2 SV=1//1.56961e-46	132.57	330.815	145.315	281.731
Sjp_0106360	Sjp_0106360	sp|Q9H6U8|ALG9_HUMAN Alpha-1,2-mannosyltransferase ALG9 OS=Homo sapiens GN=ALG9 PE=1 SV=2//8.09587e-14	132.557	73.2358	164.429	79.287
Sjp_0099930	Sjp_0099930	sp|Q8BHD7|PTBP3_MOUSE Polypyrimidine tract-binding protein 3 OS=Mus musculus GN=Ptbp3 PE=2 SV=1//1.8339e-112	132.503	60.6455	153.916	75.089
Sjp_0112610	Sjp_0112610	sp|Q6AXL8|ZMAT5_DANRE Zinc finger matrin-type protein 5 OS=Danio rerio GN=zmat5 PE=2 SV=1//6.77384e-16	132.481	159.491	218.24	109.859
Sjp_0029780	Sjp_0029780	-//-	132.41	110.181	121.819	101.104
Sjp_0042310	Sjp_0042310	sp|Q5E9C0|RSU1_BOVIN Ras suppressor protein 1 OS=Bos taurus GN=RSU1 PE=2 SV=1//2.10883e-06	132.4	193.757	142.188	181.364
Sjp_0109420	Sjp_0109420	sp|Q64568|AT2B3_RAT Plasma membrane calcium-transporting ATPase 3 OS=Rattus norvegicus GN=Atp2b3 PE=2 SV=2//2.51417e-37	132.234	554.458	65.4287	504.508
Sjp_0131090	Sjp_0131090	sp|Q9JLN9|MTOR_MOUSE Serine/threonine-protein kinase mTOR OS=Mus musculus GN=Mtor PE=1 SV=2//1.59304e-24	132.234	73.7787	173.528	102.286
Sjp_0084410	Sjp_0084410	sp|Q9QXA5|LSM4_MOUSE U6 snRNA-associated Sm-like protein LSm4 OS=Mus musculus GN=Lsm4 PE=2 SV=1//6.60321e-08	132.225	61.9795	167.231	62.6302
Sjp_0060260	Sjp_0060260	sp|A5D8M6|SBDS_XENLA Ribosome maturation protein SBDS OS=Xenopus laevis GN=sbds PE=2 SV=1//7.15657e-65	132.211	117.919	177.565	82.7766
Sjp_0013860	Sjp_0013860	sp|Q6DJ25|MED10_XENTR Mediator of RNA polymerase II transcription subunit 10 OS=Xenopus tropicalis GN=med10 PE=2 SV=1//9.82647e-29	132.146	78.9405	143.859	97.5015
Sjp_0115290	Sjp_0115290	sp|P43731|UNG_HAEIN Uracil-DNA glycosylase OS=Haemophilus influenzae (strain ATCC 51907 / DSM 11121 / KW20 / Rd) GN=ung PE=3 SV=1//6.65794e-25	132.107	36.764	0	179.255
Sjp_0052730	Sjp_0052730	sp|Q9R279|CLCN3_CAVPO H(+)/Cl(-) exchange transporter 3 OS=Cavia porcellus GN=CLCN3 PE=2 SV=1//1.42637e-142	131.963	97.3023	140.204	88.5591
Sjp_0003660	Sjp_0003660	sp|Q3B736|ATGA1_DANRE Autophagy-related protein 101 OS=Danio rerio GN=atg101 PE=2 SV=1//1.06838e-17	131.808	153.327	168.009	137.276
Sjp_0071830	Sjp_0071830	-//-	131.676	49.1164	84.2907	41.9638
Sjp_0043990	Sjp_0043990	sp|Q07130|UGPA_BOVIN UTP--glucose-1-phosphate uridylyltransferase OS=Bos taurus GN=UGP2 PE=1 SV=2//0	131.656	72.5298	112.825	71.0445
Sjp_0021660	Sjp_0021660	sp|Q8BQQ1|ZDH14_MOUSE Probable palmitoyltransferase ZDHHC14 OS=Mus musculus GN=Zdhhc14 PE=2 SV=1//4.45397e-07	131.593	53.1821	102.016	71.4009
Sjp_0107350	Sjp_0107350	sp|Q7ZXV8|ZN207_XENLA BUB3-interacting and GLEBS motif-containing protein ZNF207 OS=Xenopus laevis GN=znf207 PE=1 SV=1//1.63875e-47	131.531	31.9426	110.71	38.2252
Sjp_0020880	Sjp_0020880	sp|Q99PI4|LPIN3_MOUSE Phosphatidate phosphatase LPIN3 OS=Mus musculus GN=Lpin3 PE=1 SV=1//7.08324e-19	131.429	73.8217	146.216	76.5837
Sjp_0053000	Sjp_0053000	-//-	131.301	135.511	178.087	101.255
Sjp_0090970	Sjp_0090970	-//-	131.152	190.919	134.64	116.002
Sjp_0027140	Sjp_0027140	sp|Q9BRF8|CPPED_HUMAN Serine/threonine-protein phosphatase CPPED1 OS=Homo sapiens GN=CPPED1 PE=1 SV=3//3.18637e-28	131.076	58.4109	136.982	34.4444
Sjp_0053810	Sjp_0053810	-//-	130.998	200.662	49.6705	132.938
Sjp_0089200	Sjp_0089200	sp|P51485|ARRB_CAEEL Probable beta-arrestin OS=Caenorhabditis elegans GN=arr-1 PE=3 SV=2//3.36999e-55	130.97	169.48	172.863	123.115
Sjp_0041080	Sjp_0041080	RAB8	130.679	239.015	147.689	218.355
Sjp_0004190	Sjp_0004190	sp|Q15056|IF4H_HUMAN Eukaryotic translation initiation factor 4H OS=Homo sapiens GN=EIF4H PE=1 SV=5//1.41171e-17	130.559	111.642	114.184	96.6246
Sjp_0050460	Sjp_0050460	sp|Q6GR09|SPOPL_XENLA Speckle-type POZ protein-like OS=Xenopus laevis GN=spopl PE=2 SV=1//2.89345e-14	130.513	89.7095	142.144	88.3913
Sjp_0024800	Sjp_0024800	sp|Q6DFA6|CQ10A_XENLA Coenzyme Q-binding protein COQ10 homolog A, mitochondrial OS=Xenopus laevis GN=coq10b-a PE=2 SV=1//2.50307e-44	130.503	110.44	158.32	81.6423
Sjp_0133000	Sjp_0133000	sp|Q99KY4|GAK_MOUSE Cyclin-G-associated kinase OS=Mus musculus GN=Gak PE=1 SV=2//1.35909e-26	130.478	58.1124	215.035	78.2461
Sjp_0004580	Sjp_0004580	sp|Q14738|2A5D_HUMAN Serine/threonine-protein phosphatase 2A 56 kDa regulatory subunit delta isoform OS=Homo sapiens GN=PPP2R5D PE=1 SV=1//1.23513e-06	130.393	215.984	74.2125	191.52
Sjp_0050910	Sjp_0050910	sp|Q99K70|RRAGC_MOUSE Ras-related GTP-binding protein C OS=Mus musculus GN=Rragc PE=1 SV=1//3.55131e-14	130.375	72.3473	228.428	66.3161
Sjp_0032050	Sjp_0032050	ART4	130.231	70.8413	156.915	69.2226
Sjp_0000550	Sjp_0000550	sp|Q8R344|CCD12_MOUSE Coiled-coil domain-containing protein 12 OS=Mus musculus GN=Ccdc12 PE=1 SV=2//3.96463e-30	130.116	439.347	190.015	251.123
Sjp_0004950	Sjp_0004950	sp|Q6ZQ08|CNOT1_MOUSE CCR4-NOT transcription complex subunit 1 OS=Mus musculus GN=Cnot1 PE=1 SV=2//3.29789e-24	129.93	59.7877	131.262	72.3945
Sjp_0112740	Sjp_0112740	sp|Q7ZY69|PESC_XENLA Pescadillo homolog OS=Xenopus laevis GN=pes1 PE=2 SV=1//2.75621e-32	129.86	97.307	129.876	94.5186
Sjp_0026090	Sjp_0026090	sp|Q00612|G6PD1_MOUSE Glucose-6-phosphate 1-dehydrogenase X OS=Mus musculus GN=G6pdx PE=1 SV=3//0	129.706	93.598	117.659	84.941
Sjp_0082130	Sjp_0082130	sp|Q9YGL9|AT2A3_CHICK Sarcoplasmic/endoplasmic reticulum calcium ATPase 3 OS=Gallus gallus GN=ATP2A3 PE=2 SV=1//2.34606e-66	129.629	151.777	114.598	121.693
Sjp_0083920	Sjp_0083920	sp|P57075|UBS3A_HUMAN Ubiquitin-associated and SH3 domain-containing protein A OS=Homo sapiens GN=UBASH3A PE=1 SV=1//7.44057e-07	129.615	116.487	74.0006	85.252
Sjp_0086910	Sjp_0086910	sp|Q3B7N2|ACTN1_BOVIN Alpha-actinin-1 OS=Bos taurus GN=ACTN1 PE=2 SV=1//4.60796e-06	129.605	101.261	139.752	118.707
Sjp_0073010	Sjp_0073010	-//-	129.583	81.2682	61.5425	78.7492
Sjp_0112910	Sjp_0112910	sp|Q9H9E1|ANRA2_HUMAN Ankyrin repeat family A protein 2 OS=Homo sapiens GN=ANKRA2 PE=1 SV=1//1.57221e-38	129.565	82.4775	87.6002	88.8222
Sjp_0059650	Sjp_0059650	sp|Q3UKJ7|SMU1_MOUSE WD40 repeat-containing protein SMU1 OS=Mus musculus GN=Smu1 PE=2 SV=2//0	129.558	79.4152	145.556	77.2498
Sjp_0064600	Sjp_0064600	-//-	129.422	47.1724	104.616	50.6133
Sjp_0104670	Sjp_0104670	sp|Q58715|Y1319_METJA Uncharacterized sodium-dependent transporter MJ1319 OS=Methanocaldococcus jannaschii (strain ATCC 43067 / DSM 2661 / JAL-1 / JCM 10045 / NBRC 100440) GN=MJ1319 PE=3 SV=1//8.75726e-24	129.341	134.795	169.233	133.828
Sjp_0105270	Sjp_0105270	sp|Q6PF21|SYMC_XENLA Methionine--tRNA ligase, cytoplasmic OS=Xenopus laevis GN=mars PE=2 SV=1//1.80658e-169	129.275	99.8816	142.196	91.5245
Sjp_0028380	Sjp_0028380	-//-	129.196	148.967	89.8103	48.078
Sjp_0020490	Sjp_0020490	sp|Q9QZI9|SERC3_MOUSE Serine incorporator 3 OS=Mus musculus GN=Serinc3 PE=1 SV=2//1.88715e-25	129.164	233.985	159.056	212.011
Sjp_0084910	Sjp_0084910	-//-	129.156	56.526	120.437	75.6214
Sjp_0104510	Sjp_0104510	sp|Q9Y2K9|STB5L_HUMAN Syntaxin-binding protein 5-like OS=Homo sapiens GN=STXBP5L PE=1 SV=2//9.21341e-29	129.082	58.2432	101.424	72.1113
Sjp_0130300	Sjp_0130300	-//-	128.993	172.623	146.577	190.182
Sjp_0017920	Sjp_0017920	-//-	128.767	236.214	135.173	177.121
Sjp_0083380	Sjp_0083380	sp|P30932|CD9_BOVIN CD9 antigen OS=Bos taurus GN=CD9 PE=2 SV=2//6.09517e-13	128.749	181.215	81.3087	140.071
Sjp_0036470	Sjp_0036470	sp|Q9JMD3|PCTL_MOUSE PCTP-like protein OS=Mus musculus GN=Stard10 PE=1 SV=1//1.09906e-50	128.746	213.914	137.514	160.634
Sjp_0121830	Sjp_0121830	sp|Q9QZ73|DCNL1_MOUSE DCN1-like protein 1 OS=Mus musculus GN=Dcun1d1 PE=2 SV=1//8.64627e-29	128.728	107.575	144.18	94.5214
Sjp_0077180	Sjp_0077180	sp|Q5QJE6|TDIF2_HUMAN Deoxynucleotidyltransferase terminal-interacting protein 2 OS=Homo sapiens GN=DNTTIP2 PE=1 SV=2//7.84545e-10	128.606	273.135	160.841	242.522
[truncated: 9,186 more rows]
