# Supplementary material for: Comparative Transcriptome Analyses of Schistosoma japonicum Derived From SCID Mice and BALB/c Mice: Clues to the Abnormality in Parasite Growth and Development
Source: Front Microbiol. 2020 Mar 11;11:274. doi: 10.3389/fmicb.2020.00274 (PMC7078119; doi:10.3389/fmicb.2020.00274)
Supplement: FIGURE S1 — Sample relationships revealed by transcriptome profiles between worm samples. (A–F) Scatter plots of Pearson’s correlation analysis based on the transcriptome profiles between worm samples. The figures in the matrix R2 are the square of the correlation coefficient (r) between two samples. [file Data_Sheet_1.zip › Data Sheet 1/Table S3. mRNA_S_M_vs_B_M.DE_ALL.annotation.xlsx]

## Sheet: mRNA_S_M_vs_B_M.DE_ALL.anno
Table S3. Differentially expressed mRNA for S_M vs B_M and their annotation
No.	transcript_id	gene_id	gene_location	S_M_FPKM	B_M_FPKM	log2(foldchange)	p value	q value	Gene_description (Sj)	Gene_description (Sm)	Gene_description (Sh)	GO_id	GO_description	KO_id	KO_pathway
1	Sjp_0125510	Sjp_0125510	SJC_S019426:142-415	0	1486.58	#NAME?	5e-05	0.0169974	Cytochrome c oxidase subunit 2 (inferred by orthology to a C. elegans protein) [Source: UniProtKB; Acc: P24894]; cytochrome c oxidase subunit II [Schistosoma japonicum]; cytochrome c oxidase subunit II (mitochondrion) [Schistosoma japonicum], GenBank: ADG47005.1	cytochrome c oxidase subunit II, partial (mitochondrion) [Schistosoma mansoni], GenBank: AAF73248.2	cytochrome c oxidase subunit II (mitochondrion) [Schistosoma haematobium], NCBI Reference Sequence: YP_626527.1	GO:0015078,GO:0046872,GO:0043169,GO:0004129,GO:0016675,GO:0016676,GO:0008324,GO:0015002,GO:0015077,GO:0022891,GO:0016491,GO:0022892,GO:0022890,GO:0022857,GO:0003674,GO:0005507,GO:0015075,GO:0005215,GO:0043167,GO:0005488,GO:0046914,GO:0003824,GO:0005575,GO:0016020	hydrogen ion transmembrane transporter activity,metal ion binding,cation binding,cytochrome-c oxidase activity,oxidoreductase activity, acting on a heme group of donors,oxidoreductase activity, acting on a heme group of donors, oxygen as acceptor,cation transmembrane transporter activity,heme-copper terminal oxidase activity,monovalent inorganic cation transmembrane transporter activity,substrate…	sma00190,sma01100	Oxidative phosphorylation,Metabolic pathways
2	Sjp_0130060	Sjp_0130060	SJC_S025015:1094-1730	0	416.639	#NAME?	5e-05	0.0169974	cytochrome oxidase subunit I, partial (mitochondrion) [Schistosoma japonicum], GenBank: ABV55084.1	--	--	GO:0015078,GO:0046872,GO:0043169,GO:0055114,GO:0004129,GO:0016675,GO:0016676,GO:0008324,GO:0015002,GO:0015077,GO:0022891,GO:0016491,GO:0022892,GO:0022890,GO:0009060,GO:0022857,GO:0003674,GO:0015075,GO:0045333,GO:0005506,GO:0015980,GO:0005215,GO:0020037,GO:0046906,GO:0043167,GO:0009055,GO:0044710,GO:0006091,GO:0005488,GO:0046914,GO:0097159,GO:1901363,GO:0003824,GO:0008152,GO:0005575,GO:0044237,GO:…	hydrogen ion transmembrane transporter activity,metal ion binding,cation binding,oxidation-reduction process,cytochrome-c oxidase activity,oxidoreductase activity, acting on a heme group of donors,oxidoreductase activity, acting on a heme group of donors, oxygen as acceptor,cation transmembrane transporter activity,heme-copper terminal oxidase activity,monovalent inorganic cation transmembrane tr…	sma00190,sma01100	Oxidative phosphorylation,Metabolic pathways
3	Sjp_0117620	Sjp_0117620	SJC_S009573:458-946	0	184.872	#NAME?	0.0009	0.115884	Ankyrin repeats (3 copies); pfam12796, unknown [Schistosoma japonicum], GenBank: AAW25533.1	26S proteasome subunit P28-related [Schistosoma mansoni], NCBI Reference Sequence: XP_018652743.1	26S proteasome non-ATPase regulatory subunit 10 [Schistosoma haematobium], NCBI Reference Sequence: XP_012795714.1	GO:0005515,GO:0005488,GO:0003674	protein binding,binding,molecular_function	--	--
4	Sjp_0005030	Sjp_0005030	SJC_S000015:967567-973644	0	181.702	#NAME?	0.0083	0.372409	SJCHGC08493 protein, partial [Schistosoma japonicum], GenBank: ABA40345.1	--	FACT complex subunit spt16 [Schistosoma haematobium], NCBI Reference Sequence: XP_012800502.1	--	--	--	--
5	Sjp_0043150	Sjp_0043150	SJC_S000350:52413-52632	0	121.027	#NAME?	0.0065	0.333272	SJCHGC01077 protein [Schistosoma japonicum], GenBank: AAW27140.1 ("Rtr1/RPAP2 family; pfam04181")	hypothetical protein Smp_210170 [Schistosoma mansoni], NCBI Reference Sequence: XP_018645204.1	Putative RNA polymerase II subunit B1 CTD phosphatase Rpap2 [Schistosoma haematobium], NCBI Reference Sequence: XP_012796454.1	--	--	--	--
6	Sjp_0120650	Sjp_0120650	SJC_S013377:343-541	0	107.484	#NAME?	0.04475	0.712409	SJCHGC09590 protein [Schistosoma japonicum], GenBank: AAW26418.1, similar to DNA topoisomerase IV subunit A	erythrocyte membrane protein, putative [Schistosoma mansoni], NCBI Reference Sequence: XP_018647000.1	Microtubule-associated protein futsch [Schistosoma haematobium], NCBI Reference Sequence: XP_012794477.1	--	--	--	--
7	Sjp_0119220	Sjp_0119220	SJC_S011078:883-1099	0	48.3211	#NAME?	0.04475	0.712409	Dixin (inferred by orthology to a human protein) [Source:UniProtKB;Acc:Q155Q3]	putative dishevelled [Schistosoma mansoni], NCBI Reference Sequence: XP_018647946.1	Segment polarity protein dishevelled DVL-3 [Schistosoma haematobium], NCBI Reference Sequence: XP_012791710.1	--	--	--	--
8	Sjp_0130260	Sjp_0130260	SJC_S025179:317-3611	0	45.6965	#NAME?	5e-05	0.0169974	Cytochrome c oxidase subunit 2 (inferred by orthology to a C. elegans protein) [Source:UniProtKB;Acc:P24894]; cytochrome c oxidase subunit II [Schistosoma japonicum], GenBank: ADG47005.1	cytochrome c oxidase subunit II, partial (mitochondrion) [Schistosoma mansoni], GenBank: AAF73248.2	cytochrome c oxidase subunit II (mitochondrion) [Schistosoma haematobium], NCBI Reference Sequence: YP_626527.1	GO:0015078,GO:0046872,GO:0043169,GO:0055114,GO:0004129,GO:0016675,GO:0016676,GO:0008324,GO:0015002,GO:0015077,GO:0022891,GO:0016491,GO:0022892,GO:0022890,GO:0009060,GO:0022857,GO:0003674,GO:0005507,GO:0015075,GO:0045333,GO:0005506,GO:0015980,GO:0005215,GO:0020037,GO:0046906,GO:0043167,GO:0009055,GO:0044710,GO:0006091,GO:0005488,GO:0046914,GO:0097159,GO:1901363,GO:0003824,GO:0008152,GO:0005575,GO:…	hydrogen ion transmembrane transporter activity,metal ion binding,cation binding,oxidation-reduction process,cytochrome-c oxidase activity,oxidoreductase activity, acting on a heme group of donors,oxidoreductase activity, acting on a heme group of donors, oxygen as acceptor,cation transmembrane transporter activity,heme-copper terminal oxidase activity,monovalent inorganic cation transmembrane tr…	sma00190,sma01100	Oxidative phosphorylation,Metabolic pathways
9	Sjp_0122570	Sjp_0122570	SJC_S014808:226-4063	0	25.7067	#NAME?	5e-05	0.0169974	ATPase subunit 6 (inferred by orthology to a S. mansoni protein) [Source: UniProtKB; Acc: Q9B8X7]	ATPase subunit 6 (inferred by orthology to a S. mansoni protein) [Source:UniProtKB;Acc:Q9B8X7]	--	GO:0015078,GO:0055114,GO:0008324,GO:0015077,GO:0022891,GO:0022892,GO:0022890,GO:0022857,GO:0003674,GO:0015075,GO:0005215,GO:0044710,GO:0006818,GO:0015992,GO:0034220,GO:0015672,GO:0006754,GO:0015985,GO:0015986,GO:0046034,GO:0009142,GO:0009145,GO:0009201,GO:0009206,GO:0019637,GO:0042451,GO:0046129,GO:0009144,GO:0009199,GO:0009205,GO:0009141,GO:0009163,GO:0042455,GO:1901659,GO:0042278,GO:0046128,GO:…	hydrogen ion transmembrane transporter activity,oxidation-reduction process,cation transmembrane transporter activity,monovalent inorganic cation transmembrane transporter activity,substrate-specific transmembrane transporter activity,substrate-specific transporter activity,inorganic cation transmembrane transporter activity,transmembrane transporter activity,molecular_function,ion transmembrane …	sma00190,sma01100	Oxidative phosphorylation,Metabolic pathways
10	Sjp_0132540	Sjp_0132540	SJC_S026399:248-1333	0	15.5314	#NAME?	0.0291	0.603289	SJCHGC04620 protein, partial [Schistosoma japonicum], GenBank: AAX24510.2 ("Pleckstrin homology-like domain; cl17171")	--	--	--	--	--	--
11	Sjp_0101600	Sjp_0101600	SJC_S003935:3236-3539	0	9.95813	#NAME?	0.0291	0.603289	SJCHGC02487 protein [Source:UniProtKB/TrEMBL;Acc:Q5BZK8]	putative cornichon [Schistosoma mansoni], NCBI Reference Sequence: XP_018652429.1	Phosphopantothenate--cysteine ligase CAB2 [Schistosoma haematobium], NCBI Reference Sequence: XP_012800234.1	--	--	--	--
12	Sjp_0127480	Sjp_0127480	SJC_S021730:235-2141	0	5.07222	#NAME?	0.01295	0.435215	NADH dehydrogenase subunit 5 (mitochondrion) [Schistosoma japonicum], GenBank: ALV85406.1	--	--	--	--	--	--
13	Sjp_0122230	Sjp_0122230	SJC_S014483:2580-3234	0	4.6888	#NAME?	0.04475	0.712409	Dead end protein homolog 1 (inferred by orthology to a human protein) [Source:UniProtKB;Acc:Q8IYX4]	--	APOBEC1 complementation factor [Schistosoma haematobium]	GO:0003674,GO:0005488,GO:0097159,GO:1901363,GO:0003676	molecular_function,binding,organic cyclic compound binding,heterocyclic compound binding,nucleic acid binding	--	--
14	Sjp_0083540	Sjp_0083540	SJC_S001712:44091-49717	0	3.80964	#NAME?	0.0291	0.603289	--	LOW QUALITY PROTEIN: hypothetical protein Smp_198330 [Schistosoma mansoni], NCBI Reference Sequence: XP_018653682.1	S phase cyclin A-associated protein in the endoplasmic reticulum [Schistosoma haematobium]	--	--	--	--
15	Sjp_0112590	Sjp_0112590	SJC_S007814:4967-6001	0	3.52655	#NAME?	0.0025	0.203177	SJCHGC07799 protein [Source:UniProtKB/TrEMBL;Acc:Q5DGS0]; Gap-Pol polyprotein [Schistosoma japonicum], GenBank: CAX83692.1	reverse transcriptase, partial [Schistosoma mansoni], GenBank: AAU84948.1	--	--	--	--	--
16	Sjp_0125920	Sjp_0125920	SJC_S020017:468-876	0	3.49371	#NAME?	0.0363	0.657948	SJCHGC02198 protein [Schistosoma japonicum]; Gag-Pol polyprotein [Schistosoma japonicum]	--	--	--	--	--	--
17	Sjp_0039570	Sjp_0039570	SJC_S000298:372970-378110	0	3.06476	#NAME?	0.0363	0.657948	hypothetical protein [Schistosoma japonicum], GenBank: CAX69626.1	hypothetical protein Smp_069890 [Schistosoma mansoni], NCBI Reference Sequence: XP_018652675.1	UPF0193 protein EVG1 [Schistosoma haematobium], NCBI Reference Sequence: XP_012799210.1	GO:0046872,GO:0043169,GO:0003674,GO:0043167,GO:0005488,GO:0046914,GO:0003723,GO:0097159,GO:1901363,GO:0003676,GO:0008270	metal ion binding,cation binding,molecular_function,ion binding,binding,transition metal ion binding,RNA binding,organic cyclic compound binding,heterocyclic compound binding,nucleic acid binding,zinc ion binding	--	--
18	Sjp_0127870	Sjp_0127870	SJC_S022458:579-1143	0	3.05107	#NAME?	0.0188	0.501355	Leucine zipper-EF-hand-containing transmembrane protein 1, mitochondrial precursor [Schistosoma japonicum]	putative leucine zipper-ef-hand containing transmembrane protein [Schistosoma mansoni]	LETM1 and EF-hand domain-containing protein 1, mitochondrial [Schistosoma haematobium]	--	--	--	--
19	Sjp_0118230	Sjp_0118230	SJC_S010074:444-1723	0	2.9846	#NAME?	0.0152	0.457509	--	dystrobrevin [Schistosoma mansoni], GenBank: ABD93929.1	dystrobrevin, partial [Schistosoma haematobium], GenBank: ABO52901.1	--	--	--	--
20	Sjp_0009030	Sjp_0009030	SJC_S000030:899392-902301	0	2.7664	#NAME?	0.04475	0.712409	--	hypothetical protein Smp_169890 [Schistosoma mansoni], NCBI Reference Sequence: XP_018653229.1	--	--	--	--	--
21	Sjp_0088090	Sjp_0088090	SJC_S002049:761-2702	0	2.02364	#NAME?	0.04475	0.712409	--	cadherin-related [Schistosoma mansoni], NCBI Reference Sequence: XP_018646121.1	Protocadherin-20 [Schistosoma haematobium], NCBI Reference Sequence: XP_012794379.1	GO:0005509,GO:0046872,GO:0043169,GO:0003674,GO:0007155,GO:0022610,GO:0043167,GO:0005488,GO:0007156,GO:0016337,GO:0044763,GO:0044699,GO:0005575,GO:0016020,GO:0008150,GO:0009987	calcium ion binding,metal ion binding,cation binding,molecular_function,cell adhesion,biological adhesion,ion binding,binding,homophilic cell adhesion,cell-cell adhesion,single-organism cellular process,single-organism process,cellular_component,membrane,biological_process,cellular process	--	--
22	Sjp_0130040	Sjp_0130040	SJC_S024996:921-2158	0	2.02307	#NAME?	0.0188	0.501355	--	putative dynein heavy chain [Schistosoma mansoni], NCBI Reference Sequence: XP_018654608.1	--	GO:0005515,GO:0005488,GO:0003674	protein binding,binding,molecular_function	--	--
23	Sjp_0121450	Sjp_0121450	SJC_S014053:9563-9974	155.052	0	inf	5e-05	0.0169974	Histone H3.3 [Schistosoma japonicum], Sequence ID: CAX72005.1	histone H3, putative [Schistosoma mansoni], Sequence ID: XP_018644337.1	Histone H3.3 [Schistosoma haematobium], Sequence ID: XP_012796725.1	GO:0006974,GO:0033554,GO:0006950,GO:0003674,GO:0007049,GO:0005488,GO:0050896,GO:0097159,GO:1901363,GO:0051726,GO:0051716,GO:0003676,GO:0044763,GO:0044699,GO:0008150,GO:0003677,GO:0009987,GO:0050794,GO:0050789,GO:0065007	response to DNA damage stimulus,cellular response to stress,response to stress,molecular_function,cell cycle,binding,response to stimulus,organic cyclic compound binding,heterocyclic compound binding,regulation of cell cycle,cellular response to stimulus,nucleic acid binding,single-organism cellular process,single-organism process,biological_process,DNA binding,cellular process,regulation of cell…	--	--
24	Sjp_0081500	Sjp_0081500	SJC_S001579:32476-32638	2825.62	0	inf	0.01655	0.475063	SJCHGC03331 protein [Schistosoma japonicum], GenBank: AAX27241.2 ("Class II tRNA amino-acyl synthetase-like catalytic core domain", and "HGTP anticodon binding domain")	putative prolyl-tRNA synthetase [Schistosoma mansoni], NCBI Reference Sequence: XP_018654965.1	Probable proline--tRNA ligase, mitochondrial (inferred by orthology to a human protein) [Schistosoma haematobium]	GO:0003674,GO:0043167,GO:0044710,GO:0005488,GO:0006418,GO:0004812,GO:0043038,GO:0043039,GO:0016875,GO:0016876,GO:0097159,GO:1901363,GO:0006139,GO:0006399,GO:0003824,GO:0006725,GO:0046483,GO:0019538,GO:0090304,GO:1901360,GO:0006520,GO:0034641,GO:0043168,GO:0008152,GO:0044281,GO:0016874,GO:0019752,GO:0034660,GO:0006807,GO:0043436,GO:0006082,GO:1901564,GO:0044237,GO:0044267,GO:0043170,GO:0071704,GO:…	molecular_function,ion binding,single-organism metabolic process,binding,tRNA aminoacylation for protein translation,aminoacyl-tRNA ligase activity,amino acid activation,tRNA aminoacylation,ligase activity, forming carbon-oxygen bonds,ligase activity, forming aminoacyl-tRNA and related compounds,organic cyclic compound binding,heterocyclic compound binding,nucleobase-containing compound metabolic…	--	--
25	Sjp_0042990	Sjp_0042990	SJC_S000347:85837-88732	105.584	0	inf	0.00015	0.0379987	Superoxide dismutase [Cu-Zn] [Source:UniProtKB/TrEMBL;Acc:C1LAN6];Extracellular superoxide dismutase [Cu-Zn] precursor [Schistosoma japonicum], GenBank: CAX71765.1	superoxide dismutase precursor (EC 1.15.1.1),putative [Schistosoma mansoni], NCBI Reference Sequence: XP_018647047.1	Extracellular superoxide dismutase [Cu-Zn] [Schistosoma haematobium], NCBI Reference Sequence: XP_012794484.1	GO:0046872,GO:0043169,GO:0055114,GO:0006801,GO:0072593,GO:0003674,GO:0043167,GO:0044710,GO:0005488,GO:0008152,GO:0044237,GO:0008150,GO:0009987	metal ion binding,cation binding,oxidation-reduction process,superoxide metabolic process,reactive oxygen species metabolic process,molecular_function,ion binding,single-organism metabolic process,binding,metabolic process,cellular metabolic process,biological_process,cellular process	--	--
26	Sjp_0097430	Sjp_0097430	SJC_S003162:544-748	103.266	0	inf	0.0288	0.603289	--	--	--	--	--	--	--
27	Sjp_0097370	Sjp_0097370	SJC_S003129:124-4193	40.3908	0	inf	0.0288	0.603289	SJCHGC01065 protein [Schistosoma japonicum], GenBank: AAW26038.1 ("Pseudouridine synthases similar to Saccharomyces cerevisiae RIB2; cd02557")	putative ribosomal pseudouridine synthase [Schistosoma mansoni]	--	--	--	--	--
28	Sjp_0115250	Sjp_0115250	SJC_S008472:6047-7268	11.4027	0	inf	0.00025	0.0527108	Survival of motor neuron-related-splicing factor 30 (inferred by orthology to a human protein) [Source: UniProtKB; Acc: O75940]; Survival of motor neuron-related-splicing factor 30 [Schistosoma japonicum], GenBank: CAX71143.1	putative survival motor neuron protein [Schistosoma mansoni], NCBI Reference Sequence: XP_018655044.1	Survival of motor neuron-related-splicing factor 30 [Schistosoma haematobium], NCBI Reference Sequence: XP_012799516.1	GO:0003674,GO:0005488,GO:0003723,GO:0044423,GO:0097159,GO:1901363,GO:0019012,GO:0006397,GO:0006139,GO:0016071,GO:0006725,GO:0046483,GO:0090304,GO:1901360,GO:0003676,GO:0034641,GO:0019031,GO:0036338,GO:0008152,GO:0005575,GO:0006807,GO:0044237,GO:0005634,GO:0006396,GO:0043227,GO:0043231,GO:0043170,GO:0071704,GO:0008150,GO:0044238,GO:0044260,GO:0043229,GO:0043226,GO:0009987,GO:0016070,GO:0005737,GO:…	molecular_function,binding,RNA binding,virion part,organic cyclic compound binding,heterocyclic compound binding,virion,mRNA processing,nucleobase-containing compound metabolic process,mRNA metabolic process,cellular aromatic compound metabolic process,heterocycle metabolic process,nucleic acid metabolic process,organic cyclic compound metabolic process,nucleic acid binding,cellular nitrogen comp…	--	--
29	Sjp_0119040	Sjp_0119040	SJC_S010811:25-2002	10.1863	0	inf	0.0006	0.0924292	SJCHGC09453 protein [Schistosoma japonicum], GenBank: AAW27581.1 ("Cell division protein 48 (CDC48)")	cell division control protein 48 aaa family protein (transitional endoplasmic reticulum atpase),putative [Schistosoma mansoni], NCBI Reference Sequence: XP_018647064.1	Transitional endoplasmic reticulum ATPase [Schistosoma haematobium], NCBI Reference Sequence: XP_012795306.1	GO:0003674,GO:0043167,GO:0005488,GO:0097159,GO:1901363,GO:0043168,GO:0000166,GO:1901265,GO:0036094,GO:0005524,GO:0032559,GO:0030554,GO:0035639,GO:0001883,GO:0032549,GO:0032550,GO:0032555,GO:0001882,GO:0032553,GO:0017076	molecular_function,ion binding,binding,organic cyclic compound binding,heterocyclic compound binding,anion binding,nucleotide binding,nucleoside phosphate binding,small molecule binding,ATP binding,adenyl ribonucleotide binding,adenyl nucleotide binding,purine ribonucleoside triphosphate binding,purine nucleoside binding,ribonucleoside binding,purine ribonucleoside binding,purine ribonucleotide b…	--	--
30	Sjp_0132660	Sjp_0132660	SJC_S026479:30-676	6.98131	0	inf	0.00145	0.14602	Gag-Pol polyprotein [Schistosoma japonicum], GenBank: CAX83699.1; Retrotransposon-like protein 1 (inferred by orthology to a human protein)	KRAB-A domain-containing protein [Schistosoma mansoni], NCBI Reference Sequence: XP_018644841.1	Retrovirus-related Pol polyprotein from transposon 412, partial [Schistosoma haematobium], NCBI Reference Sequence: XP_012801871.1	GO:0009605,GO:0050896,GO:0008150	response to external stimulus,response to stimulus,biological_process	--	--
31	Sjp_0086850	Sjp_0086850	SJC_S001908:2652-12600	6.43682	0	inf	0.0001	0.0296865	Tyrosinase 1 [Source: UniProtKB/TrEMBL; Acc: H6QX60] ; tyrosinase 1 [Schistosoma japonicum], GenBank: ACU68955.1	tyrosinase 1 precursor [Schistosoma mansoni], GenBank: AAP93838.1	Tyrosinase [Schistosoma haematobium], NCBI Reference Sequence: XP_012801732.1	GO:0016491,GO:0003674,GO:0003824,GO:0008152,GO:0005575,GO:0016020,GO:0008150,GO:0004872,GO:0016021,GO:0031224,GO:0044425	oxidoreductase activity,molecular_function,catalytic activity,metabolic process,cellular_component,membrane,biological_process,receptor activity,integral to membrane,intrinsic to membrane,membrane part	sma00740,sma00350,sma01100,sma01110	Riboflavin metabolism,Tyrosine metabolism,Metabolic pathways,Biosynthesis of secondary metabolites
32	Sjp_0105080	Sjp_0105080	SJC_S004398:5602-6004	6.12334	0	inf	0.01005	0.403137	hypothetical protein [Schistosoma japonicum], GenBank: CAX74081.1	--	--	GO:0030570,GO:0016837,GO:0003674,GO:0016829,GO:0016835,GO:0003824	pectate lyase activity,carbon-oxygen lyase activity, acting on polysaccharides,molecular_function,lyase activity,carbon-oxygen lyase activity,catalytic activity	--	--
33	Sjp_0110090	Sjp_0110090	SJC_S006734:1605-2604	6.10622	0	inf	0.00025	0.0527108	L-lactate dehydrogenase [Source: UniProtKB/TrEMBL; Acc: C1L7D0] ; lactate dehydrogenase A [Schistosoma japonicum], GenBank: CAX70608.1	putative l-lactate dehydrogenase [Schistosoma mansoni], NCBI Reference Sequence: XP_018655219.1	L-lactate dehydrogenase A chain [Schistosoma haematobium], NCBI Reference Sequence: XP_012801751.1	GO:0055114,GO:0022891,GO:0016491,GO:0022892,GO:0022857,GO:0003674,GO:0015159,GO:0015774,GO:0033037,GO:0005215,GO:0022884,GO:0044710,GO:0015144,GO:1901476,GO:0008643,GO:0005488,GO:0051287,GO:0033036,GO:0016616,GO:0071702,GO:0016614,GO:0097159,GO:1901363,GO:0004553,GO:0016787,GO:0016798,GO:0050662,GO:0003824,GO:0048037,GO:0008152,GO:0044699,GO:0005575,GO:0005975,GO:0016020,GO:0071704,GO:0008150,GO:…	oxidation-reduction process,substrate-specific transmembrane transporter activity,oxidoreductase activity,substrate-specific transporter activity,transmembrane transporter activity,molecular_function,polysaccharide transmembrane transporter activity,polysaccharide transport,polysaccharide localization,transporter activity,macromolecule transmembrane transporter activity,single-organism metabolic …	sma01100,sma00270,sma00640,sma00620,sma00010,sma01110,sma01120	Metabolic pathways,Cysteine and methionine metabolism,Propanoate metabolism,Pyruvate metabolism,Glycolysis / Gluconeogenesis,Biosynthesis of secondary metabolites,Microbial metabolism in diverse environments
34	Sjp_0042680	Sjp_0042680	SJC_S000340:254842-255880	5.5893	0	inf	0.0288	0.603289	hypothetical protein [Schistosoma japonicum], GenBank: CAX79341.1	--	hypothetical protein MS3_01937, partial [Schistosoma haematobium], NCBI Reference Sequence: XP_012793521.1	GO:0009405,GO:0051015,GO:0008200,GO:0016248,GO:0016247,GO:0003674,GO:0051704,GO:0005576,GO:0008092,GO:0030674,GO:0060090,GO:0005488,GO:0003779,GO:0005575,GO:0008150,GO:0005515	pathogenesis,actin filament binding,ion channel inhibitor activity,channel inhibitor activity,channel regulator activity,molecular_function,multi-organism process,extracellular region,cytoskeletal protein binding,protein binding, bridging,binding, bridging,binding,actin binding,cellular_component,biological_process,protein binding	--	--
35	Sjp_0118730	Sjp_0118730	SJC_S010398:142-5156	4.92846	0	inf	0.00045	0.0757355	UV excision repair protein RAD23 homolog B [Schistosoma japonicum], GenBank: CAX70352.1	putative uv excision repair protein rad23 [Schistosoma mansoni], NCBI Reference Sequence: XP_018654767.1	UV excision repair protein RAD23 B, partial [Schistosoma haematobium], NCBI Reference Sequence: XP_012800561.1	GO:0006974,GO:0033554,GO:0006950,GO:0003674,GO:0010498,GO:0043161,GO:0003684,GO:0044248,GO:0006289,GO:0016278,GO:0016279,GO:0018024,GO:0042054,GO:0009057,GO:0009056,GO:0008170,GO:0008276,GO:0006508,GO:0006281,GO:0006259,GO:0005488,GO:1901575,GO:0008757,GO:0006511,GO:0019941,GO:0043632,GO:0050896,GO:0044257,GO:0051603,GO:0097159,GO:1901363,GO:0030163,GO:0044265,GO:0006139,GO:0003824,GO:0006725,GO:…	response to DNA damage stimulus,cellular response to stress,response to stress,molecular_function,proteasomal protein catabolic process,proteasomal ubiquitin-dependent protein catabolic process,damaged DNA binding,cellular catabolic process,nucleotide-excision repair,lysine N-methyltransferase activity,protein-lysine N-methyltransferase activity,histone-lysine N-methyltransferase activity,histone…	--	--
36	Sjp_0066190	Sjp_0066190	SJC_S000835:48934-52483	4.65043	0	inf	0.01655	0.475063	--	putative atp-binding cassette transporter [Schistosoma mansoni], NCBI Reference Sequence: XP_018654606.1	ATP-binding cassette sub-family A member 3, partial [Schistosoma haematobium], NCBI Reference Sequence: XP_012800437.1	GO:0008324,GO:0022891,GO:0022892,GO:0022857,GO:0003674,GO:0015075,GO:0005215,GO:0044248,GO:0051704,GO:0019076,GO:0032801,GO:0043112,GO:0005576,GO:0009057,GO:0009056,GO:0033644,GO:0044218,GO:0044279,GO:0019067,GO:0044421,GO:0033643,GO:0018995,GO:0043657,GO:0043245,GO:0044215,GO:0044216,GO:0044217,GO:1901575,GO:0019058,GO:0005261,GO:0008152,GO:0016032,GO:0005575,GO:0044764,GO:0044403,GO:0044419,GO:…	cation transmembrane transporter activity,substrate-specific transmembrane transporter activity,substrate-specific transporter activity,transmembrane transporter activity,molecular_function,ion transmembrane transporter activity,transporter activity,cellular catabolic process,multi-organism process,viral release from host cell,receptor catabolic process,receptor metabolic process,extracellular re…	--	--
37	Sjp_0110420	Sjp_0110420	SJC_S006985:170-599	3.75262	0	inf	0.0288	0.603289	--	putative zinc finger domain protein [Schistosoma mansoni], NCBI Reference Sequence: XP_018649259.1	MDS1 and EVI1 complex locus protein EVI1 [Schistosoma haematobium], NCBI Reference Sequence: XP_012799223.1	GO:0046872,GO:0043169,GO:0006974,GO:0055114,GO:0033554,GO:0006950,GO:0016491,GO:0003674,GO:0034593,GO:0034596,GO:0034597,GO:0046839,GO:0046856,GO:0052866,GO:0043167,GO:0030258,GO:0044710,GO:0016151,GO:0016668,GO:0047134,GO:0016788,GO:0006281,GO:0006259,GO:0005488,GO:0046914,GO:0046488,GO:0006650,GO:0046486,GO:0016667,GO:0016311,GO:0016651,GO:0050896,GO:0006644,GO:0097159,GO:1901363,GO:0019637,GO:…	metal ion binding,cation binding,response to DNA damage stimulus,oxidation-reduction process,cellular response to stress,response to stress,oxidoreductase activity,molecular_function,phosphatidylinositol bisphosphate phosphatase activity,phosphatidylinositol phosphate 4-phosphatase activity,phosphatidylinositol-4,5-bisphosphate 4-phosphatase activity,phospholipid dephosphorylation,phosphatidylino…	--	--
38	Sjp_0103340	Sjp_0103340	SJC_S004102:59301-59809	3.70191	0	inf	0.04435	0.712409	--	LOW QUALITY PROTEIN: putative transient receptor potential channel [Schistosoma mansoni], NCBI Reference Sequence: XP_018649047.1	Transient-receptor-potential-like protein [Schistosoma haematobium], NCBI Reference Sequence: XP_012795197.1	--	--	--	--
39	Sjp_0116470	Sjp_0116470	SJC_S008801:140-2519	3.49905	0	inf	0.04435	0.712409	Peptidase M8, leishmanolysin,domain-containing protein [Schistosoma japonicum], GenBank: CAX73243.1	Leishmanolysin-2 (M08 family) [Source:UniProtKB/TrEMBL;Acc:G4LYT6]; leishmanolysin-2 (M08 family) [Schistosoma mansoni], NCBI Reference Sequence: XP_018646413.1	Leishmanolysin-like peptidase [Schistosoma haematobium], NCBI Reference Sequence: XP_012798986.1	GO:0003674,GO:0007155,GO:0022610,GO:0006508,GO:0004222,GO:0008237,GO:0016787,GO:0004175,GO:0003824,GO:0019538,GO:0044763,GO:0008152,GO:0070011,GO:0044699,GO:0005575,GO:0008233,GO:0043170,GO:0016020,GO:0071704,GO:0008150,GO:0044238,GO:0009987	molecular_function,cell adhesion,biological adhesion,proteolysis,metalloendopeptidase activity,metallopeptidase activity,hydrolase activity,endopeptidase activity,catalytic activity,protein metabolic process,single-organism cellular process,metabolic process,peptidase activity, acting on L-amino acid peptides,single-organism process,cellular_component,peptidase activity,macromolecule metabolic pr…	--	--
40	Sjp_0030920	Sjp_0030920	SJC_S000197:570967-582516	3.34395	0	inf	0.0013	0.138846	Reticulocalbin-1 [Source: UniProtKB/TrEMBL; Acc: C1L3Y8] ; Reticulocalbin-1 precursor [Schistosoma japonicum], GenBank: CAX69416.1	putative reticulocalbin [Schistosoma mansoni], NCBI Reference Sequence: XP_018653107.1	Band 7 protein [Schistosoma haematobium], NCBI Reference Sequence: XP_012793072.1	GO:0005509,GO:0046872,GO:0043169,GO:0003674,GO:0043167,GO:0005576,GO:0044421,GO:0005488,GO:0050896,GO:0005578,GO:0031012,GO:0051716,GO:0044763,GO:0044699,GO:0005575,GO:0008150,GO:0009987,GO:0050794,GO:0050789,GO:0065007,GO:0007165,GO:0044700,GO:0023052,GO:0007154	calcium ion binding,metal ion binding,cation binding,molecular_function,ion binding,extracellular region,extracellular region part,binding,response to stimulus,proteinaceous extracellular matrix,extracellular matrix,cellular response to stimulus,single-organism cellular process,single-organism process,cellular_component,biological_process,cellular process,regulation of cellular process,regulation…	--	--
41	Sjp_0106300	Sjp_0106300	SJC_S004767:617-1232	3.10029	0	inf	0.04435	0.712409	SJCHGC03488 protein, partial [Schistosoma japonicum], GenBank: AAX28041.2	hypothetical protein Smp_138040 [Schistosoma mansoni], NCBI Reference Sequence: XP_018646763.1	hypothetical protein MS3_03744 [Schistosoma haematobium], NCBI Reference Sequence: XP_012795257.1	--	--	--	--
42	Sjp_0129480	Sjp_0129480	SJC_S024350:1402-2880	2.86567	0	inf	0.04435	0.712409	putative transformer-2 protein [Schistosoma japonicum], GenBank: CAX77531.1; Splicing factor, arginine/serine-rich 10 [Schistosoma japonicum], GenBank: CAX71586.1	transformer-2-related [Schistosoma mansoni], NCBI Reference Sequence: XP_018655002.1	--	GO:0019013,GO:0044423,GO:0019012,GO:0019028,GO:0005575	viral nucleocapsid,virion part,virion,viral capsid,cellular_component	--	--
43	Sjp_0107310	Sjp_0107310	SJC_S005018:184-4774	2.78126	0	inf	0.04435	0.712409	--	putative von Willebrand factor type A domain-containing protein [Schistosoma mansoni], NCBI Reference Sequence: XP_018654921.1	hypothetical protein MS3_03960 [Schistosoma haematobium], NCBI Reference Sequence: XP_012795463.1	--	--	--	--
44	Sjp_0012330	Sjp_0012330	SJC_S000052:64427-69289	2.71707	0	inf	0.0041	0.264857	--	putative von Willebrand factor type A domain-containing protein [Schistosoma mansoni], NCBI Reference Sequence: XP_018654921.1	hypothetical protein MS3_03960 [Schistosoma haematobium], NCBI Reference Sequence: XP_012795463.1	--	--	--	--
45	Sjp_0134960	Sjp_0134960	SJC_S028095:7671-8313	2.45678	0	inf	0.01005	0.403137	Trematode eggshell synthesis protein; pfam08034 [Schistosoma japonicum], GenBank: CAX69449.1, similar to female-specific 800 protein	--	--	--	--	--	--
46	Sjp_0119140	Sjp_0119140	SJC_S010937:117-889	2.45624	0	inf	0.01245	0.430772	Putative multiple ankyrin repeats single kh domain protein (inferred by orthology to a S. mansoni protein) [Source: UniProtKB; Acc: G4VNC7]	putative multiple ankyrin repeats single kh domain protein [Schistosoma mansoni], NCBI Reference Sequence: XP_018654746.1	Ankyrin repeat domain-containing protein 17 [Schistosoma haematobium], NCBI Reference Sequence: XP_012792944.1	GO:0003674,GO:0005488,GO:0005515	molecular_function,binding,protein binding	--	--
47	Sjp_0071410	Sjp_0071410	SJC_S001008:50376-50967	2.41479	0	inf	0.01655	0.475063	Trematode eggshell synthesis protein, pfam08034 [Schistosoma japonicum], GenBank: CAX70731.1	Trematode Eggshell Synthesis domain containing protein [Schistosoma mansoni], NCBI Reference Sequence: XP_018645369.1	"Trematode eggshell synthesis protein; pfam08034", hypothetical protein MS3_08157 [Schistosoma haematobium], NCBI Reference Sequence: XP_012799467.1	--	--	--	--
48	Sjp_0052030	Sjp_0052030	SJC_S000492:214209-219194	2.2763	0	inf	0.04435	0.712409	--	hypothetical protein Smp_150830 [Schistosoma mansoni], NCBI Reference Sequence: XP_018652010.1	Ras and EF-hand domain-containing protein-like protein [Schistosoma haematobium], NCBI Reference Sequence: XP_012797626.1	GO:0005509,GO:0046872,GO:0043169,GO:0000446,GO:0003674,GO:0000347,GO:0043167,GO:0006406,GO:0006405,GO:0051168,GO:0006368,GO:0016482,GO:0006354,GO:0008023,GO:0051028,GO:0006403,GO:0015931,GO:0050657,GO:0050658,GO:0051236,GO:0005488,GO:0006913,GO:0051169,GO:0033036,GO:0071702,GO:0071705,GO:0006366,GO:0046907,GO:0006139,GO:0051649,GO:0006725,GO:0046483,GO:0090304,GO:1901360,GO:0005654,GO:0044451,GO:…	calcium ion binding,metal ion binding,cation binding,nucleoplasmic THO complex,molecular_function,THO complex,ion binding,mRNA export from nucleus,RNA export from nucleus,nuclear export,transcription elongation from RNA polymerase II promoter,cytoplasmic transport,DNA-dependent transcription, elongation,transcription elongation factor complex,mRNA transport,RNA localization,nucleobase-containing …	--	--
49	Sjp_0036510	Sjp_0036510	SJC_S000258:198565-200925	2.24459	0	inf	0.0288	0.603289	SJCHGC08822 protein [Schistosoma japonicum], GenBank: AAX30930.1	hypothetical protein Smp_131620 [Schistosoma mansoni], NCBI Reference Sequence: XP_018650644.1	Forkhead-associated domain-containing protein 1 [Schistosoma haematobium], NCBI Reference Sequence: XP_012800931.1	GO:0015078,GO:0044380,GO:0071988,GO:0008324,GO:0009405,GO:0015077,GO:0006950,GO:0022891,GO:0022892,GO:0030474,GO:0051300,GO:0022890,GO:0005786,GO:0030942,GO:0005047,GO:0022857,GO:0017048,GO:0003674,GO:0005048,GO:0033218,GO:0042277,GO:0007049,GO:0007155,GO:0022610,GO:0015075,GO:0043021,GO:0005215,GO:0008312,GO:0048500,GO:0031023,GO:0044248,GO:0051704,GO:0006891,GO:0017119,GO:0017016,GO:0031267,GO:…	hydrogen ion transmembrane transporter activity,protein localization to cytoskeleton,protein localization to spindle pole body,cation transmembrane transporter activity,pathogenesis,monovalent inorganic cation transmembrane transporter activity,response to stress,substrate-specific transmembrane transporter activity,substrate-specific transporter activity,spindle pole body duplication,spindle pol…	--	--
50	Sjp_0122930	Sjp_0122930	SJC_S015217:418-958	2.14598	0	inf	0.04435	0.712409	SJCHGC03611 protein, partial [Schistosoma japonicum], GenBank: AAX26366.2	putative nipped-b-like protein (delangin) (scc2 homolog) [Schistosoma mansoni], NCBI Reference Sequence: XP_018654847.1	Nipped-B-like protein [Schistosoma haematobium], NCBI Reference Sequence: XP_012793984.1	--	--	--	--
51	Sjp_0073890	Sjp_0073890	SJC_S001134:609-10832	2.10172	0	inf	0.0011	0.127955	--	putative von Willebrand factor type A domain-containing protein [Schistosoma mansoni], NCBI Reference Sequence: XP_018654921.1	hypothetical protein MS3_03951 [Schistosoma haematobium], NCBI Reference Sequence: XP_012795455.1	--	--	--	--
52	Sjp_0113480	Sjp_0113480	SJC_S007979:3253-14214	95.5467	9.27826	3.36428	0.00175	0.165143	SJCHGC06460 protein, partial [Schistosoma japonicum], GenBank: AAX26603.2 ("similar to annexin A3")	putative annexin [Schistosoma mansoni], NCBI Reference Sequence: XP_018653477.1	hypothetical protein MS3_08625 [Schistosoma haematobium], NCBI Reference Sequence: XP_012799922.1	GO:0005544,GO:0005509,GO:0005543,GO:0046872,GO:0043169,GO:0008289,GO:0003674,GO:0043167,GO:0005488,GO:0043168	calcium-dependent phospholipid binding,calcium ion binding,phospholipid binding,metal ion binding,cation binding,lipid binding,molecular_function,ion binding,binding,anion binding	--	--
53	Sjp_0102610	Sjp_0102610	SJC_S004051:4505-4946	74.0996	7.81221	3.24566	0.01945	0.510019	hypothetical protein [Schistosoma japonicum], GenBank: CAX71239.1	--	--	GO:0006974,GO:0033554,GO:0006950,GO:0008156,GO:0045005,GO:0048478,GO:0051053,GO:0090329,GO:2000104,GO:0003674,GO:0016538,GO:0007049,GO:0006275,GO:0051052,GO:0019887,GO:0045934,GO:0051172,GO:0019207,GO:0009890,GO:0010558,GO:0031324,GO:0031327,GO:2000113,GO:0009892,GO:0010605,GO:0006259,GO:0030234,GO:0006260,GO:0006261,GO:0050896,GO:0048523,GO:0006139,GO:0048519,GO:0006725,GO:0046483,GO:0090304,GO:…	response to DNA damage stimulus,cellular response to stress,response to stress,negative regulation of DNA replication,maintenance of fidelity involved in DNA-dependent DNA replication,replication fork protection,negative regulation of DNA metabolic process,regulation of DNA-dependent DNA replication,negative regulation of DNA-dependent DNA replication,molecular_function,cyclin-dependent protein s…	--	--
54	Sjp_0074910	Sjp_0074910	SJC_S001176:3890-20988	161.033	21.4973	2.90512	0.00025	0.0527108	Annexin A3 (Annexin III) [Schistosoma japonicum], GenBank: CAX70179.1	putative annexin [Schistosoma mansoni], NCBI Reference Sequence: XP_018653477.1	hypothetical protein MS3_08625 [Schistosoma haematobium], NCBI Reference Sequence: XP_012799922.1	GO:0005544,GO:0005509,GO:0005543,GO:0046872,GO:0043169,GO:0008289,GO:0003674,GO:0043167,GO:0005488,GO:0043168	calcium-dependent phospholipid binding,calcium ion binding,phospholipid binding,metal ion binding,cation binding,lipid binding,molecular_function,ion binding,binding,anion binding	--	--
55	Sjp_0094540	Sjp_0094540	SJC_S002646:1037-10706	753.542	105.928	2.8306	0.0019	0.174577	hypothetical protein containing Proteinase inhibitor I25, cystatin domain (Cystatins are a family of cysteine protease inhibitors), SJCHGC07500 protein, partial [Schistosoma japonicum], GenBank: AAX28424.2	putative cystatin [Schistosoma mansoni], GenBank: CCD77202.1, CCD77201.1	--	GO:0004857,GO:0004869,GO:0004866,GO:0061135,GO:0030234,GO:0030414,GO:0061134,GO:0003674	enzyme inhibitor activity,cysteine-type endopeptidase inhibitor activity,endopeptidase inhibitor activity,endopeptidase regulator activity,enzyme regulator activity,peptidase inhibitor activity,peptidase regulator activity,molecular_function	--	--
56	Sjp_0039030	Sjp_0039030	SJC_S000290:274181-279203	904.034	128.742	2.8119	0.0012	0.134464	SJCHGC01839 protein [Schistosoma japonicum], GenBank: AAW25717.1	SCP-like extracellular protein domain; venom allergen-like protein 7 [Schistosoma mansoni]; Venom allergen-like (VAL) 14 protein [Schistosoma mansoni]	Venom allergen 5 [Schistosoma haematobium]	--	--	--	--
57	Sjp_0049310	Sjp_0049310	SJC_S000456:6206-23377	15.7345	2.30988	2.76804	0.0057	0.315018	SJCHGC02875 protein [Schistosoma japonicum], GenBank: AAW24549.1 ("similar to aspartic proteinase")	TPA: Aspartyl protease protein [Schistosoma mansoni]; cathepsin D-like protease 3 [Schistosoma mansoni], GenBank: CUS27860.1	Lysosomal aspartic protease [Schistosoma haematobium], NCBI Reference Sequence: XP_012801526.1	GO:0004425,GO:0003674,GO:0016829,GO:0006508,GO:0016831,GO:0016830,GO:0004190,GO:0070001,GO:0016787,GO:0004175,GO:0003824,GO:0019538,GO:0008152,GO:0070011,GO:0008233,GO:0043170,GO:0071704,GO:0008150,GO:0044238	indole-3-glycerol-phosphate synthase activity,molecular_function,lyase activity,proteolysis,carboxy-lyase activity,carbon-carbon lyase activity,aspartic-type endopeptidase activity,aspartic-type peptidase activity,hydrolase activity,endopeptidase activity,catalytic activity,protein metabolic process,metabolic process,peptidase activity, acting on L-amino acid peptides,peptidase activity,macromole…	--	--
58	Sjp_0077960	Sjp_0077960	SJC_S001321:59200-73774	104.732	16.5289	2.66364	0.0027	0.213941	Annexin A3 (Annexin III) [Schistosoma japonicum], GenBank: CAX70179.1	putative annexin [Schistosoma mansoni], NCBI Reference Sequence: XP_018653476.1	hypothetical protein MS3_08625 [Schistosoma haematobium], NCBI Reference Sequence: XP_012799922.1	GO:0005544,GO:0005509,GO:0005543,GO:0046872,GO:0043169,GO:0008289,GO:0003674,GO:0043167,GO:0005488,GO:0043168	calcium-dependent phospholipid binding,calcium ion binding,phospholipid binding,metal ion binding,cation binding,lipid binding,molecular_function,ion binding,binding,anion binding	--	--
59	Sjp_0054940	Sjp_0054940	SJC_S000559:59675-66346	67.0982	11.2245	2.57962	0.004	0.26327	N-acetylmuramoyl-L-alanine amidase, Validated, SJCHGC05286 protein, partial [Schistosoma japonicum], GenBank: AAX26964.2	--	--	--	--	--	--
60	Sjp_0089730	Sjp_0089730	SJC_S002242:159310-159644	381.087	76.7206	2.31244	0.0451	0.714323	Endoribonuclease XendoU; pfam09412, SJCHGC04070 protein, partial [Schistosoma japonicum], GenBank: AAX27316.2	--	Poly(U)-specific endoribonuclease-B [Schistosoma haematobium]	GO:0003674,GO:0016788,GO:0016787,GO:0003824	molecular_function,hydrolase activity, acting on ester bonds,hydrolase activity,catalytic activity	--	--
61	Sjp_0058310	Sjp_0058310	SJC_S000632:132215-133677	937.414	306.471	1.61294	0.04465	0.712409	--	unnamed protein product [Schistosoma mansoni], NCBI Reference Sequence: XP_018647444.1	--	GO:0009405,GO:0008200,GO:0016248,GO:0016247,GO:0003674,GO:0051704,GO:0005576,GO:0005575,GO:0008150	pathogenesis,ion channel inhibitor activity,channel inhibitor activity,channel regulator activity,molecular_function,multi-organism process,extracellular region,cellular_component,biological_process	--	--
62	Sjp_0014800	Sjp_0014800	SJC_S000066:79525-94339	1.57222	11.8022	-2.90818	0.02665	0.592201	--	LOW QUALITY PROTEIN: dynein heavy chain, putative [Schistosoma mansoni], NCBI Reference Sequence: XP_018647318.1	Dynein heavy chain 3, axonemal, partial [Schistosoma haematobium], NCBI Reference Sequence: XP_012797395.1	GO:0003674,GO:0030286,GO:0015630,GO:0007017,GO:0003777,GO:0007018,GO:0044430,GO:0005856,GO:0016787,GO:0003774,GO:0005875,GO:0003824,GO:0006928,GO:0044763,GO:0044699,GO:0005575,GO:0044446,GO:0044422,GO:0043234,GO:0008150,GO:0043228,GO:0043232,GO:0043229,GO:0043226,GO:0009987,GO:0017111,GO:0016462,GO:0016818,GO:0016817,GO:0032991,GO:0044424,GO:0005622,GO:0005623,GO:0044464	molecular_function,dynein complex,microtubule cytoskeleton,microtubule-based process,microtubule motor activity,microtubule-based movement,cytoskeletal part,cytoskeleton,hydrolase activity,motor activity,microtubule associated complex,catalytic activity,cellular component movement,single-organism cellular process,single-organism process,cellular_component,intracellular organelle part,organelle pa…	--	--
