# Supplementary material for: Comparative Transcriptome Analyses of Schistosoma japonicum Derived From SCID Mice and BALB/c Mice: Clues to the Abnormality in Parasite Growth and Development
Source: Front Microbiol. 2020 Mar 11;11:274. doi: 10.3389/fmicb.2020.00274 (PMC7078119; doi:10.3389/fmicb.2020.00274)
Supplement: FIGURE S1 — Sample relationships revealed by transcriptome profiles between worm samples. (A–F) Scatter plots of Pearson’s correlation analysis based on the transcriptome profiles between worm samples. The figures in the matrix R2 are the square of the correlation coefficient (r) between two samples. [file Data_Sheet_1.zip › Data Sheet 1/Table S4. mRNA_S_F_vs_B_F.DE_ALL.annotation.xlsx]

## Sheet: mRNA_S_F_vs_B_F.DE_ALL.annotati
Table S4. Differentially expressed mRNA for S_F vs B_F and their annotation
No.	transcript_id	gene_id	gene_location	S_F_FPKM	B_F_FPKM	log2(foldchange)	p value	q value	Gene_description (Sj)	Gene_description (Sm)	Gene_description (Sh)	GO_id	GO_description	KO_id	KO_pathway
1	Sjp_0101170	Sjp_0101170	SJC_S003865:5557-7021	0	6937.07	#NAME?	0.02785	0.600319	hypothetical protein [Schistosoma japonicum], GenBank: CAX82792.1	--	--	--	--	--	--
2	Sjp_0117410	Sjp_0117410	SJC_S009347:36-263	0	1097.92	#NAME?	0.0008	0.111035	lactate dehydrogenase A [Schistosoma japonicum], GenBank: CAX70888.1	putative l-lactate dehydrogenase [Schistosoma mansoni], NCBI Reference Sequence: XP_018655219.1	L-lactate dehydrogenase A chain [Schistosoma haematobium], NCBI Reference Sequence: XP_012801751.1	GO:0008150,GO:0008641,GO:0044710,GO:0051287,GO:0016616,GO:0048037,GO:0016614,GO:0008152,GO:0003824,GO:0000166,GO:1901265,GO:0036094,GO:0005488,GO:0050662,GO:0016491,GO:0055114,GO:0003674,GO:0097159,GO:1901363	biological_process,small protein activating enzyme activity,single-organism metabolic process,NAD binding,oxidoreductase activity, acting on the CH-OH group of donors, NAD or NADP as acceptor,cofactor binding,oxidoreductase activity, acting on CH-OH group of donors,metabolic process,catalytic activity,nucleotide binding,nucleoside phosphate binding,small molecule binding,binding,coenzyme binding,…	--	--
3	Sjp_0131300	Sjp_0131300	SJC_S025968:1731-2549	0	1093.1	#NAME?	0.00665	0.335233	Acyl transferase domain; cl08282, hypothetical protein [Schistosoma japonicum], GenBank: CAX82475.1	[acyl-carrier protein] S-malonyltransferase [Schistosoma mansoni]	Malonyl-CoA-acyl carrier protein transacylase, mitochondrial [Schistosoma haematobium]	--	--	--	--
4	Sjp_0104930	Sjp_0104930	SJC_S004340:7632-7815	0	546.549	#NAME?	0.02785	0.600319	hypothetical protein [Schistosoma japonicum], GenBank: CAX69677.1	hypothetical protein Smp_081470 [Schistosoma mansoni]	NCBI Reference Sequence: XP_018645183.1; hypothetical protein MS3_08746 [Schistosoma haematobium], NCBI Reference Sequence: XP_012800043.1	--	--	--	--
5	Sjp_0046850	Sjp_0046850	SJC_S000413:141823-142071	0	306.984	#NAME?	0.00535	0.301125	novel protein putative vertebrate RAB, member RAS oncogene family-like 5 [Schistosoma japonicum]	hypothetical protein Smp_174780 [Schistosoma mansoni]	Rab-like protein 5 [Schistosoma haematobium]	--	--	--	--
6	Sjp_0023350	Sjp_0023350	SJC_S000132:441932-442205	0	245.587	#NAME?	0.00665	0.335233	SJCHGC07267 protein, partial [Schistosoma japonicum], GenBank: AAX26655.2	ubiquitin-specific peptidase 22 (C19 family) [Schistosoma mansoni], GenBank: CCD80281.1	Ubiquitin carboxyl-terminal hydrolase 22 [Schistosoma haematobium], GenBank: XP_012797493.1	GO:0016929,GO:0032183,GO:0070122,GO:0070138,GO:0070140,GO:0016579,GO:0070646,GO:0008150,GO:0070647,GO:0008234,GO:0019783,GO:0009987,GO:0032182,GO:0005515,GO:0044267,GO:0070011,GO:0006464,GO:0036211,GO:0008233,GO:0071704,GO:0019538,GO:0044238,GO:0043412,GO:0008152,GO:0044237,GO:0003824,GO:0005488,GO:0044260,GO:0016787,GO:0043170,GO:0003674	SUMO-specific protease activity,SUMO binding,isopeptidase activity,small conjugating protein-specific isopeptidase activity,SUMO-specific isopeptidase activity,protein deubiquitination,protein modification by small protein removal,biological_process,protein modification by small protein conjugation or removal,cysteine-type peptidase activity,small conjugating protein-specific protease activity,ce…	--	--
7	Sjp_0131580	Sjp_0131580	SJC_S026057:496-694	0	219.585	#NAME?	0.02785	0.600319	similar to DNA topoisomerase IV subunit A, SJCHGC09590 protein [Schistosoma japonicum], GenBank: AAW26418.1	erythrocyte membrane protein, putative [Schistosoma mansoni]	Microtubule-associated protein futsch [Schistosoma haematobium]	--	--	--	--
8	Sjp_0117620	Sjp_0117620	SJC_S009573:458-946	0	212.408	#NAME?	0.00155	0.152322	Ankyrin repeats (3 copies); pfam12796, unknown [Schistosoma japonicum], GenBank: AAW25533.1	26S proteasome subunit P28-related [Schistosoma mansoni], NCBI Reference Sequence: XP_018652743.1	26S proteasome non-ATPase regulatory subunit 10 [Schistosoma haematobium], NCBI Reference Sequence: XP_012795714.1	GO:0005515,GO:0005488,GO:0003674	protein binding,binding,molecular_function	--	--
9	Sjp_0120250	Sjp_0120250	SJC_S012797:308-1699	0	190.538	#NAME?	0.00665	0.335233	FH1/FH2 domain-containing protein 3 [Schistosoma japonicum]	putative fh1/fh2 domains-containing protein (formin homolog overexpressed in spleen) (fhos) [Schistosoma mansoni]	FH1/FH2 domain-containing protein 3 [Schistosoma haematobium]	GO:0016651,GO:0043229,GO:0043226,GO:0008137,GO:0050136,GO:0003954,GO:0005575,GO:0016655,GO:0005622,GO:0044424,GO:0005739,GO:0005623,GO:0044464,GO:0043227,GO:0043231,GO:0003824,GO:0016491,GO:0003674,GO:0044444,GO:0005737	oxidoreductase activity, acting on NAD(P)H,intracellular organelle,organelle,NADH dehydrogenase (ubiquinone) activity,NADH dehydrogenase (quinone) activity,NADH dehydrogenase activity,cellular_component,oxidoreductase activity, acting on NAD(P)H, quinone or similar compound as acceptor,intracellular,intracellular part,mitochondrion,cell,cell part,membrane-bounded organelle,intracellular membrane-…	--	--
10	Sjp_0079250	Sjp_0079250	SJC_S001394:429-6474	0	150.667	#NAME?	0.00665	0.335233	--	hypothetical protein Smp_175100, partial [Schistosoma mansoni], NCBI Reference Sequence: XP_018654176.1	similar to colon cancer-associated protein Mic1-like, pfam07035, Uncharacterized protein C18orf8 [Schistosoma haematobium], NCBI Reference Sequence: XP_012801385.1	--	--	--	--
11	Sjp_0061860	Sjp_0061860	SJC_S000717:27-1212	0	121.376	#NAME?	0.00665	0.335233	Annexin A3 (Annexin III), Annexin A4 (Annexin IV), Annexin A7 (Annexin VII), Annexin-B12 (Annexin-12), Annexin A13 (Annexin XIII) [Schistosoma japonicum]	putative annexin [Schistosoma mansoni]	Annexin A11 [Schistosoma haematobium]; Annexin A7 [Schistosoma haematobium]	GO:0005544,GO:0005543,GO:0008289,GO:0005509,GO:0043168,GO:0046872,GO:0043169,GO:0043167,GO:0005488,GO:0003674	calcium-dependent phospholipid binding,phospholipid binding,lipid binding,calcium ion binding,anion binding,metal ion binding,cation binding,ion binding,binding,molecular_function	--	--
12	Sjp_0107140	Sjp_0107140	SJC_S004961:7053-8453	0	107.861	#NAME?	0.02785	0.600319	--	SJCHGC04251 protein, partial [Schistosoma japonicum], GenBank: AAX25831.2	hypothetical protein Smp_001100 [Schistosoma mansoni], NCBI Reference Sequence: XP_018649523.1	GO:0005515,GO:0005488,GO:0003674	protein binding,binding,molecular_function	--	--
13	Sjp_0134020	Sjp_0134020	SJC_S027673:698-1309	0	95.2692	#NAME?	0.02785	0.600319	--	otopetrin, putative [Schistosoma mansoni]	Otopetrin-1 [Schistosoma haematobium]	--	--	--	--
14	Sjp_0100700	Sjp_0100700	SJC_S003796:2053-3359	0	75.3335	#NAME?	0.02785	0.600319	--	hypothetical protein Smp_136700 [Schistosoma mansoni], NCBI Reference Sequence: XP_018645034.1	hypothetical protein MS3_08802 [Schistosoma haematobium], NCBI Reference Sequence: XP_012800093.1	--	--	--	--
15	Sjp_0123050	Sjp_0123050	SJC_S015364:1362-1617	0	67.4715	#NAME?	0.02785	0.600319	similar to DNA topoisomerase IV subunit A, SJCHGC09590 protein [Schistosoma japonicum], GenBank: AAW26418.1	erythrocyte membrane protein, putative [Schistosoma mansoni]	Microtubule-associated protein futsch [Schistosoma haematobium]	--	--	--	--
16	Sjp_0100520	Sjp_0100520	SJC_S003766:38-413	0	56.7323	#NAME?	0.0113	0.416519	similar to xCoREST protein, ELM2 domain, SJCHGC06491 protein, partial [Schistosoma japonicum], GenBank: AAX25943.2	putative rest corepressor (corest) protein [Schistosoma mansoni]	--	--	--	--	--
17	Sjp_0113770	Sjp_0113770	SJC_S008069:4340-4586	0	52.1685	#NAME?	0.0113	0.416519	SJCHGC09152 protein, partial [Schistosoma japonicum], GenBank: AAX27701.2 (with "YL1 nuclear protein; pfam05764")	hypothetical protein Smp_018030 [Schistosoma mansoni], NCBI Reference Sequence: XP_018654871.1	NADH dehydrogenase [ubiquinone] iron-sulfur protein 4, mitochondrial [Schistosoma haematobium], NCBI Reference Sequence: XP_012798739.1	--	--	--	--
18	Sjp_0094610	Sjp_0094610	SJC_S002660:8273-9061	0	45.2036	#NAME?	0.02785	0.600319	SJCHGC05066 protein, partial [Schistosoma japonicum], GenBank: AAX24255.2	nipped-B-like protein (delangin) (scc2 homolog) [Schistosoma mansoni], NCBI Reference Sequence: XP_018654121.1	Nipped-B-like protein [Schistosoma haematobium], NCBI Reference Sequence: XP_012800883.1	--	--	--	--
19	Sjp_0119320	Sjp_0119320	SJC_S011226:251-599	0	34.779	#NAME?	0.02785	0.600319	synaptotagmin II [Schistosoma japonicum], GenBank: CAX69339.1 (gene="Syt2"; "ko:K03709 Mn-dependent transcriptional regulator")	synaptotagmin, putative [Schistosoma mansoni], NCBI Reference Sequence: XP_018646655.1	Synaptotagmin-1 [Schistosoma haematobium], NCBI Reference Sequence: XP_012791753.1	GO:0005515,GO:0005488,GO:0003674	protein binding,binding,molecular_function	--	--
20	Sjp_0043760	Sjp_0043760	SJC_S000360:66979-70849	0	32.0751	#NAME?	0.00535	0.301125	Vasohibin; pfam14822, unknown [Schistosoma japonicum], GenBank: AAW26915.1("Vasohibin; pfam14822")	vasohibin-like protein [Schistosoma mansoni], GenBank: CAM34696.1	Vasohibin-2 [Schistosoma haematobium], NCBI Reference Sequence: XP_012791674.1	GO:0007275,GO:0006636,GO:0006690,GO:0006691,GO:0019370,GO:0033559,GO:0046456,GO:1901568,GO:1901570,GO:0001525,GO:0001568,GO:0001944,GO:0045765,GO:0048514,GO:0072358,GO:0072359,GO:1901342,GO:0008150,GO:2000026,GO:0006629,GO:0009653,GO:0032502,GO:0022603,GO:0006633,GO:0072330,GO:0009987,GO:0044699,GO:0044707,GO:0048646,GO:0006631,GO:0032787,GO:0032501,GO:0050793,GO:0044281,GO:0048856,GO:0051239,GO:…	multicellular organismal development,unsaturated fatty acid biosynthetic process,icosanoid metabolic process,leukotriene metabolic process,leukotriene biosynthetic process,unsaturated fatty acid metabolic process,icosanoid biosynthetic process,fatty acid derivative metabolic process,fatty acid derivative biosynthetic process,angiogenesis,blood vessel development,vasculature development,regulation…	--	--
21	Sjp_0012930	Sjp_0012930	SJC_S000055:665004-682447	0	31.335	#NAME?	0.00665	0.335233	Integrator complex subunit 2; pfam14750, SJCHGC03389 protein [Schistosoma japonicum], GenBank: AAW25256.1	hypothetical protein Smp_148760 [Schistosoma mansoni], NCBI Reference Sequence: XP_018645687.1	Integrator complex subunit 2; pfam14750, hypothetical protein MS3_01237 [Schistosoma haematobium], NCBI Reference Sequence: XP_012792853.1	GO:0044446,GO:0044422,GO:0032039,GO:0043234,GO:0032991,GO:0016591,GO:0044428,GO:0000428,GO:0030880,GO:0055029,GO:0043229,GO:0043226,GO:0031981,GO:0005654,GO:0044451,GO:0043233,GO:0070013,GO:0031974,GO:0005575,GO:0005622,GO:0005634,GO:0044424,GO:0005623,GO:0044464,GO:0043227,GO:0043231	intracellular organelle part,organelle part,integrator complex,protein complex,macromolecular complex,DNA-directed RNA polymerase II, holoenzyme,nuclear part,DNA-directed RNA polymerase complex,RNA polymerase complex,nuclear DNA-directed RNA polymerase complex,intracellular organelle,organelle,nuclear lumen,nucleoplasm,nucleoplasm part,organelle lumen,intracellular organelle lumen,membrane-enclos…	--	--
22	Sjp_0110960	Sjp_0110960	SJC_S007378:673-958	0	29.7333	#NAME?	0.00665	0.335233	Serine/threonine-protein phosphatase 2A regulatory subunit B' [Schistosoma japonicum], GenBank: CAX70524.1	protein phosphatase pp2a regulatory subunit B,putative, partial [Schistosoma mansoni], GenBank: CAZ36597.1	serine/threonine-protein phosphatase 2A 55 kDa regulatory subunit B delta isoform [Schistosoma haematobium], NCBI Reference Sequence: XP_012801691.1	--	--	--	--
23	Sjp_0091390	Sjp_0091390	SJC_S002396:43521-47095	0	29.685	#NAME?	0.02785	0.600319	similar to BAC03717 protein, SJCHGC05394 protein, partial [Schistosoma japonicum], GenBank: AAW27549.1	PI3kinase, putative (inferred by orthology to a S. mansoni protein) [Source:UniProtKB;Acc:G4LZV8]	hypothetical protein MS3_09998 [Schistosoma haematobium], NCBI Reference Sequence: XP_012801251.1	--	--	--	--
24	Sjp_0026140	Sjp_0026140	SJC_S000155:189424-189739	0	27.816	#NAME?	0.0113	0.416519	SJCHGC04516 protein [Schistosoma japonicum], GenBank: AAW27248.1	hypothetical protein Smp_172360 [Schistosoma mansoni], NCBI Reference Sequence: XP_018648385.1	hypothetical protein MS3_04169, partial [Schistosoma haematobium], NCBI Reference Sequence: XP_012795658.1	--	--	--	--
25	Sjp_0020260	Sjp_0020260	SJC_S000109:121074-122255	0	23.936	#NAME?	0.00145	0.14602	Thiamine pyrophosphokinase; cl21552, SJCHGC08590 protein, partial [Schistosoma japonicum], GenBank: AAX30898.2	putative thiamine pyrophosphokinase [Schistosoma mansoni]	Thiamin pyrophosphokinase 1 [Schistosoma haematobium]	GO:0004788,GO:0072528,GO:0072527,GO:0016778,GO:0030975,GO:0009229,GO:0042357,GO:0008150,GO:0019842,GO:0009987,GO:0044272,GO:1901681,GO:0016772,GO:0006796,GO:0006793,GO:0006790,GO:0009108,GO:0019637,GO:0019438,GO:0090407,GO:0043168,GO:0044271,GO:0018130,GO:1901362,GO:1901564,GO:0006732,GO:0043167,GO:0051188,GO:0006725,GO:0046483,GO:1901360,GO:0034641,GO:0071704,GO:0051186,GO:0035639,GO:0001883,GO:…	thiamine diphosphokinase activity,pyrimidine-containing compound biosynthetic process,pyrimidine-containing compound metabolic process,diphosphotransferase activity,thiamine binding,thiamine diphosphate biosynthetic process,thiamine diphosphate metabolic process,biological_process,vitamin binding,cellular process,sulfur compound biosynthetic process,sulfur compound binding,transferase activity, t…	--	--
26	Sjp_0041250	Sjp_0041250	SJC_S000325:120064-122728	0	23.5013	#NAME?	0.0113	0.416519	similar to Sm29(putative ATPase RIL; Provisional), SJCHGC05668 protein [Schistosoma japonicum], GenBank: AAW26269.1; membrane-associated protein 29 [Schistosoma japonicum]	--	--	GO:0008150,GO:0042578,GO:0004114,GO:0005575,GO:0004112,GO:0005576,GO:0016788,GO:0008081,GO:0003824,GO:0009405,GO:0016787,GO:0051704,GO:0003674	biological_process,phosphoric ester hydrolase activity,3',5'-cyclic-nucleotide phosphodiesterase activity,cellular_component,cyclic-nucleotide phosphodiesterase activity,extracellular region,hydrolase activity, acting on ester bonds,phosphoric diester hydrolase activity,catalytic activity,pathogenesis,hydrolase activity,multi-organism process,molecular_function	--	--
27	Sjp_0068260	Sjp_0068260	SJC_S000906:4943-16207	0	22.3622	#NAME?	0.02785	0.600319	Phospholipid scramblase 3 [Schistosoma japonicum]	Phospholipid scramblase 3 [Schistosoma japonicum], GenBank: CAX74602.1	--	--	--	--	--
28	Sjp_0082030	Sjp_0082030	SJC_S001612:11272-14280	0	22.3622	#NAME?	0.02785	0.600319	Ubiquitin carboxyl-terminal hydrolase 2 [Schistosoma japonicum]	ubiquitin-specific peptidase 2 (C19 family) [Schistosoma mansoni]	Ubiquitin carboxyl-terminal hydrolase 2 [Schistosoma haematobium]	GO:0016579,GO:0070646,GO:0008150,GO:0070647,GO:0009987,GO:0044267,GO:0006464,GO:0036211,GO:0071704,GO:0019538,GO:0044238,GO:0043412,GO:0008152,GO:0044237,GO:0044260,GO:0043170	protein deubiquitination,protein modification by small protein removal,biological_process,protein modification by small protein conjugation or removal,cellular process,cellular protein metabolic process,cellular protein modification process,protein modification process,organic substance metabolic process,protein metabolic process,primary metabolic process,macromolecule modification,metabolic proc…	--	--
29	Sjp_0094470	Sjp_0094470	SJC_S002639:4780-5133	0	17.5775	#NAME?	0.0113	0.416519	--	putative hunchback protein [Schistosoma mansoni]	--	GO:0008150,GO:0016651,GO:0016668,GO:0047134,GO:0044710,GO:0046872,GO:0043169,GO:0043167,GO:0016667,GO:0008152,GO:0003824,GO:0005488,GO:0016491,GO:0055114,GO:0003674	biological_process,oxidoreductase activity, acting on NAD(P)H,oxidoreductase activity, acting on a sulfur group of donors, NAD(P) as acceptor,protein-disulfide reductase activity,single-organism metabolic process,metal ion binding,cation binding,ion binding,oxidoreductase activity, acting on a sulfur group of donors,metabolic process,catalytic activity,binding,oxidoreductase activity,oxidation-re…	--	--
30	Sjp_0113590	Sjp_0113590	SJC_S007998:3988-9888	0	17.0684	#NAME?	0.00275	0.215308	--	putative prokaryotic DNA topoisomerase [Schistosoma mansoni]	DNA topoisomerase 3-alpha [Schistosoma haematobium]	GO:0008150,GO:0009987,GO:0006265,GO:0003916,GO:0071103,GO:0006725,GO:0046483,GO:1901360,GO:0006139,GO:0034641,GO:0071704,GO:0044238,GO:0016853,GO:0008152,GO:0044237,GO:0006807,GO:0003824,GO:0005488,GO:0090304,GO:0006259,GO:0003677,GO:0044260,GO:0043170,GO:0003674,GO:0097159,GO:1901363,GO:0003676	biological_process,cellular process,DNA topological change,DNA topoisomerase activity,DNA conformation change,cellular aromatic compound metabolic process,heterocycle metabolic process,organic cyclic compound metabolic process,nucleobase-containing compound metabolic process,cellular nitrogen compound metabolic process,organic substance metabolic process,primary metabolic process,isomerase activi…	--	--
31	Sjp_0113760	Sjp_0113760	SJC_S008063:292-1833	0	14.8975	#NAME?	0.0113	0.416519	similar to inositol 5-phosphatase 2, SJCHGC06551 protein, partial [Schistosoma japonicum], GenBank: AAX26641.2	--	RUN domain-containing protein 3B [Schistosoma haematobium]	GO:0008150,GO:0009987,GO:0044699,GO:0044763,GO:0005575,GO:0055085,GO:0044765,GO:0016020,GO:0051179,GO:0006810,GO:0051234	biological_process,cellular process,single-organism process,single-organism cellular process,cellular_component,transmembrane transport,single-organism transport,membrane,localization,transport,establishment of localization	--	--
32	Sjp_0054340	Sjp_0054340	SJC_S000547:72493-75566	0	13.9651	#NAME?	0.00055	0.0876484	hypothetical protein, putative CD9/CD37/CD63 antigens [Schistosoma japonicum]	putative tetraspanin-CD63 receptor [Schistosoma mansoni]		GO:0007275,GO:0009878,GO:0009886,GO:0044111,GO:0009791,GO:0008150,GO:0009877,GO:0009653,GO:0032502,GO:0044699,GO:0044707,GO:0032501,GO:0048856,GO:0005575,GO:0046872,GO:0043169,GO:0043167,GO:0016021,GO:0031224,GO:0005488,GO:0044403,GO:0044419,GO:0044425,GO:0051704,GO:0003674,GO:0016020	multicellular organismal development,nodule morphogenesis,post-embryonic morphogenesis,development involved in symbiotic interaction,post-embryonic development,biological_process,nodulation,anatomical structure morphogenesis,developmental process,single-organism process,single-multicellular organism process,multicellular organismal process,anatomical structure development,cellular_component,metal…	--	--
33	Sjp_0058920	Sjp_0058920	SJC_S000648:25578-31280	0	13.7232	#NAME?	0.00665	0.335233	--	hypothetical protein Smp_157140.1 [Schistosoma mansoni], NCBI Reference Sequence: XP_018655042.1	nucleolar pre-ribosomal-associated protein 1 [Schistosoma haematobium]	--	--	--	--
34	Sjp_0094340	Sjp_0094340	SJC_S002626:59802-62034	0	12.83	#NAME?	0.02785	0.600319	--	putative spindle assembly checkpoint component MAD1 (Mitotic arrest deficient protein 1) [Schistosoma mansoni], NCBI Reference Sequence: XP_018654410.1	Fas-binding factor 1 [Schistosoma haematobium], NCBI Reference Sequence: XP_012796838.1	GO:0044430,GO:0005856,GO:0044446,GO:0044422,GO:0043228,GO:0043232,GO:0043234,GO:0004814,GO:0006420,GO:0008150,GO:0032991,GO:0015629,GO:0009987,GO:0043229,GO:0043226,GO:0044281,GO:0016459,GO:0044710,GO:0005575,GO:0003774,GO:0005515,GO:0016788,GO:0019752,GO:0043436,GO:0006082,GO:0004529,GO:0008855,GO:0016895,GO:0016796,GO:0043168,GO:0005622,GO:0004536,GO:1901564,GO:0044267,GO:0004527,GO:0044424,GO:…	cytoskeletal part,cytoskeleton,intracellular organelle part,organelle part,non-membrane-bounded organelle,intracellular non-membrane-bounded organelle,protein complex,arginine-tRNA ligase activity,arginyl-tRNA aminoacylation,biological_process,macromolecular complex,actin cytoskeleton,cellular process,intracellular organelle,organelle,small molecule metabolic process,myosin complex,single-organis…	--	--
35	Sjp_0130240	Sjp_0130240	SJC_S025174:60-1950	0	12.2214	#NAME?	0.00155	0.152322	--	putative rna polymerase Rpb1 [Schistosoma mansoni]	DNA-directed RNA polymerase III subunit RPC1 [Schistosoma haematobium]	GO:0008150,GO:0009987,GO:0034062,GO:0016772,GO:0016779,GO:0003899,GO:0006351,GO:0032774,GO:0019438,GO:0044271,GO:0018130,GO:1901362,GO:0034654,GO:0006725,GO:0046483,GO:1901360,GO:0006139,GO:0034641,GO:0071704,GO:0044238,GO:0016740,GO:0008152,GO:0044237,GO:0006807,GO:0003824,GO:0016070,GO:0009058,GO:0005488,GO:0044249,GO:0090304,GO:1901576,GO:0003677,GO:0034645,GO:0044260,GO:0009059,GO:0010467,GO:…	biological_process,cellular process,RNA polymerase activity,transferase activity, transferring phosphorus-containing groups,nucleotidyltransferase activity,DNA-directed RNA polymerase activity,transcription, DNA-dependent,RNA biosynthetic process,aromatic compound biosynthetic process,cellular nitrogen compound biosynthetic process,heterocycle biosynthetic process,organic cyclic compound biosynth…	sma00230,sma03020,sma00240,sma01100	Purine metabolism,RNA polymerase,Pyrimidine metabolism,Metabolic pathways
36	Sjp_0003800	Sjp_0003800	SJC_S000010:295713-306015	0	12.1842	#NAME?	0.00275	0.215308	--	Putative cyclic-nucleotide-gated cation channel (inferred by orthology to a S. mansoni protein) [Source:UniProtKB;Acc:G4VJW3]	cyclic nucleotide-gated cation channel alpha-3 [Schistosoma haematobium]	--	--	--	--
37	Sjp_0061250	Sjp_0061250	SJC_S000703:8438-21373	0	11.2668	#NAME?	0.0113	0.416519	FAR-17a/AIG1-like protein; pfam04750, hypothetical protein [Schistosoma japonicum], GenBank: CAX76310.1	--	--	--	--	--	--
38	Sjp_0107910	Sjp_0107910	SJC_S005496:5867-7589	0	11.2225	#NAME?	0.02785	0.600319	--	putative ankyrin 2,3/unc44 [Schistosoma mansoni]	similar to Ankyrin-3 [Schistosoma haematobium]; Ankyrin-2 [Schistosoma haematobium]	GO:0005515,GO:0005488,GO:0003674	protein binding,binding,molecular_function	--	--
39	Sjp_0111920	Sjp_0111920	SJC_S007715:24692-27366	0	11.2225	#NAME?	0.02785	0.600319	--	ubiquitin-activating enzyme E1C, putative [Schistosoma mansoni], NCBI Reference Sequence: XP_018645584.1	tRNA 2-selenouridine synthase [Schistosoma haematobium], NCBI Reference Sequence: XP_012797404.1	--	--	--	--
40	Sjp_0083860	Sjp_0083860	SJC_S001732:20626-23116	0	10.7614	#NAME?	0.02785	0.600319	Probable tRNA N6-adenosine threonylcarbamoyltransferase (inferred by orthology to a C. elegans protein) [Source:UniProtKB;Acc:Q9BL28]	kae1 putative peptidase (M22 family) [Schistosoma mansoni]	--	--	--	--	--
41	Sjp_0106600	Sjp_0106600	SJC_S004818:11390-14775	0	10.3321	#NAME?	0.02785	0.600319	--	putative 4.1 G protein [Schistosoma mansoni], NCBI Reference Sequence: XP_018648730.1	FERM domain-containing protein 5 [Schistosoma haematobium], NCBI Reference Sequence: XP_012799544.1	--	--	--	--
42	Sjp_0134050	Sjp_0134050	SJC_S027730:20-2889	0	10.2688	#NAME?	0.00025	0.0527108	--	hypothetical protein Smp_153720 [Schistosoma mansoni], NCBI Reference Sequence: XP_018645856.1	hypothetical protein MS3_07872 [Schistosoma haematobium], NCBI Reference Sequence: XP_012799200.1	--	--	--	--
43	Sjp_0001050	Sjp_0001050	SJC_S000002:271556-274915	0	8.28208	#NAME?	0.02785	0.600319	IQ calmodulin-binding motif; pfam00612, SJCHGC03459 protein [Schistosoma japonicum], GenBank: AAW27703.1	--	IQ domain-containing protein K [Schistosoma haematobium]	GO:0005515,GO:0005488,GO:0003674	protein binding,binding,molecular_function	--	--
44	Sjp_0017030	Sjp_0017030	SJC_S000082:19666-28099	0	8.00978	#NAME?	0.02785	0.600319	similar to DNA topoisomerase IV subunit A, SJCHGC09590 protein [Schistosoma japonicum], GenBank: AAW26418.1	erythrocyte membrane protein, putative [Schistosoma mansoni]	Microtubule-associated protein futsch [Schistosoma haematobium]	--	--	--	--
45	Sjp_0120630	Sjp_0120630	SJC_S013341:1113-1565	0	7.42675	#NAME?	0.0113	0.416519	queuine tRNA-ribosyltransferase domain containing 1 [Schistosoma japonicum]	putative queuine tRNA-ribosyltransferase [Schistosoma mansoni]	Queuine tRNA-ribosyltransferase subunit QTRTD1 [Schistosoma haematobium]	--	--	--	--
46	Sjp_0108720	Sjp_0108720	SJC_S005739:1326-6924	0	7.0663	#NAME?	0.02785	0.600319	similar to NP_775836 protein, SJCHGC07813 protein, partial [Schistosoma japonicum], GenBank: AAX27176.2	hypothetical protein Smp_129740 [Schistosoma mansoni]	NCBI Reference Sequence: XP_018655380.1; Radial spoke head 10 homolog B2 [Schistosoma haematobium]	--	--	--	--
47	Sjp_0107830	Sjp_0107830	SJC_S005447:3762-4554	0	6.56573	#NAME?	0.0113	0.416519	--	putative ankyrin 2,3/unc44 [Schistosoma mansoni]	ankyrin-3 [Schistosoma haematobium]; Ankyrin-2 [Schistosoma haematobium]	GO:0005515,GO:0005488,GO:0003674	protein binding,binding,molecular_function	--	--
48	Sjp_0121200	Sjp_0121200	SJC_S013814:2010-2361	0	6.48342	#NAME?	0.02785	0.600319	--	putative kinesin [Schistosoma mansoni], NCBI Reference Sequence: XP_018651805.1	Kinesin-like protein KIF17, partial [Schistosoma haematobium], NCBI Reference Sequence: XP_012800656.1	GO:0007017,GO:0000723,GO:0032200,GO:0060249,GO:0008150,GO:0009987,GO:0044699,GO:0006928,GO:0007018,GO:0042592,GO:0044763,GO:0051276,GO:0051716,GO:0003774,GO:0006996,GO:0006281,GO:0005515,GO:0050896,GO:0043168,GO:0006974,GO:0065007,GO:0033554,GO:0043167,GO:0003777,GO:0003678,GO:0006725,GO:0046483,GO:1901360,GO:0016043,GO:0006139,GO:0008017,GO:0034641,GO:0071704,GO:0044238,GO:0015631,GO:0035639,GO:…	microtubule-based process,telomere maintenance,telomere organization,anatomical structure homeostasis,biological_process,cellular process,single-organism process,cellular component movement,microtubule-based movement,homeostatic process,single-organism cellular process,chromosome organization,cellular response to stimulus,motor activity,organelle organization,DNA repair,protein binding,response t…	--	--
49	Sjp_0091450	Sjp_0091450	SJC_S002407:4865-5524	0	6.30854	#NAME?	0.02785	0.600319		hypothetical protein Smp_004160 [Schistosoma mansoni], NCBI Reference Sequence: XP_018650232.1	hypothetical protein MS3_00381 [Schistosoma haematobium], NCBI Reference Sequence: XP_012792029.1	GO:0048013,GO:0008150,GO:0009987,GO:0044699,GO:0007167,GO:0007169,GO:0044763,GO:0007166,GO:0051716,GO:0007165,GO:0050896,GO:0044700,GO:0023052,GO:0007154,GO:0065007,GO:0050789,GO:0050794	ephrin receptor signaling pathway,biological_process,cellular process,single-organism process,enzyme linked receptor protein signaling pathway,transmembrane receptor protein tyrosine kinase signaling pathway,single-organism cellular process,cell surface receptor signaling pathway,cellular response to stimulus,signal transduction,response to stimulus,single organism signaling,signaling,cell commun…	--	--
50	Sjp_0121720	Sjp_0121720	SJC_S014259:340-829	0	5.58399	#NAME?	0.00665	0.335233	--	uncharacterized protein Smp_203200 [Schistosoma mansoni], NCBI Reference Sequence: XP_018653383.1	--	--	--	--	--
51	Sjp_0035850	Sjp_0035850	SJC_S000252:279468-283185	0	5.42118	#NAME?	0.02785	0.600319	SJCHGC04533 protein, partial [Schistosoma japonicum], GenBank: AAX25563.2	putative tns1 protein [Schistosoma mansoni]	Tensin-1 [Schistosoma haematobium]	--	--	--	--
52	Sjp_0130840	Sjp_0130840	SJC_S025694:110-1045	0	5.31697	#NAME?	0.00665	0.335233	--	putative dynein heavy chain [Schistosoma mansoni]	--	--	--	--	--
53	Sjp_0040170	Sjp_0040170	SJC_S000307:359095-364582	0	4.95117	#NAME?	0.02785	0.600319	--	acid sensing ion channel 4, pituitary, putative [Schistosoma mansoni]	acid-sensing ion channel 3 [Schistosoma haematobium]; hypothetical protein MS3_06518 [Schistosoma haematobium]	GO:0005575,GO:0005576	cellular_component,extracellular region	--	--
54	Sjp_0132450	Sjp_0132450	SJC_S026341:5732-9029	0	4.91449	#NAME?	0.00275	0.215308	polyprotein [Schistosoma japonicum]; endonuclease-reverse transcriptase [Schistosoma japonicum]	--	--	--	--	--	--
55	Sjp_0133420	Sjp_0133420	SJC_S026933:632-1657	0	4.37715	#NAME?	0.02785	0.600319	--	--	Spectrin beta chain, non-erythrocytic 1 [Schistosoma haematobium]	--	--	--	--
56	Sjp_0132460	Sjp_0132460	SJC_S026342:464-1550	0	4.21352	#NAME?	0.02785	0.600319	similar to mitochondrial ribosomal protein L2, SJCHGC02322 protein [Schistosoma japonicum], GenBank: AAW26567.1	mitochondrial ribosomal protein L2, putative [Schistosoma mansoni]	39S ribosomal protein L2, mitochondrial [Schistosoma haematobium]	GO:0043228,GO:0043232,GO:0008150,GO:0032991,GO:0009987,GO:0043229,GO:0043226,GO:0005575,GO:0005622,GO:0044267,GO:0005198,GO:0044424,GO:0006412,GO:0005623,GO:0044464,GO:0071704,GO:0019538,GO:0044238,GO:0008152,GO:0044237,GO:0009058,GO:0044249,GO:0003735,GO:0005840,GO:1901576,GO:0034645,GO:0044260,GO:0009059,GO:0010467,GO:0043170,GO:0030529,GO:0003674,GO:0044444,GO:0005737	non-membrane-bounded organelle,intracellular non-membrane-bounded organelle,biological_process,macromolecular complex,cellular process,intracellular organelle,organelle,cellular_component,intracellular,cellular protein metabolic process,structural molecule activity,intracellular part,translation,cell,cell part,organic substance metabolic process,protein metabolic process,primary metabolic process…	--	--
57	Sjp_0112330	Sjp_0112330	SJC_S007770:16185-24655	0	3.86692	#NAME?	0.00535	0.301125	Putative cell adhesion molecule (inferred by orthology to a S. mansoni protein) [Source:UniProtKB;Acc:G4VRS4]	putative cell adhesion molecule [Schistosoma mansoni], NCBI Reference Sequence: XP_018655348.1	Receptor-type tyrosine-protein phosphatase F [Schistosoma haematobium], NCBI Reference Sequence: XP_012794097.1	GO:0005515,GO:0005488,GO:0003674	protein binding,binding,molecular_function	--	--
58	Sjp_0030870	Sjp_0030870	SJC_S000197:412050-424629	0	3.76268	#NAME?	0.0113	0.416519	--	putative translation elongation factor G (inferred by orthology to a S. mansoni protein) [Source:UniProtKB;Acc:G4VLZ5]	SIR2 superfamily of proteins includes silent information regulator 2 (Sir2) enzymes which catalyze NAD+-dependent protein/histone deacetylation, where the acetyl group from the lysine epsilon-amino group is transferred to the ADP-ribose moiety of NAD+, hypothetical protein MS3_01449 [Schistosoma haematobium], NCBI Reference Sequence: XP_012793057.1	--	--	--	--
59	Sjp_0082160	Sjp_0082160	SJC_S001624:51049-52128	0	3.72433	#NAME?	0.02785	0.600319	--	putative biogenic amine (5HT) receptor [Schistosoma mansoni], NCBI Reference Sequence: XP_018648482.1; serotonergic GPCR [Schistosoma mansoni], GenBank: ANG84010.1	5-hydroxytryptamine receptor 1A [Schistosoma haematobium], NCBI Reference Sequence: XP_012799617.1	--	--	--	--
60	Sjp_0056910	Sjp_0056910	SJC_S000594:123586-136407	0	3.67959	#NAME?	0.0113	0.416519	--	putative cation transporting ATPase [Schistosoma mansoni]	hypothetical protein MS3_10864 [Schistosoma haematobium]	--	--	--	--
61	Sjp_0134380	Sjp_0134380	SJC_S027917:1079-2639	0	3.6634	#NAME?	0.02785	0.600319	--	serine/threonine kinase [Schistosoma mansoni]	Serine/threonine-protein kinase Nek7 [Schistosoma haematobium]	GO:0008150,GO:0009987,GO:0016772,GO:0006796,GO:0006793,GO:0016310,GO:0043168,GO:0016301,GO:0044267,GO:0006468,GO:0043167,GO:0016773,GO:0006464,GO:0036211,GO:0004672,GO:0071704,GO:0019538,GO:0044238,GO:0035639,GO:0001883,GO:0032549,GO:0032550,GO:0032555,GO:0043412,GO:0001882,GO:0032553,GO:0017076,GO:0016740,GO:0008152,GO:0005524,GO:0032559,GO:0044237,GO:0003824,GO:0030554,GO:0000166,GO:1901265,GO:…	biological_process,cellular process,transferase activity, transferring phosphorus-containing groups,phosphate-containing compound metabolic process,phosphorus metabolic process,phosphorylation,anion binding,kinase activity,cellular protein metabolic process,protein phosphorylation,ion binding,phosphotransferase activity, alcohol group as acceptor,cellular protein modification process,protein modi…	--	--
62	Sjp_0055020	Sjp_0055020	SJC_S000561:52975-57384	0	3.62428	#NAME?	0.00665	0.335233	--	hypothetical protein Smp_140650 [Schistosoma mansoni], NCBI Reference Sequence: XP_018649795.1	hypothetical protein MS3_02913 [Schistosoma haematobium], NCBI Reference Sequence: XP_012794459.1	--	--	--	--
63	Sjp_0104740	Sjp_0104740	SJC_S004303:11225-11864	0	3.42824	#NAME?	0.00665	0.335233	--	Putative glycosyltransferase 14 family member (inferred by orthology to a S. mansoni protein) [Source:UniProtKB;Acc:G4V6I0]	Beta-1,3-galactosyl-O-glycosyl-glycoprotein beta-1,6-N-acetylglucosaminyltransferase 3 [Schistosoma haematobium]; Beta-1,3-galactosyl-O-glycosyl-glycoprotein beta-1,6-N-acetylglucosaminyltransferase 4 [Schistosoma haematobium]	GO:0008150,GO:0005575,GO:0008375,GO:0005576,GO:0005515,GO:0050896,GO:0008194,GO:0006952,GO:0006950,GO:0016740,GO:0003824,GO:0016758,GO:0005488,GO:0016757,GO:0003674,GO:0016020	biological_process,cellular_component,acetylglucosaminyltransferase activity,extracellular region,protein binding,response to stimulus,UDP-glycosyltransferase activity,defense response,response to stress,transferase activity,catalytic activity,transferase activity, transferring hexosyl groups,binding,transferase activity, transferring glycosyl groups,molecular_function,membrane	--	--
64	Sjp_0074700	Sjp_0074700	SJC_S001169:106592-110564	0	3.24887	#NAME?	0.0113	0.416519	--	--	--	GO:0008150,GO:0009987,GO:0016772,GO:0006796,GO:0006793,GO:0016310,GO:0043168,GO:0016301,GO:0044267,GO:0006468,GO:0043167,GO:0016773,GO:0006464,GO:0036211,GO:0004672,GO:0071704,GO:0019538,GO:0044238,GO:0035639,GO:0001883,GO:0032549,GO:0032550,GO:0032555,GO:0043412,GO:0001882,GO:0032553,GO:0017076,GO:0016740,GO:0008152,GO:0005524,GO:0032559,GO:0044237,GO:0003824,GO:0030554,GO:0000166,GO:1901265,GO:…	biological_process,cellular process,transferase activity, transferring phosphorus-containing groups,phosphate-containing compound metabolic process,phosphorus metabolic process,phosphorylation,anion binding,kinase activity,cellular protein metabolic process,protein phosphorylation,ion binding,phosphotransferase activity, alcohol group as acceptor,cellular protein modification process,protein modi…	--	--
65	Sjp_0120730	Sjp_0120730	SJC_S013523:75-1594	0	3.01357	#NAME?	0.0113	0.416519	similar to NM_000252 myotubularin in Homo sapiens [Schistosoma japonicum]; Pleckstrin homology-like domain, cl17171, SJCHGC06139 protein, partial [Schistosoma japonicum], GenBank: AAX27385.2	--	--	GO:0008150,GO:0009987,GO:0042578,GO:0008138,GO:0006796,GO:0006793,GO:0016788,GO:0016791,GO:0004725,GO:0006470,GO:0044267,GO:0004721,GO:0006464,GO:0036211,GO:0016311,GO:0071704,GO:0019538,GO:0044238,GO:0043412,GO:0008152,GO:0044237,GO:0003824,GO:0044260,GO:0016787,GO:0043170,GO:0003674	biological_process,cellular process,phosphoric ester hydrolase activity,protein tyrosine/serine/threonine phosphatase activity,phosphate-containing compound metabolic process,phosphorus metabolic process,hydrolase activity, acting on ester bonds,phosphatase activity,protein tyrosine phosphatase activity,protein dephosphorylation,cellular protein metabolic process,phosphoprotein phosphatase activi…	--	--
66	Sjp_0100590	Sjp_0100590	SJC_S003774:241-2373	0	2.93388	#NAME?	0.0113	0.416519	--	hypothetical protein Smp_130050 [Schistosoma mansoni], NCBI Reference Sequence: XP_018646016.1	E3 ubiquitin-protein ligase PDZRN3 [Schistosoma haematobium]	GO:0005875,GO:0044430,GO:0005856,GO:0015630,GO:0044446,GO:0044422,GO:0043228,GO:0043232,GO:0043234,GO:0007275,GO:0005869,GO:0008150,GO:0032991,GO:0015629,GO:0032502,GO:0009987,GO:0044699,GO:0044707,GO:0006511,GO:0019941,GO:0043632,GO:0032501,GO:0043229,GO:0043226,GO:1901575,GO:0044257,GO:0051603,GO:0030163,GO:0005575,GO:0005515,GO:0044265,GO:0006351,GO:0043565,GO:0032774,GO:0019438,GO:0005622,GO:…	microtubule associated complex,cytoskeletal part,cytoskeleton,microtubule cytoskeleton,intracellular organelle part,organelle part,non-membrane-bounded organelle,intracellular non-membrane-bounded organelle,protein complex,multicellular organismal development,dynactin complex,biological_process,macromolecular complex,actin cytoskeleton,developmental process,cellular process,single-organism proces…	--	--
67	Sjp_0121640	Sjp_0121640	SJC_S014212:7709-10270	0	2.82748	#NAME?	0.02785	0.600319	--	nAChR subunit, putative [Schistosoma mansoni]	Neuronal acetylcholine receptor subunit alpha-2 [Schistosoma haematobium], NCBI Reference Sequence: XP_012797607.1	GO:0008150,GO:0022836,GO:0022839,GO:0044699,GO:0015276,GO:0022834,GO:0005575,GO:0005230,GO:0005216,GO:0015267,GO:0022803,GO:0022838,GO:0006811,GO:0015075,GO:0022891,GO:0022892,GO:0022857,GO:0044765,GO:0003674,GO:0016020,GO:0005215,GO:0051179,GO:0006810,GO:0051234	biological_process,gated channel activity,ion gated channel activity,single-organism process,ligand-gated ion channel activity,ligand-gated channel activity,cellular_component,extracellular ligand-gated ion channel activity,ion channel activity,channel activity,passive transmembrane transporter activity,substrate-specific channel activity,ion transport,ion transmembrane transporter activity,subst…	--	--
68	Sjp_0095730	Sjp_0095730	SJC_S002827:14297-23236	0	2.74846	#NAME?	0.00665	0.335233	similar to putative oxalate:formate antiporter (inferred by orthology to a S. mansoni protein) [Source:UniProtKB;Acc:G4VQE3]; oxalate/formate antiporter [Schistosoma japonicum], GenBank: CAX72653.1	putative oxalate:formate antiporter [Schistosoma mansoni], NCBI Reference Sequence: XP_018654073.1	Oxalate:formate antiporter [Schistosoma haematobium], NCBI Reference Sequence: XP_012791888.1	GO:0008150,GO:0009987,GO:0044699,GO:0044763,GO:0005575,GO:0055085,GO:0016021,GO:0031224,GO:0044425,GO:0044765,GO:0016020,GO:0051179,GO:0006810,GO:0051234	biological_process,cellular process,single-organism process,single-organism cellular process,cellular_component,transmembrane transport,integral to membrane,intrinsic to membrane,membrane part,single-organism transport,membrane,localization,transport,establishment of localization	--	--
69	Sjp_0132620	Sjp_0132620	SJC_S026441:1721-2483	0	2.60325	#NAME?	0.00665	0.335233	--	putative hepatocyte nuclear factor 4-alpha (hnf-4-alpha) [Schistosoma mansoni]	--	GO:0044446,GO:0044422,GO:0043234,GO:0000152,GO:0005680,GO:0031461,GO:0000151,GO:0031145,GO:0008150,GO:0044770,GO:1901987,GO:0000280,GO:0007067,GO:0048285,GO:0032991,GO:0010564,GO:0000278,GO:0009987,GO:0044699,GO:0010498,GO:0043161,GO:0044428,GO:0022402,GO:0007049,GO:0006511,GO:0019941,GO:0043632,GO:0043229,GO:0043226,GO:1901575,GO:0044763,GO:0051726,GO:0044257,GO:0051603,GO:0007091,GO:0030071,GO:…	intracellular organelle part,organelle part,protein complex,nuclear ubiquitin ligase complex,anaphase-promoting complex,cullin-RING ubiquitin ligase complex,ubiquitin ligase complex,anaphase-promoting complex-dependent proteasomal ubiquitin-dependent protein catabolic process,biological_process,cell cycle phase transition,regulation of cell cycle phase transition,nuclear division,mitosis,organell…	--	--
70	Sjp_0106210	Sjp_0106210	SJC_S004741:3876-4515	0	2.57118	#NAME?	0.0113	0.416519	--	hypothetical protein Smp_153580 [Schistosoma mansoni], NCBI Reference Sequence: XP_018654805.1	hypothetical protein MS3_08454 [Schistosoma haematobium], NCBI Reference Sequence: XP_012799756.1	--	--	--	--
71	Sjp_0082510	Sjp_0082510	SJC_S001649:26909-35341	0	2.55146	#NAME?	0.0113	0.416519	similar to NP_492306 protein, SJCHGC08872 protein, partial [Schistosoma japonicum], GenBank: AAX28236.2;	--	Radial spoke head 10 B [Schistosoma haematobium]	GO:0007017,GO:0010970,GO:0030705,GO:0042073,GO:0005217,GO:0005218,GO:0005219,GO:0006874,GO:0015278,GO:0055074,GO:0072503,GO:0072507,GO:0044782,GO:0008150,GO:0005262,GO:0022836,GO:0022839,GO:0015085,GO:0009987,GO:0044699,GO:0006873,GO:0006875,GO:0030003,GO:0050801,GO:0055065,GO:0055080,GO:0006928,GO:0007018,GO:0015276,GO:0022834,GO:0055082,GO:0042592,GO:0044763,GO:0048878,GO:0046873,GO:0005575,GO:…	microtubule-based process,microtubule-based transport,cytoskeleton-dependent intracellular transport,intraflagellar transport,intracellular ligand-gated ion channel activity,intracellular ligand-gated calcium channel activity,ryanodine-sensitive calcium-release channel activity,cellular calcium ion homeostasis,calcium-release channel activity,calcium ion homeostasis,cellular divalent inorganic ca…	--	--
72	Sjp_0052860	Sjp_0052860	SJC_S000512:18065-23473	0	2.48186	#NAME?	0.00535	0.301125	hypothetical protein [Schistosoma japonicum], GenBank: CAX76012.1; Immunogenic miracidial antigen 8I [Schistosoma japonicum]	--	--	--	--	--	--
73	Sjp_0035080	Sjp_0035080	SJC_S000245:269254-302120	0	2.48045	#NAME?	0.02785	0.600319	SJCHGC06975 protein, partial [Schistosoma japonicum], GenBank: AAX30694.2	putative transient receptor potential channel 2 isoform 3 [Schistosoma mansoni]	DNA repair protein XRCC1 [Schistosoma haematobium]	--	--	--	--
74	Sjp_0126530	Sjp_0126530	SJC_S020652:151-2617	0	2.48045	#NAME?	0.02785	0.600319	Glutamic acid-rich protein precursor [Schistosoma japonicum]	--	--	GO:0044446,GO:0044422,GO:0043228,GO:0043232,GO:0043234,GO:0030896,GO:0008150,GO:0044770,GO:1901987,GO:0032991,GO:0010564,GO:0044427,GO:0009987,GO:0044699,GO:0000077,GO:0031570,GO:0044428,GO:0022402,GO:0007049,GO:0043229,GO:0043226,GO:0005694,GO:0031981,GO:0044763,GO:0051726,GO:0043233,GO:0070013,GO:0031974,GO:0016772,GO:0005575,GO:0051716,GO:0016779,GO:0000075,GO:0006281,GO:0050896,GO:1901988,GO:…	intracellular organelle part,organelle part,non-membrane-bounded organelle,intracellular non-membrane-bounded organelle,protein complex,checkpoint clamp complex,biological_process,cell cycle phase transition,regulation of cell cycle phase transition,macromolecular complex,regulation of cell cycle process,chromosomal part,cellular process,single-organism process,DNA damage checkpoint,DNA integrity…	--	--
75	Sjp_0111510	Sjp_0111510	SJC_S007605:909-5599	0	2.42626	#NAME?	0.02785	0.600319	--	putative innexin [Schistosoma mansoni] [Source:UniProtKB;Acc:G4V941]	Innexin-7 [Schistosoma haematobium]	GO:0005921,GO:0005911,GO:0030054,GO:0005575	gap junction,cell-cell junction,cell junction,cellular_component	--	--
76	Sjp_0008420	Sjp_0008420	SJC_S000027:517329-518160	0	2.29357	#NAME?	0.00665	0.335233	SJCHGC06558 protein [Schistosoma japonicum], GenBank: AAW25599.1	synaptotagmin, putative [Schistosoma mansoni]	hypothetical protein MS3_07498 [Schistosoma haematobium]	--	--	--	--
77	Sjp_0042450	Sjp_0042450	SJC_S000338:421012-434700	0	2.18725	#NAME?	0.02785	0.600319	--	hypothetical protein Smp_048040 [Schistosoma mansoni]	vesicular glutamate transporter 2 [Schistosoma haematobium]	GO:0015099,GO:0015675,GO:0035444,GO:0008150,GO:0009987,GO:0044699,GO:0044763,GO:0046873,GO:0005575,GO:0046915,GO:0000041,GO:0030001,GO:0046872,GO:0043169,GO:0043167,GO:0008324,GO:0055085,GO:0022890,GO:0016021,GO:0031224,GO:0006811,GO:0005488,GO:0006812,GO:0015075,GO:0022891,GO:0034220,GO:0022892,GO:0022857,GO:0044425,GO:0044765,GO:0016192,GO:0003674,GO:0016020,GO:0005215,GO:0051179,GO:0006810,GO:…	nickel cation transmembrane transporter activity,nickel cation transport,nickel cation transmembrane transport,biological_process,cellular process,single-organism process,single-organism cellular process,metal ion transmembrane transporter activity,cellular_component,transition metal ion transmembrane transporter activity,transition metal ion transport,metal ion transport,metal ion binding,cation…	--	--
78	Sjp_0115230	Sjp_0115230	SJC_S008469:20913-23507	0	2.1701	#NAME?	0.00665	0.335233	--	doublesex and mab-3 related transcription factor [Schistosoma mansoni], NCBI Reference Sequence: XP_018654868.1	Doublesex- and mab-3-related transcription factor 3 [Schistosoma haematobium], NCBI Reference Sequence: XP_012792940.1	GO:0008150,GO:0009987,GO:0043229,GO:0043226,GO:0005575,GO:0006351,GO:0043565,GO:0032774,GO:0019438,GO:0005622,GO:0044271,GO:0018130,GO:0065007,GO:1901362,GO:0046872,GO:0034654,GO:0043169,GO:0005634,GO:0044424,GO:0043167,GO:0050789,GO:0006725,GO:0046483,GO:0005623,GO:0044464,GO:1901360,GO:0006139,GO:0050794,GO:0034641,GO:0071704,GO:0043227,GO:0043231,GO:0044238,GO:0008152,GO:0044237,GO:0006807,GO:…	biological_process,cellular process,intracellular organelle,organelle,cellular_component,transcription, DNA-dependent,sequence-specific DNA binding,RNA biosynthetic process,aromatic compound biosynthetic process,intracellular,cellular nitrogen compound biosynthetic process,heterocycle biosynthetic process,biological regulation,organic cyclic compound biosynthetic process,metal ion binding,nucleob…	--	--
79	Sjp_0102130	Sjp_0102130	SJC_S003994:4313-10007	0	2.11374	#NAME?	0.0113	0.416519	--	--	--	--	--	--	--
80	Sjp_0017230	Sjp_0017230	SJC_S000083:541917-543479	0	2.08902	#NAME?	0.00535	0.301125	--	hypothetical protein Smp_099670 [Schistosoma mansoni], NCBI Reference Sequence: XP_018649923.1	somatomedin B domain; pfam01033, hypothetical protein MS3_06882 [Schistosoma haematobium], NCBI Reference Sequence: XP_012798257.1	GO:0008150,GO:0009987,GO:0044699,GO:0044763,GO:0004930,GO:0007166,GO:0005575,GO:0051716,GO:0007165,GO:0050896,GO:0044700,GO:0023052,GO:0007154,GO:0065007,GO:0007186,GO:0004888,GO:0038023,GO:0050789,GO:0004872,GO:0050794,GO:0004871,GO:0060089,GO:0016021,GO:0031224,GO:0044425,GO:0003674,GO:0016020	biological_process,cellular process,single-organism process,single-organism cellular process,G-protein coupled receptor activity,cell surface receptor signaling pathway,cellular_component,cellular response to stimulus,signal transduction,response to stimulus,single organism signaling,signaling,cell communication,biological regulation,G-protein coupled receptor signaling pathway,transmembrane sign…	--	--
81	Sjp_0088750	Sjp_0088750	SJC_S002148:1883-4917	0	2.02741	#NAME?	0.02785	0.600319	--	sox transcription factor [Schistosoma mansoni]	Putative transcription factor SOX-14 [Schistosoma haematobium]	--	--	--	--
82	Sjp_0079650	Sjp_0079650	SJC_S001425:378-1300	0	2.01148	#NAME?	0.0113	0.416519	--		ephexin-1 [Schistosoma haematobium]	--	--	--	--
83	Sjp_0042530	Sjp_0042530	SJC_S000339:115743-121913	0	1.96396	#NAME?	0.0113	0.416519	--	hypothetical protein Smp_165760 [Schistosoma mansoni], NCBI Reference Sequence: XP_018653561.1	similar to IQ domain-containing protein H [Schistosoma haematobium], NCBI Reference Sequence: XP_012793671.1	--	--	--	--
84	Sjp_0123980	Sjp_0123980	SJC_S017019:282-587	472.882	0	inf	0.0149	0.457509	SJCHGC09199 protein, partial [Schistosoma japonicum], GenBank: AAX26097.2, similar to Lysosomal Cystine Transporter, MGC83915 protein [Xenopus laevis], GenBank: AAH70825.1	putative cystinosin [Schistosoma mansoni]	Cystinosin [Schistosoma haematobium]	--	--	--	--
85	Sjp_0130620	Sjp_0130620	SJC_S025466:82-2191	472.882	0	inf	0.0149	0.457509	similar to cGMP-dependent protein kinase foraging, SJCHGC04415 protein, partial [Schistosoma japonicum], GenBank: AAX26936.2;	--	cGMP-dependent protein kinase 1 [Schistosoma haematobium]	GO:0008150,GO:0009987,GO:0016772,GO:0006796,GO:0006793,GO:0016310,GO:0043168,GO:0016301,GO:0044267,GO:0006468,GO:0043167,GO:0016773,GO:0006464,GO:0036211,GO:0004672,GO:0071704,GO:0019538,GO:0044238,GO:0035639,GO:0001883,GO:0032549,GO:0032550,GO:0032555,GO:0043412,GO:0001882,GO:0032553,GO:0017076,GO:0016740,GO:0008152,GO:0005524,GO:0032559,GO:0044237,GO:0003824,GO:0030554,GO:0000166,GO:1901265,GO:…	biological_process,cellular process,transferase activity, transferring phosphorus-containing groups,phosphate-containing compound metabolic process,phosphorus metabolic process,phosphorylation,anion binding,kinase activity,cellular protein metabolic process,protein phosphorylation,ion binding,phosphotransferase activity, alcohol group as acceptor,cellular protein modification process,protein modi…	--	--
86	Sjp_0134720	Sjp_0134720	SJC_S028048:1966-2179	472.45	0	inf	0.00075	0.107318	--	putative fimbrin/plastin [Schistosoma mansoni]	--	GO:0005515,GO:0005488,GO:0003674	protein binding,binding,molecular_function	--	--
87	Sjp_0110140	Sjp_0110140	SJC_S006762:105-294	315.254	0	inf	0.0349	0.649368	similar to GenBank Accession Number BC016619 pyruvate kinase 3 in Mus musculus [Schistosoma japonicum]	putative pyruvate kinase [Schistosoma mansoni]	Pyruvate kinase PKM [Schistosoma haematobium]	GO:0004743,GO:0008150,GO:0030955,GO:0031420,GO:0009987,GO:0006096,GO:1901575,GO:0006007,GO:0019320,GO:0046365,GO:0044724,GO:0006006,GO:0016772,GO:0016052,GO:0000287,GO:0019318,GO:0005996,GO:0046872,GO:0009056,GO:0043169,GO:0016301,GO:0043167,GO:0016773,GO:0071704,GO:0044238,GO:0016740,GO:0008152,GO:0044237,GO:0003824,GO:0005488,GO:0006091,GO:0044723,GO:0003674,GO:0005975	pyruvate kinase activity,biological_process,potassium ion binding,alkali metal ion binding,cellular process,glycolysis,organic substance catabolic process,glucose catabolic process,hexose catabolic process,monosaccharide catabolic process,single-organism carbohydrate catabolic process,glucose metabolic process,transferase activity, transferring phosphorus-containing groups,carbohydrate catabolic …	sma00230,sma00620,sma00010,sma01100,sma01200,sma01230,sma01110,sma01120	Purine metabolism,Pyruvate metabolism,Glycolysis / Gluconeogenesis,Metabolic pathways,Carbon metabolism,Biosynthesis of amino acids,Biosynthesis of secondary metabolites,Microbial metabolism in diverse environments
88	Sjp_0077510	Sjp_0077510	SJC_S001310:2163-4514	285.532	0	inf	0.0149	0.457509	--	putative paired box protein pax-6 [Schistosoma mansoni], NCBI Reference Sequence: XP_018653771.1	Paired box pox-neuro protein (inferred by orthology to a D. melanogaster protein) [Source:UniProtKB;Acc:P23758]	GO:0043228,GO:0043232,GO:0008150,GO:0032991,GO:0009987,GO:0043229,GO:0043226,GO:0005575,GO:0006351,GO:0032774,GO:0019438,GO:0005622,GO:0044271,GO:0018130,GO:0065007,GO:1901362,GO:0034654,GO:0044267,GO:0005198,GO:0044424,GO:0050789,GO:0006725,GO:0046483,GO:0006412,GO:0005623,GO:0044464,GO:1901360,GO:0006139,GO:0050794,GO:0034641,GO:0071704,GO:0019538,GO:0044238,GO:0008152,GO:0044237,GO:0006807,GO:…	non-membrane-bounded organelle,intracellular non-membrane-bounded organelle,biological_process,macromolecular complex,cellular process,intracellular organelle,organelle,cellular_component,transcription, DNA-dependent,RNA biosynthetic process,aromatic compound biosynthetic process,intracellular,cellular nitrogen compound biosynthetic process,heterocycle biosynthetic process,biological regulation,o…	--	--
89	Sjp_0057280	Sjp_0057280	SJC_S000610:21575-21770	223.525	0	inf	0.0349	0.649368	Dynein light chain type 1; pfam01221, similar to dynein light chain 2, SJCHGC00508 protein [Schistosoma japonicum], GenBank: AAW25049.1	cytoplasmic dynein light chain, putative [Schistosoma mansoni]	putative dynein light chain [Schistosoma haematobium]	GO:0005875,GO:0044430,GO:0007017,GO:0005856,GO:0015630,GO:0044446,GO:0044422,GO:0043228,GO:0043232,GO:0043234,GO:0008150,GO:0032991,GO:0009987,GO:0044699,GO:0043229,GO:0043226,GO:0044763,GO:0005575,GO:0005622,GO:0044424,GO:0005623,GO:0044464	microtubule associated complex,cytoskeletal part,microtubule-based process,cytoskeleton,microtubule cytoskeleton,intracellular organelle part,organelle part,non-membrane-bounded organelle,intracellular non-membrane-bounded organelle,protein complex,biological_process,macromolecular complex,cellular process,single-organism process,intracellular organelle,organelle,single-organism cellular process,…	--	--
90	Sjp_0134130	Sjp_0134130	SJC_S027790:236-3697	214.851	0	inf	0.01225	0.429061	--	putative supervillin [Schistosoma mansoni]	supervillin [Schistosoma haematobium]	--	--	--	--
91	Sjp_0121050	Sjp_0121050	SJC_S013730:297-1288	184.306	0	inf	0.0149	0.457509	C2 domain sixth repeat in Ferlin; cd08374, similar to XP_356816 protein, SJCHGC05160 protein, partial [Schistosoma japonicum], GenBank: AAX27914.2	putative otoferlin [Schistosoma mansoni]	Otoferlin [Schistosoma haematobium]	--	--	--	--
92	Sjp_0118960	Sjp_0118960	SJC_S010642:1255-1492	141.248	0	inf	0.0349	0.649368	mRNA turnover protein 4 homolog [Schistosoma japonicum]	--	--	--	--	--	--
93	Sjp_0015390	Sjp_0015390	SJC_S000070:545662-555282	141.248	0	inf	0.0349	0.649368	Beta-hexosaminidase alpha chain precursor [Schistosoma japonicum], GenBank: CAX82416.1	putative beta-hexosaminidase B [Schistosoma mansoni], NCBI Reference Sequence: XP_018649761.1	Beta-hexosaminidase subunit beta [Schistosoma haematobium], NCBI Reference Sequence: XP_012798886.1	--	--	--	--
94	Sjp_0079520	Sjp_0079520	SJC_S001418:12382-15040	118.565	0	inf	0.01225	0.429061	--	hypothetical protein Smp_125520 [Schistosoma mansoni], NCBI Reference Sequence: XP_018650519.1	NADH dehydrogenase [ubiquinone] complex I, assembly factor 7 [Schistosoma haematobium], NCBI Reference Sequence: XP_012791809.1	--	--	--	--
95	Sjp_0116660	Sjp_0116660	SJC_S008894:897-3165	99.2342	0	inf	0.0149	0.457509	Dynein light chain type 1; cl03131, hypothetical protein [Schistosoma japonicum], GenBank: CAX69625.1	--	Dynein light chain type 1; cl03131, hypothetical protein MS3_06567, partial [Schistosoma haematobium], NCBI Reference Sequence: XP_012797961.1	GO:0005875,GO:0044430,GO:0007017,GO:0005856,GO:0015630,GO:0044446,GO:0044422,GO:0043228,GO:0043232,GO:0043234,GO:0008150,GO:0000280,GO:0007067,GO:0048285,GO:0032991,GO:0044427,GO:0000278,GO:0009987,GO:0044699,GO:0022402,GO:0007049,GO:0043229,GO:0043226,GO:0005694,GO:0044763,GO:0000775,GO:0005575,GO:0006996,GO:0005622,GO:0005634,GO:0044424,GO:0005623,GO:0044464,GO:0016043,GO:0043227,GO:0043231,GO:…	microtubule associated complex,cytoskeletal part,microtubule-based process,cytoskeleton,microtubule cytoskeleton,intracellular organelle part,organelle part,non-membrane-bounded organelle,intracellular non-membrane-bounded organelle,protein complex,biological_process,nuclear division,mitosis,organelle fission,macromolecular complex,chromosomal part,mitotic cell cycle,cellular process,single-organ…	--	--
96	Sjp_0115490	Sjp_0115490	SJC_S008532:3552-5515	94.49	0	inf	0.0349	0.649368	Vacuolar H ATPase [Schistosoma japonicum]; V-type proton ATPase dynein light chain 2 [Schistosoma japonicum]	--	--	--	--	--	--
97	Sjp_0110770	Sjp_0110770	SJC_S007205:11-339	94.49	0	inf	0.0349	0.649368	Patatins and Phospholipases; cl11396, similar to zgc:77476, SJCHGC09449 protein, partial [Schistosoma japonicum], GenBank: AAX25779.2	85 kD calcium-independent phospholipase A2 (ipla2), putative [Schistosoma mansoni]	85/88 kDa calcium-independent phospholipase A2 [Schistosoma haematobium]	--	--	--	--
98	Sjp_0120090	Sjp_0120090	SJC_S012549:296-555	88.9234	0	inf	0.0149	0.457509	Polycystic kidney and hepatic disease 1 precursor [Schistosoma japonicum]	--	Protein YIPF1 [Schistosoma haematobium]	--	--	--	--
99	Sjp_0089070	Sjp_0089070	SJC_S002211:13873-16550	66.1561	0	inf	0.0349	0.649368	SJCHGC04193 protein, partial [Schistosoma japonicum], GenBank: AAX24826.2	hypothetical protein Smp_188150 [Schistosoma mansoni], NCBI Reference Sequence: XP_018645010.1	hypothetical protein MS3_08695 [Schistosoma haematobium], NCBI Reference Sequence: XP_012799991.1	--	--	--	--
100	Sjp_0072290	Sjp_0072290	SJC_S001033:130627-140804	65.499	0	inf	0.0149	0.457509	--	--	--	--	--	--	--
101	Sjp_0075290	Sjp_0075290	SJC_S001195:15049-17351	53.3419	0	inf	0.0349	0.649368	--			--	--	--	--
102	Sjp_0008620	Sjp_0008620	SJC_S000029:26498-27362	51.8243	0	inf	0.0037	0.253884	dynein light chain 2 [Schistosoma japonicum]	--	--	GO:0005875,GO:0044430,GO:0007017,GO:0005856,GO:0015630,GO:0044446,GO:0044422,GO:0043228,GO:0043232,GO:0043234,GO:0008150,GO:0032991,GO:0009987,GO:0044699,GO:0043229,GO:0043226,GO:0044763,GO:0005575,GO:0005622,GO:0044424,GO:0005623,GO:0044464	microtubule associated complex,cytoskeletal part,microtubule-based process,cytoskeleton,microtubule cytoskeleton,intracellular organelle part,organelle part,non-membrane-bounded organelle,intracellular non-membrane-bounded organelle,protein complex,biological_process,macromolecular complex,cellular process,single-organism process,intracellular organelle,organelle,single-organism cellular process,…	--	--
103	Sjp_0108850	Sjp_0108850	SJC_S005768:2094-2411	45.852	0	inf	0.0149	0.457509	SJCHGC02583 protein [Schistosoma japonicum], GenBank: AAW24882.1, similar to Sas10/Utp3/C1D family	--	--	GO:0005135,GO:0008150,GO:0070851,GO:0008083,GO:0005102,GO:0005126,GO:0005575,GO:0006955,GO:0005576,GO:0005515,GO:0050896,GO:0002376,GO:0005488,GO:0003674	interleukin-3 receptor binding,biological_process,growth factor receptor binding,growth factor activity,receptor binding,cytokine receptor binding,cellular_component,immune response,extracellular region,protein binding,response to stimulus,immune system process,binding,molecular_function	--	--
104	Sjp_0046680	Sjp_0046680	SJC_S000411:45881-48072	43.1869	0	inf	0.00605	0.323084	Prohibitin family; SPFH (stomatin, prohibitin, flotillin, and HflK/C) superfamily, SJCHGC06488 protein [Schistosoma japonicum], GenBank: AAW25931.1	prohibitin, putative [Schistosoma mansoni]	Protein l(2)37Cc [Schistosoma haematobium]	--	--	--	--
105	Sjp_0110710	Sjp_0110710	SJC_S007157:1969-2555	39.7414	0	inf	0.0349	0.649368	calpain [Schistosoma japonicum], GenBank: BAA74718.1	calpain (C02 family) [Schistosoma mansoni], GenBank: CCD76462.1; Calcium-activated neutral proteinase (Calpain) [Schistosoma mansoni], GenBank: AAA29857.1	calpain [Schistosoma haematobium], GenBank: BAF62290.1	GO:0004198,GO:0008150,GO:0008234,GO:0004197,GO:0005575,GO:0005622,GO:0070011,GO:0006508,GO:0005623,GO:0044464,GO:0008233,GO:0071704,GO:0019538,GO:0044238,GO:0008152,GO:0003824,GO:0004175,GO:0016787,GO:0043170,GO:0003674	calcium-dependent cysteine-type endopeptidase activity,biological_process,cysteine-type peptidase activity,cysteine-type endopeptidase activity,cellular_component,intracellular,peptidase activity, acting on L-amino acid peptides,proteolysis,cell,cell part,peptidase activity,organic substance metabolic process,protein metabolic process,primary metabolic process,metabolic process,catalytic activity…	--	--
106	Sjp_0047420	Sjp_0047420	SJC_S000419:128388-128787	36.2892	0	inf	0.0149	0.457509	similar to hypothetical protein [Schistosoma japonicum], GenBank: CAX70130.1	putative marvel-containing potential lipid raft-associated protein [Schistosoma mansoni]	--	--	--	--	--
107	Sjp_0128920	Sjp_0128920	SJC_S023726:1580-3100	36.2875	0	inf	0.0349	0.649368	--	Aromatic-L-amino-acid decarboxylase (EC 4.1.1.28) (AADC) (DOPA decarboxylase) (DDC),putative [Schistosoma mansoni]	aromatic-L-amino-acid decarboxylase [Schistosoma haematobium]	GO:0016831,GO:0016830,GO:0008150,GO:0009987,GO:0044281,GO:0044710,GO:0030170,GO:0016829,GO:0019752,GO:0043436,GO:0006082,GO:0043168,GO:0043167,GO:0048037,GO:0071704,GO:0016740,GO:0008152,GO:0044237,GO:0003824,GO:0009058,GO:0005488,GO:0003674	carboxy-lyase activity,carbon-carbon lyase activity,biological_process,cellular process,small molecule metabolic process,single-organism metabolic process,pyridoxal phosphate binding,lyase activity,carboxylic acid metabolic process,oxoacid metabolic process,organic acid metabolic process,anion binding,ion binding,cofactor binding,organic substance metabolic process,transferase activity,metabolic …	--	--
108	Sjp_0072990	Sjp_0072990	SJC_S001062:594-3784	36.2875	0	inf	0.0349	0.649368	SJCHGC09231 protein [Schistosoma japonicum][Source:UniProtKB/TrEMBL;Acc:Q5DE46]	--	--	--	--	--	--
109	Sjp_0058090	Sjp_0058090	SJC_S000629:152528-152849	34.9696	0	inf	0.0008	0.111035	--	epididymal membrane protein E9-related [Schistosoma mansoni]	Transmembrane protein 45B [Schistosoma haematobium]	GO:0005575,GO:0016021,GO:0031224,GO:0044425,GO:0016020	cellular_component,integral to membrane,intrinsic to membrane,membrane part,membrane	--	--
110	Sjp_0026380	Sjp_0026380	SJC_S000159:204267-206655	30.568	0	inf	0.0349	0.649368	Hsp70 protein, SJCHGC01349 protein, partial [Schistosoma japonicum], GenBank: AAX27384.2	--	--	--	--	--	--
111	Sjp_0082370	Sjp_0082370	SJC_S001637:6191-10150	28.1937	0	inf	0.0349	0.649368	SJCHGC03246 protein, partial [Schistosoma japonicum], GenBank: AAX25502.2 [Source:UniProtKB/TrEMBL;Acc:Q5C4C3]	--	--	--	--	--	--
112	Sjp_0108250	Sjp_0108250	SJC_S005599:192-889	26.0786	0	inf	0.0349	0.649368	SJCHGC08406 protein, partial [Schistosoma japonicum], GenBank: AAX25611.2 (Chromosome segregation ATPase [Cell cycle control, cell division, chromosome partitioning])	serine/threonine kinase [Schistosoma mansoni], NCBI Reference Sequence: XP_018649111.1	Citron Rho-interacting kinase [Schistosoma haematobium], NCBI Reference Sequence: XP_012801058.1	GO:0008150,GO:0009987,GO:0005575,GO:0006351,GO:0032774,GO:0019438,GO:0044271,GO:0018130,GO:0065007,GO:1901362,GO:0034654,GO:0050789,GO:0006725,GO:0046483,GO:1901360,GO:0006139,GO:0050794,GO:0034641,GO:0071704,GO:0044238,GO:0008152,GO:0044237,GO:0006807,GO:0016070,GO:0009058,GO:0044249,GO:0090304,GO:0019028,GO:1901576,GO:0034645,GO:0044260,GO:0009059,GO:0010467,GO:0019219,GO:0051171,GO:0001071,GO:…	biological_process,cellular process,cellular_component,transcription, DNA-dependent,RNA biosynthetic process,aromatic compound biosynthetic process,cellular nitrogen compound biosynthetic process,heterocycle biosynthetic process,biological regulation,organic cyclic compound biosynthetic process,nucleobase-containing compound biosynthetic process,regulation of biological process,cellular aromatic …	--	--
113	Sjp_0019450	Sjp_0019450	SJC_S000101:107620-111389	26.0786	0	inf	0.0349	0.649368	--	putative placenta-specific protein 8 protein (C15 protein) [Schistosoma mansoni]	Placenta-specific gene 8 protein [Schistosoma haematobium]	--	--	--	--
114	Sjp_0126330	Sjp_0126330	SJC_S020433:1854-2106	26.0786	0	inf	0.0349	0.649368	ATPase subunit 6 (inferred by orthology to a S. mansoni protein) [Source:UniProtKB;Acc:Q9B8X7]; ATPase subunit 6 (mitochondrion) [Schistosoma japonicum]	ATPase subunit 6 (mitochondrion) [Schistosoma mansoni], GenBank: CCD63154.1	putative ATPase subunit 6 (mitochondrion) [Schistosoma haematobium]	GO:0008150,GO:0044710,GO:0005575,GO:0008152,GO:0055114,GO:0016020	biological_process,single-organism metabolic process,cellular_component,metabolic process,oxidation-reduction process,membrane	sma00190,sma01100	Oxidative phosphorylation,Metabolic pathways
115	Sjp_0044030	Sjp_0044030	SJC_S000364:54044-60984	26.0751	0	inf	0.0037	0.253884	P-loop containing Nucleoside Triphosphate Hydrolases and Ras-related in brain (Rab) family of small guanosine triphosphatases (GTPases), SJCHGC02879 protein [Schistosoma japonicum], GenBank: AAW26884.1	--	Ras-related protein Rab-10 [Schistosoma haematobium]	GO:0008150,GO:0009987,GO:0044699,GO:0007264,GO:0044763,GO:0035556,GO:0051716,GO:0007165,GO:0050896,GO:0044700,GO:0023052,GO:0007154,GO:0043168,GO:0065007,GO:0043167,GO:0050789,GO:0050794,GO:0035639,GO:0001883,GO:0032549,GO:0032550,GO:0032555,GO:0001882,GO:0032553,GO:0017076,GO:0003824,GO:0000166,GO:1901265,GO:0036094,GO:0005488,GO:0017111,GO:0016462,GO:0016818,GO:0005525,GO:0032561,GO:0016787,GO:…	biological_process,cellular process,single-organism process,small GTPase mediated signal transduction,single-organism cellular process,intracellular signal transduction,cellular response to stimulus,signal transduction,response to stimulus,single organism signaling,signaling,cell communication,anion binding,biological regulation,ion binding,regulation of biological process,regulation of cellular …	--	--
116	Sjp_0098540	Sjp_0098540	SJC_S003526:576-834	22.5058	0	inf	0.0349	0.649368	--	hypothetical protein Smp_003600 [Schistosoma mansoni], NCBI Reference Sequence: XP_018647662.1	hypothetical protein MS3_05256 [Schistosoma haematobium], NCBI Reference Sequence: XP_012796704.1	--	--	--	--
117	Sjp_0108650	Sjp_0108650	SJC_S005725:890-2370	21.7292	0	inf	0.00605	0.323084	dynein light chain 3 [Schistosoma japonicum]	cytoplasmic dynein light chain, putative [Schistosoma mansoni]	putative dynein light chain [Schistosoma haematobium]	GO:0005875,GO:0044430,GO:0007017,GO:0005856,GO:0015630,GO:0044446,GO:0044422,GO:0043228,GO:0043232,GO:0043234,GO:0008150,GO:0032991,GO:0009987,GO:0044699,GO:0043229,GO:0043226,GO:0044763,GO:0005575,GO:0005622,GO:0044424,GO:0005623,GO:0044464	microtubule associated complex,cytoskeletal part,microtubule-based process,cytoskeleton,microtubule cytoskeleton,intracellular organelle part,organelle part,non-membrane-bounded organelle,intracellular non-membrane-bounded organelle,protein complex,biological_process,macromolecular complex,cellular process,single-organism process,intracellular organelle,organelle,single-organism cellular process,…	--	--
118	Sjp_0135200	Sjp_0135200	SJC_S028215:950-2466	20.9896	0	inf	0.0349	0.649368	hypothetical protein [Schistosoma japonicum], GenBank: CAX75256.1; Immunogenic miracidial antigen 8I [Schistosoma japonicum]	--	--	--	--	--	--
119	Sjp_0105360	Sjp_0105360	SJC_S004461:33-4194	20.9896	0	inf	0.0349	0.649368	bone morphogenetic protein antagonist noggin, putative (inferred by orthology to a S. mansoni protein) [Source:UniProtKB;Acc:G4LZH5]	putative bone morphogenetic protein antagonist noggin [Schistosoma mansoni], GenBank: CCD80406.1	Noggin-3 [Schistosoma haematobium]	--	--	--	--
120	Sjp_0096300	Sjp_0096300	SJC_S002915:723-6881	20.5934	0	inf	0.0149	0.457509	--	--	DNA mismatch repair protein Mlh1 [Schistosoma haematobium]	--	--	--	--
121	Sjp_0129140	Sjp_0129140	SJC_S023842:71-492	20.5934	0	inf	0.0149	0.457509	--	receptor tyrosine phosphatase type r2a,putative [Schistosoma mansoni]	receptor-type tyrosine-protein phosphatase F [Schistosoma haematobium]	GO:0005515,GO:0005488,GO:0003674	protein binding,binding,molecular_function	--	--
122	Sjp_0047080	Sjp_0047080	SJC_S000414:326040-327637	20.1446	0	inf	0.00605	0.323084	--	acylaminoacyl-peptidase (S09 family) [Schistosoma mansoni]	X-ray repair cross-complementing protein 6 [Schistosoma haematobium]	GO:0008150,GO:0006353,GO:0009987,GO:0006351,GO:0032774,GO:0019438,GO:0044271,GO:0018130,GO:1901362,GO:0034654,GO:0006725,GO:0046483,GO:1901360,GO:0006139,GO:0034641,GO:0071704,GO:0044238,GO:0008152,GO:0044237,GO:0006807,GO:0016070,GO:0009058,GO:0044249,GO:0090304,GO:1901576,GO:0034645,GO:0044260,GO:0009059,GO:0010467,GO:0043170	biological_process,DNA-dependent transcription, termination,cellular process,transcription, DNA-dependent,RNA biosynthetic process,aromatic compound biosynthetic process,cellular nitrogen compound biosynthetic process,heterocycle biosynthetic process,organic cyclic compound biosynthetic process,nucleobase-containing compound biosynthetic process,cellular aromatic compound metabolic process,hetero…	--	--
123	Sjp_0117870	Sjp_0117870	SJC_S009900:755-1584	19.6231	0	inf	0.0349	0.649368	similar to DNA topoisomerase IV subunit A, SJCHGC09590 protein [Schistosoma japonicum], GenBank: AAW26418.1	erythrocyte membrane protein, putative [Schistosoma mansoni]	Microtubule-associated protein futsch [Schistosoma haematobium]	--	--	--	--
124	Sjp_0107470	Sjp_0107470	SJC_S005113:709-2567	18.7549	0	inf	0.00605	0.323084	Nucleoside diphosphate kinase 7 domain B (NDPk7B), SJCHGC04660 protein [Schistosoma japonicum], GenBank: AAW27778.1	--	Nucleoside diphosphate kinase 7 [Schistosoma haematobium]	GO:0072528,GO:0072527,GO:0009116,GO:1901657,GO:0004550,GO:0006165,GO:0006183,GO:0006213,GO:0006228,GO:0006241,GO:0009148,GO:0009208,GO:0009209,GO:0046036,GO:0046051,GO:0046131,GO:0046132,GO:0046134,GO:0046939,GO:0009218,GO:0009220,GO:1901070,GO:0009147,GO:0009132,GO:0008150,GO:0046039,GO:1901068,GO:0009987,GO:0055086,GO:0006221,GO:0044281,GO:0006220,GO:0016776,GO:0016772,GO:0044710,GO:0006796,GO:…	pyrimidine-containing compound biosynthetic process,pyrimidine-containing compound metabolic process,nucleoside metabolic process,glycosyl compound metabolic process,nucleoside diphosphate kinase activity,nucleoside diphosphate phosphorylation,GTP biosynthetic process,pyrimidine nucleoside metabolic process,UTP biosynthetic process,CTP biosynthetic process,pyrimidine nucleoside triphosphate biosy…	--	--
125	Sjp_0089320	Sjp_0089320	SJC_S002231:148203-164339	17.042	0	inf	0.0037	0.253884	SNF1A/AMP-activated protein kinase [Schistosoma japonicum], GenBank: CAX73676.1	serine/threonine kinase [Schistosoma mansoni], GenBank: CCD74719.1	SNF-related serine/threonine-protein kinase [Schistosoma haematobium], NCBI Reference Sequence: XP_012798543.1; cGMP-dependent protein kinase egl-4 [Schistosoma haematobium]	--	--	--	--
126	Sjp_0122030	Sjp_0122030	SJC_S014416:20-400	16.2604	0	inf	0.0349	0.649368	--	putative hepatocyte nuclear factor 4-alpha (hnf-4-alpha) [Schistosoma mansoni]	transcription factor HNF-4-like protein [Schistosoma haematobium]	GO:0008150,GO:0009987,GO:0043229,GO:0043226,GO:0005575,GO:0006351,GO:0043565,GO:0032774,GO:0019438,GO:0005622,GO:0044271,GO:0018130,GO:0065007,GO:1901362,GO:0046872,GO:0034654,GO:0043169,GO:0005634,GO:0044424,GO:0043167,GO:0050789,GO:0006725,GO:0046483,GO:0005623,GO:0044464,GO:1901360,GO:0006139,GO:0050794,GO:0034641,GO:0071704,GO:0043227,GO:0043231,GO:0044238,GO:0008152,GO:0044237,GO:0006807,GO:…	biological_process,cellular process,intracellular organelle,organelle,cellular_component,transcription, DNA-dependent,sequence-specific DNA binding,RNA biosynthetic process,aromatic compound biosynthetic process,intracellular,cellular nitrogen compound biosynthetic process,heterocycle biosynthetic process,biological regulation,organic cyclic compound biosynthetic process,metal ion binding,nucleob…	--	--
127	Sjp_0005870	Sjp_0005870	SJC_S000018:418125-419397	14.4975	0	inf	0.0349	0.649368	--	--	--	--	--	--	--
128	Sjp_0085340	Sjp_0085340	SJC_S001802:64683-68866	12.5462	0	inf	0.0149	0.457509	--	hypothetical protein Smp_141520 [Schistosoma mansoni], NCBI Reference Sequence: XP_018653258.1	--	GO:0044446,GO:0044422,GO:0043228,GO:0043232,GO:0043234,GO:0008150,GO:0032991,GO:0044427,GO:0009987,GO:0044699,GO:0043229,GO:0043226,GO:0005694,GO:0044763,GO:0034508,GO:0000775,GO:0051276,GO:0005575,GO:0065004,GO:0071824,GO:0006996,GO:0005515,GO:0005622,GO:0000776,GO:0044424,GO:0005623,GO:0044464,GO:0016043,GO:0071840,GO:0005488,GO:0034622,GO:0065003,GO:0043933,GO:0003674,GO:0022607,GO:0044085	intracellular organelle part,organelle part,non-membrane-bounded organelle,intracellular non-membrane-bounded organelle,protein complex,biological_process,macromolecular complex,chromosomal part,cellular process,single-organism process,intracellular organelle,organelle,chromosome,single-organism cellular process,centromere complex assembly,chromosome, centromeric region,chromosome organization,ce…	--	--
129	Sjp_0080570	Sjp_0080570	SJC_S001536:917-10850	10.358	0	inf	0.0037	0.253884	--	tyrosine kinase [Schistosoma mansoni]	Fibroblast growth factor receptor 2 [Schistosoma haematobium]	GO:0008150,GO:0009987,GO:0016772,GO:0006796,GO:0006793,GO:0016310,GO:0043168,GO:0016301,GO:0044267,GO:0006468,GO:0043167,GO:0016773,GO:0006464,GO:0036211,GO:0004672,GO:0071704,GO:0019538,GO:0044238,GO:0035639,GO:0001883,GO:0032549,GO:0032550,GO:0032555,GO:0043412,GO:0001882,GO:0032553,GO:0017076,GO:0016740,GO:0008152,GO:0005524,GO:0032559,GO:0044237,GO:0003824,GO:0030554,GO:0000166,GO:1901265,GO:…	biological_process,cellular process,transferase activity, transferring phosphorus-containing groups,phosphate-containing compound metabolic process,phosphorus metabolic process,phosphorylation,anion binding,kinase activity,cellular protein metabolic process,protein phosphorylation,ion binding,phosphotransferase activity, alcohol group as acceptor,cellular protein modification process,protein modi…	--	--
130	Sjp_0019860	Sjp_0019860	SJC_S000105:251489-251822	10.1812	0	inf	0.0149	0.457509	--	--	TRAF-interacting protein [Schistosoma haematobium]	GO:0044446,GO:0044422,GO:0043234,GO:0000152,GO:0005680,GO:0031461,GO:0000151,GO:0032991,GO:0044428,GO:0043229,GO:0043226,GO:0005575,GO:0005515,GO:0005622,GO:0046872,GO:0004842,GO:0019787,GO:0043169,GO:0005634,GO:0044424,GO:0043167,GO:0016881,GO:0005623,GO:0044464,GO:0043227,GO:0043231,GO:0016874,GO:0016879,GO:0003824,GO:0005488,GO:0008270,GO:0046914,GO:0003674	intracellular organelle part,organelle part,protein complex,nuclear ubiquitin ligase complex,anaphase-promoting complex,cullin-RING ubiquitin ligase complex,ubiquitin ligase complex,macromolecular complex,nuclear part,intracellular organelle,organelle,cellular_component,protein binding,intracellular,metal ion binding,ubiquitin-protein ligase activity,small conjugating protein ligase activity,cati…	--	--
131	Sjp_0118170	Sjp_0118170	SJC_S010055:3212-5876	9.56531	0	inf	0.0149	0.457509	--	putative uridine phosphorylase [Schistosoma mansoni], NCBI Reference Sequence: XP_018650717.1	Uridine phosphorylase 2 [Schistosoma haematobium], NCBI Reference Sequence: XP_012792203.1	GO:0009116,GO:1901657,GO:0008150,GO:0009987,GO:0055086,GO:0044281,GO:0044710,GO:1901135,GO:1901564,GO:0006725,GO:0046483,GO:1901360,GO:0006139,GO:0034641,GO:0071704,GO:0044238,GO:0008152,GO:0044237,GO:0006807,GO:0003824,GO:0003674	nucleoside metabolic process,glycosyl compound metabolic process,biological_process,cellular process,nucleobase-containing small molecule metabolic process,small molecule metabolic process,single-organism metabolic process,carbohydrate derivative metabolic process,organonitrogen compound metabolic process,cellular aromatic compound metabolic process,heterocycle metabolic process,organic cyclic co…	--	--
132	Sjp_0121150	Sjp_0121150	SJC_S013761:243-2545	9.51349	0	inf	0.01225	0.429061	--	--	cystic fibrosis transmembrane conductance regulator [Schistosoma haematobium]	GO:0043168,GO:0043167,GO:0035639,GO:0001883,GO:0032549,GO:0032550,GO:0032555,GO:0001882,GO:0032553,GO:0017076,GO:0005524,GO:0032559,GO:0003824,GO:0030554,GO:0000166,GO:1901265,GO:0036094,GO:0005488,GO:0017111,GO:0016462,GO:0016818,GO:0016787,GO:0016817,GO:0016887,GO:0003674,GO:0097159,GO:1901363	anion binding,ion binding,purine ribonucleoside triphosphate binding,purine nucleoside binding,ribonucleoside binding,purine ribonucleoside binding,purine ribonucleotide binding,nucleoside binding,ribonucleotide binding,purine nucleotide binding,ATP binding,adenyl ribonucleotide binding,catalytic activity,adenyl nucleotide binding,nucleotide binding,nucleoside phosphate binding,small molecule bin…	sma02010	ABC transporters
133	Sjp_0133060	Sjp_0133060	SJC_S026736:273-2998	9.10275	0	inf	0.0037	0.253884	--	RU2S, putative [Schistosoma mansoni]	Ubiquitin-like proteins, hypothetical protein MS3_10137 [Schistosoma haematobium], NCBI Reference Sequence: XP_012801383.1	GO:0008150,GO:0009987,GO:0044699,GO:0044763,GO:0035556,GO:0051716,GO:0007165,GO:0050896,GO:0044700,GO:0023052,GO:0007154,GO:0065007,GO:0050789,GO:0050794	biological_process,cellular process,single-organism process,single-organism cellular process,intracellular signal transduction,cellular response to stimulus,signal transduction,response to stimulus,single organism signaling,signaling,cell communication,biological regulation,regulation of biological process,regulation of cellular process	--	--
134	Sjp_0010080	Sjp_0010080	SJC_S000036:45857-52315	8.69169	0	inf	0.0349	0.649368	--	tubulin tyrosine ligase-related (inferred by orthology to a S. mansoni protein) [Source:UniProtKB;Acc:G4LVY3]	Zinc transporter ZIP10 [Schistosoma haematobium]	GO:0008150,GO:0009987,GO:0044699,GO:0044763,GO:0046873,GO:0005575,GO:0030001,GO:0008324,GO:0055085,GO:0006811,GO:0006812,GO:0015075,GO:0022891,GO:0022892,GO:0022857,GO:0044765,GO:0003674,GO:0016020,GO:0005215,GO:0051179,GO:0006810,GO:0051234	biological_process,cellular process,single-organism process,single-organism cellular process,metal ion transmembrane transporter activity,cellular_component,metal ion transport,cation transmembrane transporter activity,transmembrane transport,ion transport,cation transport,ion transmembrane transporter activity,substrate-specific transmembrane transporter activity,substrate-specific transporter a…	--	--
135	Sjp_0134420	Sjp_0134420	SJC_S027937:763-1411	8.6509	0	inf	0.00195	0.176329	--	putative proprotein convertase subtilisin/kexin type 5 precursor (EC 3.4.21.-) (Proprotein convertase PC5) (Subtilisin/kexin-like protease PC5) (PC6) (Subtilisin-like proprotein convertase 6) (SPC6) [Schistosoma mansoni]	proprotein convertase subtilisin/kexin type 5 [Schistosoma haematobium]	--	--	--	--
136	Sjp_0104130	Sjp_0104130	SJC_S004207:16196-16928	8.64066	0	inf	0.0002	0.0461522	SJCHGC05229 protein, partial [Schistosoma japonicum], GenBank: AAX24307.2	putative regulator of G protein signaling [Schistosoma mansoni]	Regulator of G-protein signaling 4 [Schistosoma haematobium]	GO:0004609,GO:0016831,GO:0016830,GO:0008150,GO:0006629,GO:0009987,GO:0044710,GO:0008610,GO:0006796,GO:0006793,GO:0016829,GO:0019637,GO:0044255,GO:0090407,GO:0008654,GO:0006644,GO:0071704,GO:0044238,GO:0008152,GO:0044237,GO:0003824,GO:0009058,GO:0044249,GO:1901576,GO:0003674	phosphatidylserine decarboxylase activity,carboxy-lyase activity,carbon-carbon lyase activity,biological_process,lipid metabolic process,cellular process,single-organism metabolic process,lipid biosynthetic process,phosphate-containing compound metabolic process,phosphorus metabolic process,lyase activity,organophosphate metabolic process,cellular lipid metabolic process,organophosphate biosynthe…	--	--
137	Sjp_0092500	Sjp_0092500	SJC_S002503:29854-30659	8.52102	0	inf	0.0149	0.457509	Annexin A7 (Annexin VII) [Schistosoma japonicum]	putative annexin [Schistosoma mansoni]	Annexin A7 [Schistosoma haematobium]	GO:0005544,GO:0005543,GO:0008289,GO:0005509,GO:0043168,GO:0046872,GO:0043169,GO:0043167,GO:0005488,GO:0003674	calcium-dependent phospholipid binding,phospholipid binding,lipid binding,calcium ion binding,anion binding,metal ion binding,cation binding,ion binding,binding,molecular_function	--	--
138	Sjp_0106790	Sjp_0106790	SJC_S004842:847-1204	8.07565	0	inf	0.0149	0.457509	--	centrosomal protein of 72 kD (Cep72 protein),putative (inferred by orthology to a S. mansoni protein) [Source:UniProtKB;Acc:G4LWG9]	hypothetical protein MS3_05643 [Schistosoma haematobium], NCBI Reference Sequence: XP_012797076.1	--	--	--	--
139	Sjp_0123060	Sjp_0123060	SJC_S015385:13-3502	7.86912	0	inf	0.0149	0.457509	--	putative DNA mismatch repair protein MLH1 [Schistosoma mansoni]	--	GO:0008150,GO:0009987,GO:0044699,GO:0044763,GO:0030983,GO:0006298,GO:0051716,GO:0006281,GO:0050896,GO:0003690,GO:0043168,GO:0006974,GO:0043566,GO:0033554,GO:0043167,GO:0006725,GO:0046483,GO:1901360,GO:0006139,GO:0034641,GO:0071704,GO:0044238,GO:0035639,GO:0001883,GO:0032549,GO:0032550,GO:0032555,GO:0001882,GO:0032553,GO:0006950,GO:0017076,GO:0008152,GO:0005524,GO:0032559,GO:0044237,GO:0006807,GO:…	biological_process,cellular process,single-organism process,single-organism cellular process,mismatched DNA binding,mismatch repair,cellular response to stimulus,DNA repair,response to stimulus,double-stranded DNA binding,anion binding,response to DNA damage stimulus,structure-specific DNA binding,cellular response to stress,ion binding,cellular aromatic compound metabolic process,heterocycle met…	--	--
140	Sjp_0026550	Sjp_0026550	SJC_S000160:274416-280045	7.50194	0	inf	0.0349	0.649368	ALG3 protein; pfam05208, SJCHGC09546 protein [Schistosoma japonicum], GenBank: AAW26517.1	putative mannosyltransferase [Schistosoma mansoni]	--	--	--	--	--
141	Sjp_0130280	Sjp_0130280	SJC_S025184:159-4936	6.81553	0	inf	0.0149	0.457509	similar to NADH dehydrogenase subunit 5, unknown [Schistosoma japonicum], GenBank: AAW24787.1; NADH dehydrogenase subunit 5 [Schistosoma japonicum]	--	--	--	--	--	--
142	Sjp_0077470	Sjp_0077470	SJC_S001308:26185-31387	6.73458	0	inf	0.00195	0.176329	--	putative tegumental protein (inferred by orthology to a S. mansoni protein) [Source:UniProtKB;Acc:G4VRC7]	EF-hand, calcium binding motif; A diverse superfamily of calcium sensors and calcium signal modulators, hypothetical protein MS3_04275 [Schistosoma haematobium], NCBI Reference Sequence: XP_012795756.1	GO:0005875,GO:0044430,GO:0007017,GO:0005856,GO:0015630,GO:0044446,GO:0044422,GO:0043228,GO:0043232,GO:0043234,GO:0008150,GO:0032991,GO:0009987,GO:0044699,GO:0043229,GO:0043226,GO:0044763,GO:0005509,GO:0005575,GO:0005622,GO:0046872,GO:0043169,GO:0044424,GO:0043167,GO:0005623,GO:0044464,GO:0005488,GO:0003674	microtubule associated complex,cytoskeletal part,microtubule-based process,cytoskeleton,microtubule cytoskeleton,intracellular organelle part,organelle part,non-membrane-bounded organelle,intracellular non-membrane-bounded organelle,protein complex,biological_process,macromolecular complex,cellular process,single-organism process,intracellular organelle,organelle,single-organism cellular process,…	--	--
143	Sjp_0096350	Sjp_0096350	SJC_S002930:8596-12682	6.67538	0	inf	0.01225	0.429061	--	putative guanine-nucleotide-exchange-factor [Schistosoma mansoni]	Ephexin-1 [Schistosoma haematobium]	GO:0007266,GO:0035023,GO:0005088,GO:0005089,GO:0007265,GO:0046578,GO:0030234,GO:0051056,GO:0005083,GO:0005085,GO:0008150,GO:0060589,GO:0009987,GO:0044699,GO:0007264,GO:0044763,GO:0030695,GO:0009966,GO:0035556,GO:0051716,GO:0048583,GO:0010646,GO:0023051,GO:0007165,GO:0050896,GO:0044700,GO:0023052,GO:0007154,GO:0065007,GO:0050789,GO:0050794,GO:0003674	Rho protein signal transduction,regulation of Rho protein signal transduction,Ras guanyl-nucleotide exchange factor activity,Rho guanyl-nucleotide exchange factor activity,Ras protein signal transduction,regulation of Ras protein signal transduction,enzyme regulator activity,regulation of small GTPase mediated signal transduction,small GTPase regulator activity,guanyl-nucleotide exchange factor a…	--	--
144	Sjp_0003340	Sjp_0003340	SJC_S000008:410651-411316	6.37688	0	inf	0.0349	0.649368	Wnt5 [Schistosoma japonicum]	putative wnt-5 [Schistosoma mansoni]	Protein Wnt-5b [Schistosoma haematobium]	GO:0007275,GO:0008150,GO:0032502,GO:0009987,GO:0044699,GO:0044707,GO:0032501,GO:0005102,GO:0044763,GO:0007166,GO:0005575,GO:0051716,GO:0016055,GO:0005576,GO:0005515,GO:0007165,GO:0050896,GO:0044700,GO:0023052,GO:0007154,GO:0065007,GO:0050789,GO:0050794,GO:0005488,GO:0003674	multicellular organismal development,biological_process,developmental process,cellular process,single-organism process,single-multicellular organism process,multicellular organismal process,receptor binding,single-organism cellular process,cell surface receptor signaling pathway,cellular_component,cellular response to stimulus,Wnt receptor signaling pathway,extracellular region,protein binding,si…	--	--
145	Sjp_0119170	Sjp_0119170	SJC_S011036:719-1250	6.32044	0	inf	0.0037	0.253884	--	similar to hypothetical protein Smp_180850 [Schistosoma mansoni], NCBI Reference Sequence: XP_018647174.1	hypothetical protein MS3_06306 [Schistosoma haematobium], NCBI Reference Sequence: XP_012797703.1	--	--	--	--
146	Sjp_0095060	Sjp_0095060	SJC_S002721:750-16082	6.25316	0	inf	0.0149	0.457509	--	putative phospholipase C beta [Schistosoma mansoni]	1-phosphatidylinositol 4,5-bisphosphate phosphodiesterase beta-4 [Schistosoma haematobium]	--	--	--	--
147	Sjp_0110940	Sjp_0110940	SJC_S007357:495-2666	5.84099	0	inf	0.0349	0.649368	--	hypothetical protein Smp_167290 [Schistosoma mansoni], NCBI Reference Sequence: XP_018645884.1	Nup133 N terminal like; pfam08801, hypothetical protein MS3_04156 [Schistosoma haematobium], NCBI Reference Sequence: XP_012795645.1	--	--	--	--
148	Sjp_0008830	Sjp_0008830	SJC_S000030:148044-148395	5.68068	0	inf	0.0349	0.649368	--	hypothetical protein Smp_141520 [Schistosoma mansoni], NCBI Reference Sequence: XP_018653258.1	E3 ubiquitin-protein ligase PDZRN3 [Schistosoma haematobium]	--	--	--	--
149	Sjp_0107520	Sjp_0107520	SJC_S005164:315-764	5.68068	0	inf	0.0349	0.649368	--	sox transcription factor [Schistosoma mansoni]	Transcription factor SOX-13 [Schistosoma haematobium]	--	--	--	--
150	Sjp_0049660	Sjp_0049660	SJC_S000459:273160-277330	5.68068	0	inf	0.0349	0.649368	Long-chain-fatty-acid--CoA ligase 5 [Schistosoma japonicum]	long-chain-fatty-acid--CoA ligase [Schistosoma mansoni]	Long-chain-fatty-acid--CoA ligase 5 [Schistosoma haematobium]	GO:0008150,GO:0008152,GO:0003824,GO:0003674	biological_process,metabolic process,catalytic activity,molecular_function	--	--
151	Sjp_0055520	Sjp_0055520	SJC_S000572:98536-100809	5.36365	0	inf	0.0149	0.457509	--	putative spfh domain protein 1 precursor [Schistosoma mansoni]	C2 domain-containing protein 3 [Schistosoma haematobium]	--	--	--	--
152	Sjp_0044790	Sjp_0044790	SJC_S000379:116533-117289	5.3444	0	inf	0.00195	0.176329	similar to MEChanosensory abnormality MEC-2, stomatin-like protein required for mechanosensation (51.9 kD) (mec-2), SJCHGC03885 protein, partial [Schistosoma japonicum], GenBank: AAX28550.2	putative spfh domain / Band 7 family protein [Schistosoma mansoni]	Stomatin-2 [Schistosoma haematobium]	--	--	--	--
153	Sjp_0047250	Sjp_0047250	SJC_S000417:390-9992	5.33952	0	inf	0.01225	0.429061	putative beta-arrestin [Schistosoma japonicum]	putative beta-arrestin 1 [Schistosoma mansoni]	arrestin red cell isoform 2 [Schistosoma haematobium]	--	--	--	--
154	Sjp_0131310	Sjp_0131310	SJC_S025973:280-1153	5.179	0	inf	0.0149	0.457509	--	--	restin-like protein [Schistosoma haematobium]	--	--	--	--
155	Sjp_0081050	Sjp_0081050	SJC_S001564:2374-5210	5.09132	0	inf	0.0149	0.457509	--	hypothetical protein Smp_174230 [Schistosoma mansoni], NCBI Reference Sequence: XP_018654349.1	protein unc-80-like protein [Schistosoma haematobium]	GO:0004857,GO:0009116,GO:1901657,GO:0030234,GO:0032780,GO:0008150,GO:0060589,GO:0043462,GO:0042030,GO:0006140,GO:0006195,GO:0009118,GO:0030811,GO:0033121,GO:0072523,GO:1900542,GO:0043086,GO:0044092,GO:0051346,GO:0009987,GO:0009166,GO:1901292,GO:0055086,GO:0043229,GO:0043226,GO:1901575,GO:0060590,GO:0044281,GO:0046434,GO:0044710,GO:0005575,GO:0051336,GO:1901565,GO:0019220,GO:0051174,GO:0006796,GO:…	enzyme inhibitor activity,nucleoside metabolic process,glycosyl compound metabolic process,enzyme regulator activity,negative regulation of ATPase activity,biological_process,nucleoside-triphosphatase regulator activity,regulation of ATPase activity,ATPase inhibitor activity,regulation of nucleotide metabolic process,purine nucleotide catabolic process,regulation of nucleoside metabolic process,r…	--	--
156	Sjp_0128290	Sjp_0128290	SJC_S023086:44-835	5.06874	0	inf	0.01225	0.429061	putative Elongation factor 2 kinase (eEF-2 kinase) (eEF-2K) (Calcium/calmodulin-dependent eukaryotic elongation factor-2 kinase) [Schistosoma japonicum]	putative eukaryotic elongation factor 2 kinase (eef-2 kinase) [Schistosoma mansoni]	--	--	--	--	--
157	Sjp_0081860	Sjp_0081860	SJC_S001597:29982-34043	5.00527	0	inf	0.01225	0.429061	--	--	receptor-type tyrosine-protein phosphatase S [Schistosoma haematobium]	--	--	--	--
158	Sjp_0037560	Sjp_0037560	SJC_S000269:226947-230683	4.96015	0	inf	0.0037	0.253884	--	hypothetical protein Smp_168990 [Schistosoma mansoni], NCBI Reference Sequence: XP_018654832.1	hypothetical protein MS3_07906 [Schistosoma haematobium], NCBI Reference Sequence: XP_012799235.1	--	--	--	--
159	Sjp_0087840	Sjp_0087840	SJC_S002014:15437-17491	4.75675	0	inf	0.0349	0.649368	--	hypothetical protein Smp_123930 [Schistosoma mansoni], NCBI Reference Sequence: XP_018647690.1	mediator of RNA polymerase II transcription subunit 21 [Schistosoma haematobium]	GO:0008150,GO:0045048,GO:0071816,GO:0007029,GO:0009987,GO:0044699,GO:0051205,GO:0051668,GO:0044763,GO:0006996,GO:0016044,GO:0061024,GO:0016043,GO:0033365,GO:0071840,GO:0051641,GO:0034613,GO:0070727,GO:0051179,GO:0008104,GO:0033036	biological_process,protein insertion into ER membrane,tail-anchored membrane protein insertion into ER membrane,endoplasmic reticulum organization,cellular process,single-organism process,protein insertion into membrane,localization within membrane,single-organism cellular process,organelle organization,cellular membrane organization,membrane organization,cellular component organization,protein l…	--	--
160	Sjp_0080810	Sjp_0080810	SJC_S001559:119927-121221	4.64786	0	inf	0.0349	0.649368	--	--	--	--	--	--	--
161	Sjp_0039390	Sjp_0039390	SJC_S000297:87283-88015	4.64786	0	inf	0.0349	0.649368	putative tgf-beta receptor (inferred by orthology to a S. mansoni protein) [Source:UniProtKB;Acc:G4VFP5]	putative tgf-beta receptor [Schistosoma mansoni], NCBI Reference Sequence: XP_018651362.1	hypothetical protein MS3_10030 [Schistosoma haematobium], NCBI Reference Sequence: XP_012801281.1	--	--	--	--
162	Sjp_0078390	Sjp_0078390	SJC_S001339:16828-19926	4.64786	0	inf	0.0349	0.649368	--	Putative voltage-gated potassium channel (inferred by orthology to a S. mansoni protein) [Source:UniProtKB;Acc:G4VT54]	Potassium voltage-gated channel subfamily H member 8 [Schistosoma haematobium]	GO:0005515,GO:0005488,GO:0003674	protein binding,binding,molecular_function	--	--
163	Sjp_0096650	Sjp_0096650	SJC_S002979:4329-9570	4.54369	0	inf	0.0349	0.649368	--	--	hypothetical protein MS3_10316 [Schistosoma haematobium], NCBI Reference Sequence: XP_012801559.1	--	--	--	--
164	Sjp_0008740	Sjp_0008740	SJC_S000029:344580-352530	4.4834	0	inf	0.0149	0.457509	SJCHGC08948 protein, partial [Schistosoma japonicum], GenBank: AAX26482.2	cysteine synthase, putative [Schistosoma mansoni]	Cystathionine beta-synthase [Schistosoma haematobium]	--	--	--	--
165	Sjp_0125250	Sjp_0125250	SJC_S018790:11-1161	4.46377	0	inf	0.0002	0.0461522	Gag-Pol polyprotein [Schistosoma japonicum]	KRAB-A domain-containing protein [Schistosoma mansoni]	--	GO:0008150,GO:0009987,GO:0006725,GO:0046483,GO:1901360,GO:0006139,GO:0034641,GO:0071704,GO:0044238,GO:0008152,GO:0044237,GO:0006807,GO:0015074,GO:0090304,GO:0006259,GO:0044260,GO:0043170	biological_process,cellular process,cellular aromatic compound metabolic process,heterocycle metabolic process,organic cyclic compound metabolic process,nucleobase-containing compound metabolic process,cellular nitrogen compound metabolic process,organic substance metabolic process,primary metabolic process,metabolic process,cellular metabolic process,nitrogen compound metabolic process,DNA integ…	--	--
166	Sjp_0045210	Sjp_0045210	SJC_S000385:206883-209606	4.41741	0	inf	0.0149	0.457509	Tegument antigen (I(H)A) [Schistosoma japonicum]	--	Tegument antigen [Schistosoma haematobium]	GO:0005875,GO:0044430,GO:0007017,GO:0005856,GO:0015630,GO:0044446,GO:0044422,GO:0043228,GO:0043232,GO:0043234,GO:0008150,GO:0032991,GO:0009987,GO:0044699,GO:0043229,GO:0043226,GO:0044763,GO:0005509,GO:0005575,GO:0005622,GO:0046872,GO:0043169,GO:0044424,GO:0043167,GO:0005623,GO:0044464,GO:0005488,GO:0003674	microtubule associated complex,cytoskeletal part,microtubule-based process,cytoskeleton,microtubule cytoskeleton,intracellular organelle part,organelle part,non-membrane-bounded organelle,intracellular non-membrane-bounded organelle,protein complex,biological_process,macromolecular complex,cellular process,single-organism process,intracellular organelle,organelle,single-organism cellular process,…	--	--
167	Sjp_0109040	Sjp_0109040	SJC_S005797:12152-12921	4.3992	0	inf	0.01225	0.429061	--	putative rho gtpase activating protein [Schistosoma mansoni]	Rho GTPase-activating protein 100F [Schistosoma haematobium]	GO:0008150,GO:0009987,GO:0044699,GO:0044763,GO:0051716,GO:0007165,GO:0050896,GO:0044700,GO:0023052,GO:0007154,GO:0065007,GO:0050789,GO:0050794	biological_process,cellular process,single-organism process,single-organism cellular process,cellular response to stimulus,signal transduction,response to stimulus,single organism signaling,signaling,cell communication,biological regulation,regulation of biological process,regulation of cellular process	--	--
168	Sjp_0096730	Sjp_0096730	SJC_S002992:18571-23092	4.25673	0	inf	0.0349	0.649368	similar to membrane nuclease, lipoprotein, SJCHGC02587 protein [Schistosoma japonicum], GenBank: AAW27372.1	--	--	GO:0008150,GO:0009987,GO:0044699,GO:0007155,GO:0044763,GO:0022610	biological_process,cellular process,single-organism process,cell adhesion,single-organism cellular process,biological adhesion	--	--
169	Sjp_0107200	Sjp_0107200	SJC_S004970:203-1838	4.16877	0	inf	0.0349	0.649368	similar to RIKEN cDNA 2610036D13, SJCHGC02325 protein, partial [Schistosoma japonicum], GenBank: AAX26487.2	hypothetical protein Smp_140640 [Schistosoma mansoni]	TELO2-interacting protein 1-like protein [Schistosoma haematobium]	--	--	--	--
170	Sjp_0058810	Sjp_0058810	SJC_S000643:181177-181605	4.0843	0	inf	0.0349	0.649368	--	putative synaptic ras gtpase activating protein, syngap [Schistosoma mansoni]	--	--	--	--	--
171	Sjp_0132090	Sjp_0132090	SJC_S026173:10428-18151	3.88576	0	inf	0.01225	0.429061	Rhodopsin-like GPCR superfamily, domain-containing protein [Schistosoma japonicum], GenBank: CAX73015.1	putative neuropeptide receptor [Schistosoma mansoni], NCBI Reference Sequence: XP_018648467.1	Neuropeptide F receptor [Schistosoma haematobium], NCBI Reference Sequence: XP_012800603.1	GO:0008150,GO:0009987,GO:0044699,GO:0044763,GO:0004930,GO:0007166,GO:0005575,GO:0051716,GO:0007165,GO:0050896,GO:0044700,GO:0023052,GO:0007154,GO:0065007,GO:0007186,GO:0004888,GO:0038023,GO:0050789,GO:0004872,GO:0050794,GO:0004871,GO:0060089,GO:0016021,GO:0031224,GO:0044425,GO:0003674,GO:0016020	biological_process,cellular process,single-organism process,single-organism cellular process,G-protein coupled receptor activity,cell surface receptor signaling pathway,cellular_component,cellular response to stimulus,signal transduction,response to stimulus,single organism signaling,signaling,cell communication,biological regulation,G-protein coupled receptor signaling pathway,transmembrane sign…	--	--
172	Sjp_0057980	Sjp_0057980	SJC_S000627:67985-76247	3.70785	0	inf	0.0349	0.649368	ADPRase_NUDT5, hypothetical protein [Schistosoma japonicum], GenBank: CAX73333.1	Putative udp-glucose pyrophosphatase (inferred by orthology to a S. mansoni protein) [Source:UniProtKB;Acc:G4V6Y0]	Uridine diphosphate glucose pyrophosphatase [Schistosoma haematobium]	--	--	--	--
173	Sjp_0114820	Sjp_0114820	SJC_S008423:13649-14139	3.70785	0	inf	0.0349	0.649368	similar to immunoglobulin like, hypothetical protein MS3_06214 [Schistosoma haematobium], NCBI Reference Sequence: XP_012797617.1	unnamed protein product [Schistosoma mansoni], NCBI Reference Sequence: XP_018646827.1	--	GO:0008150,GO:0009987,GO:0044699,GO:0007155,GO:0044763,GO:0022610,GO:0005575,GO:0005515,GO:0016021,GO:0031224,GO:0005488,GO:0044425,GO:0003674,GO:0016020	biological_process,cellular process,single-organism process,cell adhesion,single-organism cellular process,biological adhesion,cellular_component,protein binding,integral to membrane,intrinsic to membrane,binding,membrane part,molecular_function,membrane	--	--
174	Sjp_0037680	Sjp_0037680	SJC_S000270:184106-184739	3.67149	0	inf	0.01225	0.429061	--	Alpha integrin receptor 1 (inferred by orthology to a S. mansoni protein) [Source:UniProtKB;Acc:C4PYZ0]	Integrin alpha-5 [Schistosoma haematobium]	--	--	--	--
175	Sjp_0050380	Sjp_0050380	SJC_S000470:161860-162517	3.64998	0	inf	0.00605	0.323084	--	putative innexin [Schistosoma mansoni]	Innexin unc-9 [Schistosoma haematobium]	GO:0005921,GO:0005911,GO:0030054,GO:0005575	gap junction,cell-cell junction,cell junction,cellular_component	--	--
176	Sjp_0129290	Sjp_0129290	SJC_S024089:78-922	3.60522	0	inf	0.01225	0.429061	--	hypothetical protein Smp_096670 [Schistosoma mansoni], NCBI Reference Sequence: XP_018655246.1	serine/threonine-protein kinase PAK 3 [Schistosoma haematobium]	GO:0005186,GO:0005102,GO:0005575,GO:0005576,GO:0005515,GO:0005615,GO:0005488,GO:0044421,GO:0003674	pheromone activity,receptor binding,cellular_component,extracellular region,protein binding,extracellular space,binding,extracellular region part,molecular_function	--	--
177	Sjp_0012450	Sjp_0012450	SJC_S000052:648192-648694	3.57577	0	inf	0.0349	0.649368	TIA1 cytotoxic granule-associated RNA binding protein [Schistosoma japonicum]	--	--	--	--	--	--
178	Sjp_0037770	Sjp_0037770	SJC_S000270:388535-397547	3.57577	0	inf	0.0349	0.649368	--	--	UPF0249 protein ydjC-like protein [Schistosoma haematobium]	--	--	--	--
179	Sjp_0026030	Sjp_0026030	SJC_S000154:580897-582848	3.57297	0	inf	0.01225	0.429061	hypothetical protein [Schistosoma japonicum],GenBank: AAP06282.1	hypothetical protein Smp_126630 [Schistosoma mansoni], NCBI Reference Sequence: XP_018648844.1	hypothetical protein MS3_09261 [Schistosoma haematobium], NCBI Reference Sequence: XP_012800535.1	--	--	--	--
180	Sjp_0024060	Sjp_0024060	SJC_S000138:420823-421657	3.50797	0	inf	0.0037	0.253884	coiled-coil domain containing 96 [Schistosoma japonicum][Source:UniProtKB/TrEMBL;Acc:C7TZG2]	--	Coiled-coil domain-containing protein 96 [Schistosoma haematobium]	--	--	--	--
181	Sjp_0112620	Sjp_0112620	SJC_S007816:12639-20896	3.4796	0	inf	0.01225	0.429061	--	putative protein C10orf118 (CTCL tumor antigen HD-CL-01/L14-2) [Schistosoma mansoni]	--	--	--	--	--
182	Sjp_0114300	Sjp_0114300	SJC_S008196:95-4119	3.45267	0	inf	0.0349	0.649368	--	hypothetical protein Smp_163070 [Schistosoma mansoni], NCBI Reference Sequence: XP_018645063.1	coiled-coil domain-containing protein 108 [Schistosoma haematobium]	--	--	--	--
183	Sjp_0067930	Sjp_0067930	SJC_S000899:58778-72455	3.42002	0	inf	0.01225	0.429061	--	hypothetical protein Smp_059570 [Schistosoma mansoni], NCBI Reference Sequence: XP_018653351.1	GTP-binding protein GEM [Schistosoma haematobium]	GO:0008150,GO:0009987,GO:0044699,GO:0007264,GO:0044763,GO:0035556,GO:0051716,GO:0007165,GO:0050896,GO:0044700,GO:0023052,GO:0007154,GO:0043168,GO:0065007,GO:0043167,GO:0050789,GO:0050794,GO:0035639,GO:0001883,GO:0032549,GO:0032550,GO:0032555,GO:0001882,GO:0032553,GO:0017076,GO:0000166,GO:1901265,GO:0036094,GO:0005488,GO:0005525,GO:0032561,GO:0019001,GO:0003674,GO:0097159,GO:1901363	biological_process,cellular process,single-organism process,small GTPase mediated signal transduction,single-organism cellular process,intracellular signal transduction,cellular response to stimulus,signal transduction,response to stimulus,single organism signaling,signaling,cell communication,anion binding,biological regulation,ion binding,regulation of biological process,regulation of cellular …	--	--
184	Sjp_0088840	Sjp_0088840	SJC_S002160:3076-12947	3.39421	0	inf	0.0349	0.649368	similar to AAO52312 protein, SJCHGC04388 protein, partial [Schistosoma japonicum], GenBank: AAX28085.2	Putative map kinase kinase protein DdMEK1 (inferred by orthology to a S. mansoni protein) [Source:UniProtKB;Acc:G4VQ82]	Discoidin domain-containing receptor 2 [Schistosoma haematobium]	--	--	--	--
185	Sjp_0119940	Sjp_0119940	SJC_S012440:178-1416	3.36983	0	inf	0.0037	0.253884	--	--	putative transcription factor SOX-14 [Schistosoma haematobium]	--	--	--	--
186	Sjp_0110200	Sjp_0110200	SJC_S006796:210-636	3.33769	0	inf	0.0349	0.649368	--	putative guanine-nucleotide-exchange-factor [Schistosoma mansoni]	ephexin-1 [Schistosoma haematobium]	GO:0007266,GO:0035023,GO:0005088,GO:0005089,GO:0007265,GO:0046578,GO:0030234,GO:0051056,GO:0005083,GO:0005085,GO:0008150,GO:0060589,GO:0009987,GO:0044699,GO:0007264,GO:0044763,GO:0030695,GO:0009966,GO:0035556,GO:0051716,GO:0048583,GO:0010646,GO:0023051,GO:0007165,GO:0050896,GO:0044700,GO:0023052,GO:0007154,GO:0065007,GO:0050789,GO:0050794,GO:0003674	Rho protein signal transduction,regulation of Rho protein signal transduction,Ras guanyl-nucleotide exchange factor activity,Rho guanyl-nucleotide exchange factor activity,Ras protein signal transduction,regulation of Ras protein signal transduction,enzyme regulator activity,regulation of small GTPase mediated signal transduction,small GTPase regulator activity,guanyl-nucleotide exchange factor a…	--	--
187	Sjp_0101320	Sjp_0101320	SJC_S003883:10868-14366	3.33769	0	inf	0.0349	0.649368	--	--	major facilitator superfamily domain-containing protein 6 [Schistosoma haematobium]	GO:0008150,GO:0009987,GO:0044699,GO:0044763,GO:0005575,GO:0055085,GO:0016021,GO:0031224,GO:0044425,GO:0044765,GO:0016020,GO:0051179,GO:0006810,GO:0051234	biological_process,cellular process,single-organism process,single-organism cellular process,cellular_component,transmembrane transport,integral to membrane,intrinsic to membrane,membrane part,single-organism transport,membrane,localization,transport,establishment of localization	--	--
188	Sjp_0017280	Sjp_0017280	SJC_S000083:667582-679061	3.25414	0	inf	0.00195	0.176329	--	hypothetical protein Smp_175390 [Schistosoma mansoni], NCBI Reference Sequence: XP_018644431.1	Platelet-derived and vascular endothelial growth factors (PDGF, VEGF) family domain, hypothetical protein MS3_06883 [Schistosoma haematobium], NCBI Reference Sequence: XP_012798253.1	--	--	--	--
189	Sjp_0098910	Sjp_0098910	SJC_S003605:3735-4173	3.12911	0	inf	0.0349	0.649368	--	--	junctophilin-3 [Schistosoma haematobium]	--	--	--	--
190	Sjp_0038620	Sjp_0038620	SJC_S000283:142477-142921	3.03425	0	inf	0.0349	0.649368	SJCHGC03404 protein [Schistosoma japonicum], GenBank: AAW25774.1 [Source:UniProtKB/TrEMBL;Acc:Q5DEI2]	--	--	--	--	--	--
191	Sjp_0111480	Sjp_0111480	SJC_S007602:10186-10729	3.0323	0	inf	0.0149	0.457509	--	secreted frizzled-related protein (inferred by orthology to a S. mansoni protein) [Source:UniProtKB;Acc:G4M1Q0]	hypothetical protein MS3_04009 [Schistosoma haematobium], NCBI Reference Sequence: XP_012795515.1	--	--	--	--
192	Sjp_0016360	Sjp_0016360	SJC_S000077:684234-697314	2.97691	0	inf	0.00195	0.176329	WD40 repeat [structural motif], similar to GLP_741_36440_38116, SJCHGC09009 protein, partial [Schistosoma japonicum], GenBank: AAX26178.2; ; hypothetical protein Smp_145220 [Schistosoma mansoni], NCBI Reference Sequence: XP_018655296.1	--	WD40 repeat [structural motif], hypothetical protein MS3_04491 [Schistosoma haematobium], NCBI Reference Sequence: XP_012795981.1	GO:0008150,GO:0009987,GO:0034062,GO:0016772,GO:0016779,GO:0005515,GO:0003899,GO:0006351,GO:0032774,GO:0019438,GO:0044271,GO:0018130,GO:1901362,GO:0034654,GO:0006725,GO:0046483,GO:1901360,GO:0006139,GO:0034641,GO:0071704,GO:0044238,GO:0016740,GO:0008152,GO:0044237,GO:0006807,GO:0003824,GO:0016070,GO:0009058,GO:0005488,GO:0044249,GO:0090304,GO:1901576,GO:0003677,GO:0034645,GO:0044260,GO:0009059,GO:…	biological_process,cellular process,RNA polymerase activity,transferase activity, transferring phosphorus-containing groups,nucleotidyltransferase activity,protein binding,DNA-directed RNA polymerase activity,transcription, DNA-dependent,RNA biosynthetic process,aromatic compound biosynthetic process,cellular nitrogen compound biosynthetic process,heterocycle biosynthetic process,organic cyclic c…	--	--
193	Sjp_0078710	Sjp_0078710	SJC_S001356:21086-23191	2.92985	0	inf	0.00075	0.107318	--	--	protocadherin-11 Y-linked [Schistosoma haematobium]	GO:0008150,GO:0009987,GO:0044699,GO:0007155,GO:0044763,GO:0022610,GO:0005509,GO:0005575,GO:0046872,GO:0043169,GO:0043167,GO:0007156,GO:0005488,GO:0016337,GO:0003674,GO:0016020	biological_process,cellular process,single-organism process,cell adhesion,single-organism cellular process,biological adhesion,calcium ion binding,cellular_component,metal ion binding,cation binding,ion binding,homophilic cell adhesion,binding,cell-cell adhesion,molecular_function,membrane	--	--
194	Sjp_0062860	Sjp_0062860	SJC_S000734:22186-37102	2.92331	0	inf	0.00605	0.323084	--	--	tachykinin-like peptides receptor 99D [Schistosoma haematobium]	GO:0008150,GO:0009987,GO:0044699,GO:0044763,GO:0004930,GO:0007166,GO:0005575,GO:0051716,GO:0007165,GO:0050896,GO:0044700,GO:0023052,GO:0007154,GO:0065007,GO:0007186,GO:0004888,GO:0038023,GO:0050789,GO:0004872,GO:0050794,GO:0004871,GO:0060089,GO:0016021,GO:0031224,GO:0044425,GO:0003674,GO:0016020	biological_process,cellular process,single-organism process,single-organism cellular process,G-protein coupled receptor activity,cell surface receptor signaling pathway,cellular_component,cellular response to stimulus,signal transduction,response to stimulus,single organism signaling,signaling,cell communication,biological regulation,G-protein coupled receptor signaling pathway,transmembrane sign…	--	--
195	Sjp_0018610	Sjp_0018610	SJC_S000091:317897-319667	2.85871	0	inf	0.0149	0.457509	Thrombospondin type 1 domain; cl15278, SJCHGC09219 protein, partial [Schistosoma japonicum], GenBank: AAX25415.2	--	--	GO:0004857,GO:0004866,GO:0061135,GO:0030234,GO:0030414,GO:0061134,GO:0004867,GO:0003674	enzyme inhibitor activity,endopeptidase inhibitor activity,endopeptidase regulator activity,enzyme regulator activity,peptidase inhibitor activity,peptidase regulator activity,serine-type endopeptidase inhibitor activity,molecular_function	--	--
196	Sjp_0131800	Sjp_0131800	SJC_S026102:2588-8350	2.84015	0	inf	0.00605	0.323084	Calcium-activated SK potassium channel, SJCHGC04217 protein, partial [Schistosoma japonicum], GenBank: AAX25819.2	calcium-activated potassium channel [Schistosoma mansoni]	Small conductance calcium-activated potassium channel protein [Schistosoma haematobium]	GO:0016286,GO:0008150,GO:0022836,GO:0022839,GO:0044699,GO:0046873,GO:0005227,GO:0015269,GO:0005575,GO:0005261,GO:0005267,GO:0015079,GO:0030001,GO:0006813,GO:0005216,GO:0015267,GO:0022803,GO:0022838,GO:0008324,GO:0022890,GO:0016021,GO:0031224,GO:0006811,GO:0006812,GO:0015075,GO:0022891,GO:0022892,GO:0022857,GO:0044425,GO:0015077,GO:0044765,GO:0015672,GO:0003674,GO:0016020,GO:0005215,GO:0051179,GO:…	small conductance calcium-activated potassium channel activity,biological_process,gated channel activity,ion gated channel activity,single-organism process,metal ion transmembrane transporter activity,calcium activated cation channel activity,calcium-activated potassium channel activity,cellular_component,cation channel activity,potassium channel activity,potassium ion transmembrane transporter a…	--	--
197	Sjp_0003640	Sjp_0003640	SJC_S000009:441757-453550	2.83215	0	inf	0.00195	0.176329	--	--	hypothetical protein MS3_00148 [Schistosoma haematobium], NCBI Reference Sequence: XP_012791802.1	--	--	--	--
198	Sjp_0125110	Sjp_0125110	SJC_S018448:131-762	2.82038	0	inf	0.0349	0.649368	Proton-conducting membrane transporter; pfam00361, similar to NADH dehydrogenase subunit 5, unknown [Schistosoma japonicum], GenBank: AAW24787.1; NADH dehydrogenase subunit 5 [Schistosoma japonicum]	--	--	GO:0008150,GO:0009987,GO:0044699,GO:0044763,GO:0004930,GO:0007166,GO:0005575,GO:0051716,GO:0007165,GO:0050896,GO:0044700,GO:0023052,GO:0007154,GO:0065007,GO:0007186,GO:0004888,GO:0038023,GO:0050789,GO:0004872,GO:0050794,GO:0004871,GO:0060089,GO:0016021,GO:0031224,GO:0044425,GO:0003674,GO:0016020	biological_process,cellular process,single-organism process,single-organism cellular process,G-protein coupled receptor activity,cell surface receptor signaling pathway,cellular_component,cellular response to stimulus,signal transduction,response to stimulus,single organism signaling,signaling,cell communication,biological regulation,G-protein coupled receptor signaling pathway,transmembrane sign…	--	--
199	Sjp_0112800	Sjp_0112800	SJC_S007854:5471-6627	2.82038	0	inf	0.0349	0.649368	--	--	hypothetical protein MS3_07193 [Schistosoma haematobium], NCBI Reference Sequence: XP_012798552.1	--	--	--	--
200	Sjp_0007080	Sjp_0007080	SJC_S000022:589980-594244	2.78116	0	inf	0.0349	0.649368	SJCHGC03901 protein, partial [Schistosoma japonicum], GenBank: AAW26095.1	hypothetical protein Smp_175280 [Schistosoma mansoni], NCBI Reference Sequence: XP_018644430.1	hypothetical protein MS3_08796, partial [Schistosoma haematobium], NCBI Reference Sequence: XP_012800087.1	--	--	--	--
201	Sjp_0068690	Sjp_0068690	SJC_S000917:9038-17417	2.77783	0	inf	0.01225	0.429061	--	--	fibronectin type 3 domain, One of three types of internal repeats found in the plasma protein fibronectin, hypothetical protein MS3_10801, partial [Schistosoma haematobium], NCBI Reference Sequence: XP_012802033.1	GO:0042578,GO:0003993,GO:0005515,GO:0016788,GO:0016791,GO:0046872,GO:0043169,GO:0043167,GO:0003824,GO:0005488,GO:0016787,GO:0003674	phosphoric ester hydrolase activity,acid phosphatase activity,protein binding,hydrolase activity, acting on ester bonds,phosphatase activity,metal ion binding,cation binding,ion binding,catalytic activity,binding,hydrolase activity,molecular_function	--	--
202	Sjp_0059330	Sjp_0059330	SJC_S000657:158472-159045	2.75361	0	inf	0.0149	0.457509	--	--	hypothetical protein MS3_05831 [Schistosoma haematobium], NCBI Reference Sequence: XP_012797249.1	--	--	--	--
203	Sjp_0018630	Sjp_0018630	SJC_S000091:338190-340351	2.72106	0	inf	0.01225	0.429061	--	hypothetical protein Smp_149280 [Schistosoma mansoni], NCBI Reference Sequence: XP_018651758.1	--	--	--	--	--
204	Sjp_0075530	Sjp_0075530	SJC_S001216:26991-27558	2.70589	0	inf	0.0349	0.649368	reactive intermediate/imine deaminase, hypothetical protein [Schistosoma japonicum], GenBank: CAX74647.1	putative translation initiation inhibitor [Schistosoma mansoni]		--	--	--	--
205	Sjp_0075520	Sjp_0075520	SJC_S001216:1972-2521	2.63458	0	inf	0.0349	0.649368	similar to C230069K22Rik protein, SJCHGC04325 protein, partial [Schistosoma japonicum], GenBank: ABA40340.1	serine/threonine kinase [Schistosoma mansoni]	Coiled-coil domain-containing protein 37 [Schistosoma haematobium]	--	--	--	--
206	Sjp_0083820	Sjp_0083820	SJC_S001730:13952-26126	2.60717	0	inf	0.0037	0.253884		Putative o-linked n-acetylglucosamine transferase, ogt (inferred by orthology to a S. mansoni protein) [Source:UniProtKB;Acc:G4VDH4]	--	GO:0005515,GO:0005488,GO:0003674	protein binding,binding,molecular_function	--	--
207	Sjp_0088670	Sjp_0088670	SJC_S002139:16750-17914	2.54324	0	inf	0.0149	0.457509	--	Putative innexin (inferred by orthology to a S. mansoni protein) [Source:UniProtKB;Acc:G4VSV5]	innexin unc-7 [Schistosoma haematobium]	GO:0005921,GO:0005911,GO:0030054,GO:0005575,GO:0016020	gap junction,cell-cell junction,cell junction,cellular_component,membrane	--	--
208	Sjp_0082220	Sjp_0082220	SJC_S001630:20558-21079	2.50264	0	inf	0.0349	0.649368	--	--	hypothetical protein MS3_00882 [Schistosoma haematobium], NCBI Reference Sequence: XP_012792512.1	--	--	--	--
209	Sjp_0089490	Sjp_0089490	SJC_S002236:122028-122692	2.50078	0	inf	0.0149	0.457509	SJCHGC03343 protein, partial [Schistosoma japonicum], GenBank: AAX30405.2	hypothetical protein Smp_179900 [Schistosoma mansoni], NCBI Reference Sequence: XP_018650916.1	protocadherin Fat 4 [Schistosoma haematobium]	--	--	--	--
210	Sjp_0046250	Sjp_0046250	SJC_S000403:1631-7751	2.44149	0	inf	0.0349	0.649368	Long-chain-fatty-acid--CoA ligase 5 [Schistosoma japonicum]	long-chain-fatty-acid--CoA ligase [Schistosoma mansoni]	Long-chain-fatty-acid--CoA ligase 5 [Schistosoma haematobium]	GO:0008150,GO:0008152,GO:0003824,GO:0003674	biological_process,metabolic process,catalytic activity,molecular_function	sma00061,sma00071,sma01212,sma01100	Fatty acid biosynthesis,Fatty acid degradation,Fatty acid metabolism,Metabolic pathways
211	Sjp_0069360	Sjp_0069360	SJC_S000951:18500-19118	2.41997	0	inf	0.0149	0.457509	--	hypothetical protein Smp_124740 [Schistosoma mansoni], NCBI Reference Sequence: XP_018647374.1	hypothetical protein MS3_06697 [Schistosoma haematobium], NCBI Reference Sequence: XP_012798077.1	--	--	--	--
212	Sjp_0034400	Sjp_0034400	SJC_S000235:325346-326342	2.3984	0	inf	0.0037	0.253884	--	--	sodium/hydrogen exchanger 2 [Schistosoma haematobium]	--	--	--	--
213	Sjp_0127870	Sjp_0127870	SJC_S022458:579-1143	2.38326	0	inf	0.0349	0.649368	Leucine zipper-EF-hand-containing transmembrane protein 1, mitochondrial precursor [Schistosoma japonicum]	putative leucine zipper-ef-hand containing transmembrane protein [Schistosoma mansoni]	LETM1 and EF-hand domain-containing protein 1, mitochondrial [Schistosoma haematobium]	--	--	--	--
214	Sjp_0107550	Sjp_0107550	SJC_S005171:1365-8269	2.36636	0	inf	0.01225	0.429061	putative iron-dependent peroxidase [Schistosoma japonicum]	Dyp-type peroxidase, putative (inferred by orthology to a S. mansoni protein) [Source:UniProtKB;Acc:G4LZJ1]	putative deferrochelatase/peroxidase YfeX [Schistosoma haematobium]	GO:0008150,GO:0004601,GO:0016684,GO:0044710,GO:0016209,GO:0020037,GO:0046906,GO:0008152,GO:0003824,GO:0005488,GO:0016491,GO:0055114,GO:0003674,GO:0097159,GO:1901363	biological_process,peroxidase activity,oxidoreductase activity, acting on peroxide as acceptor,single-organism metabolic process,antioxidant activity,heme binding,tetrapyrrole binding,metabolic process,catalytic activity,binding,oxidoreductase activity,oxidation-reduction process,molecular_function,organic cyclic compound binding,heterocyclic compound binding	--	--
215	Sjp_0130040	Sjp_0130040	SJC_S024996:921-2158	2.34423	0	inf	0.0149	0.457509	--	putative dynein heavy chain [Schistosoma mansoni], NCBI Reference Sequence: XP_018654608.1	--	GO:0005515,GO:0005488,GO:0003674	protein binding,binding,molecular_function	--	--
216	Sjp_0097500	Sjp_0097500	SJC_S003175:21281-25369	2.3081	0	inf	0.0149	0.457509	calpain [Schistosoma japonicum]; ;	calpain (C02 family) [Schistosoma mansoni]	Calpain [Schistosoma haematobium]	GO:0004198,GO:0008150,GO:0008234,GO:0004197,GO:0005575,GO:0005622,GO:0070011,GO:0006508,GO:0005623,GO:0044464,GO:0008233,GO:0071704,GO:0019538,GO:0044238,GO:0008152,GO:0003824,GO:0004175,GO:0016787,GO:0043170,GO:0003674	calcium-dependent cysteine-type endopeptidase activity,biological_process,cysteine-type peptidase activity,cysteine-type endopeptidase activity,cellular_component,intracellular,peptidase activity, acting on L-amino acid peptides,proteolysis,cell,cell part,peptidase activity,organic substance metabolic process,protein metabolic process,primary metabolic process,metabolic process,catalytic activity…	--	--
217	Sjp_0134030	Sjp_0134030	SJC_S027676:3391-5098	2.30093	0	inf	0.0349	0.649368	similar to RIKEN cDNA 4921513D09, SJCHGC07829 protein, partial [Schistosoma japonicum], GenBank: AAX26377.2	hypothetical protein Smp_142130 [Schistosoma mansoni], NCBI Reference Sequence: XP_018654242.1	coiled-coil domain-containing protein 81 [Schistosoma haematobium]	GO:0044446,GO:0044422,GO:0036126,GO:0036128,GO:0097228,GO:0005891,GO:0034702,GO:0034703,GO:0034704,GO:0043234,GO:0097223,GO:0044441,GO:0008150,GO:0032991,GO:0009987,GO:0043229,GO:0043226,GO:0034062,GO:0044463,GO:0005929,GO:0031514,GO:0016772,GO:0005575,GO:0016779,GO:0003968,GO:0006413,GO:0006351,GO:0032774,GO:0042995,GO:0019438,GO:0005622,GO:0003743,GO:0044271,GO:0018130,GO:1901362,GO:0034654,GO:…	intracellular organelle part,organelle part,sperm flagellum,CatSper complex,sperm principal piece,voltage-gated calcium channel complex,ion channel complex,cation channel complex,calcium channel complex,protein complex,sperm part,cilium part,biological_process,macromolecular complex,cellular process,intracellular organelle,organelle,RNA polymerase activity,cell projection part,cilium,motile ciliu…	--	--
218	Sjp_0118320	Sjp_0118320	SJC_S010104:31-13619	2.22409	0	inf	0.0349	0.649368	--	hypothetical protein Smp_126540 [Schistosoma mansoni], NCBI Reference Sequence: XP_018648859.1	collagen alpha-1(XV) chain [Schistosoma haematobium]	GO:0008150,GO:0009987,GO:0044699,GO:0007155,GO:0044763,GO:0022610,GO:0005575,GO:0005198,GO:0031012,GO:0003674	biological_process,cellular process,single-organism process,cell adhesion,single-organism cellular process,biological adhesion,cellular_component,structural molecule activity,extracellular matrix,molecular_function	--	--
219	Sjp_0067400	Sjp_0067400	SJC_S000865:63-5192	2.22409	0	inf	0.0349	0.649368	--		--	--	--	--	--
220	Sjp_0068660	Sjp_0068660	SJC_S000915:225708-231105	2.22156	0	inf	0.01225	0.429061	--	hypothetical protein Smp_175580 [Schistosoma mansoni], NCBI Reference Sequence: XP_018648068.1	hypothetical protein MS3_06897 [Schistosoma haematobium], NCBI Reference Sequence: XP_012798268.1	GO:0005515,GO:0005488,GO:0003674	protein binding,binding,molecular_function	--	--
221	Sjp_0076310	Sjp_0076310	SJC_S001256:101025-104573	2.1741	0	inf	0.0149	0.457509	--	putative tight junction protein [Schistosoma mansoni]	Tight junction protein ZO-3 [Schistosoma haematobium], NCBI Reference Sequence: XP_012795084.1	GO:0044446,GO:0044422,GO:0043234,GO:0008150,GO:0032991,GO:0009987,GO:0016591,GO:0044428,GO:0000428,GO:0030880,GO:0055029,GO:0043229,GO:0043226,GO:0005669,GO:0031981,GO:0005654,GO:0044451,GO:0043233,GO:0070013,GO:0031974,GO:0005575,GO:0005515,GO:0006351,GO:0032774,GO:0019438,GO:0005622,GO:0044271,GO:0018130,GO:1901362,GO:0034654,GO:0005667,GO:0005634,GO:0044424,GO:0006725,GO:0046483,GO:0005623,GO:…	intracellular organelle part,organelle part,protein complex,biological_process,macromolecular complex,cellular process,DNA-directed RNA polymerase II, holoenzyme,nuclear part,DNA-directed RNA polymerase complex,RNA polymerase complex,nuclear DNA-directed RNA polymerase complex,intracellular organelle,organelle,transcription factor TFIID complex,nuclear lumen,nucleoplasm,nucleoplasm part,organelle…	--	--
222	Sjp_0071770	Sjp_0071770	SJC_S001021:138941-156758	2.15221	0	inf	0.0349	0.649368	putative Glra4a protein 175, Neurotransmitter-gated ion-channel ligand binding domain; pfam02931, putative Glra4a protein 175 [Schistosoma japonicum] GenBank: CAX82639.1	putative nicotinic acetylcholine receptor alpha 9b subunit [Schistosoma mansoni]	Gamma-aminobutyric acid receptor subunit gamma-2 [Schistosoma haematobium]	--	--	--	--
223	Sjp_0024590	Sjp_0024590	SJC_S000141:525512-528885	2.14121	0	inf	0.0037	0.253884	--	--	nephrocystin-4 [Schistosoma haematobium]; Nephrocystin-4 [Nestor notabilis]	--	--	--	--
224	Sjp_0118140	Sjp_0118140	SJC_S010034:275-8028	2.09625	0	inf	0.0037	0.253884	--	hypothetical protein Smp_132930 [Schistosoma mansoni], NCBI Reference Sequence: XP_018644148.1	Splicing factor U2AF 65 kDa subunit [Schistosoma haematobium]	GO:0005515,GO:0005488,GO:0003674	protein binding,binding,molecular_function	--	--
225	Sjp_0133570	Sjp_0133570	SJC_S027105:191-2190	2.08483	0	inf	0.0349	0.649368	chromosome segregation protein SMC, primarilyv archaeal type, SJCHGC07400 protein, partial [Schistosoma japonicum], GenBank: AAX24990.2	Uveal autoantigen with coiled-coil domains and ankyrin repeats protein, putative (inferred by orthology to a S. mansoni protein) [Source:UniProtKB;Acc:G4LVI7]	hypothetical protein MS3_11176, partial [Schistosoma haematobium], NCBI Reference Sequence: XP_012802403.1	GO:0044430,GO:0005856,GO:0044446,GO:0044422,GO:0043228,GO:0043232,GO:0043234,GO:0032991,GO:0043229,GO:0043226,GO:0005575,GO:0005882,GO:0045111,GO:0005515,GO:0045502,GO:0005622,GO:0042803,GO:0042802,GO:0005198,GO:0044424,GO:0005623,GO:0044464,GO:0008134,GO:0005488,GO:0046983,GO:0003674	cytoskeletal part,cytoskeleton,intracellular organelle part,organelle part,non-membrane-bounded organelle,intracellular non-membrane-bounded organelle,protein complex,macromolecular complex,intracellular organelle,organelle,cellular_component,intermediate filament,intermediate filament cytoskeleton,protein binding,dynein binding,intracellular,protein homodimerization activity,identical protein bi…	--	--
226	Sjp_0091900	Sjp_0091900	SJC_S002463:36508-41724	2.05089	0	inf	0.00195	0.176329	--	putative transient receptor potential channel [Schistosoma mansoni]	transient-receptor-potential-like protein [Schistosoma haematobium]	GO:0044446,GO:0044422,GO:0043234,GO:0017053,GO:0008150,GO:0032991,GO:0009987,GO:0044699,GO:0044428,GO:0007049,GO:0006928,GO:0043229,GO:0043226,GO:0031981,GO:0044763,GO:0001539,GO:0071973,GO:0005654,GO:0044451,GO:0043233,GO:0070013,GO:0031974,GO:0005575,GO:0006351,GO:0032774,GO:0019438,GO:0005622,GO:0044271,GO:0018130,GO:1901362,GO:0034654,GO:0048870,GO:0051674,GO:0005634,GO:0005198,GO:0044424,GO:…	intracellular organelle part,organelle part,protein complex,transcriptional repressor complex,biological_process,macromolecular complex,cellular process,single-organism process,nuclear part,cell cycle,cellular component movement,intracellular organelle,organelle,nuclear lumen,single-organism cellular process,ciliary or bacterial-type flagellar motility,bacterial-type flagellar cell motility,nucle…	--	--
227	Sjp_0060600	Sjp_0060600	SJC_S000686:8177-10321	2.0422	0	inf	0.0349	0.649368	SJCHGC04121 protein, partial [Schistosoma japonicum], GenBank: AAX25283.2	putative calmodulin [Schistosoma mansoni]	EF-hand calcium-binding domain-containing protein 6 [Schistosoma haematobium]	--	--	--	--
228	Sjp_0082750	Sjp_0082750	SJC_S001675:6442-33646	2.00961	0	inf	0.00115	0.13127	--	--	glutamate receptor ionotropic, NMDA 2B [Schistosoma haematobium]	--	--	--	--
229	Sjp_0040550	Sjp_0040550	SJC_S000313:362193-364880	1.98665	0	inf	0.0149	0.457509	SJCHGC07296 protein [Schistosoma japonicum], GenBank: AAW26643.1;	hypothetical protein Smp_124280 [Schistosoma mansoni], NCBI Reference Sequence: XP_018647633.1		--	--	--	--
230	Sjp_0043590	Sjp_0043590	SJC_S000358:153798-161490	1.96197	0	inf	0.0349	0.649368	--	hypothetical protein Smp_018720 [Schistosoma mansoni], NCBI Reference Sequence: XP_018650744.1	hypothetical protein MS3_02515 [Schistosoma haematobium], NCBI Reference Sequence: XP_012794078.1	--	--	--	--
231	Sjp_0077970	Sjp_0077970	SJC_S001321:87346-98192	26.0052	2.58805	3.32886	0.0231	0.550364	Annexin A3 (Annexin III) [Schistosoma japonicum], GenBank: CAX70180.1	putative annexin [Schistosoma mansoni], NCBI Reference Sequence: XP_018653477.1	Annexin A7 [Schistosoma haematobium], NCBI Reference Sequence: XP_012793547.1	GO:0005544,GO:0005543,GO:0004620,GO:0008150,GO:0016298,GO:0006629,GO:0008289,GO:0005509,GO:0044710,GO:0005575,GO:0016788,GO:0043168,GO:0046872,GO:0043169,GO:0043167,GO:0071704,GO:0044238,GO:0008152,GO:0003824,GO:0005488,GO:0016787,GO:0003674,GO:0016020	calcium-dependent phospholipid binding,phospholipid binding,phospholipase activity,biological_process,lipase activity,lipid metabolic process,lipid binding,calcium ion binding,single-organism metabolic process,cellular_component,hydrolase activity, acting on ester bonds,anion binding,metal ion binding,cation binding,ion binding,organic substance metabolic process,primary metabolic process,metabol…	--	--
232	Sjp_0070860	Sjp_0070860	SJC_S000991:16726-17317	20.8776	2.93388	2.83107	0.04335	0.708796	Trematode eggshell synthesis protein, similar to female-specific 800 protein, SJCHGC06442 protein [Schistosoma japonicum], GenBank: AAW24780.1	Trematode Eggshell Synthesis domain containing protein [Schistosoma mansoni], NCBI Reference Sequence: XP_018645369.1	hypothetical protein MS3_08157 [Schistosoma haematobium], NCBI Reference Sequence: XP_012799467.1 ("Trematode eggshell synthesis protein; pfam08034")	--	--	--	--
233	Sjp_0094540	Sjp_0094540	SJC_S002646:1037-10706	263.999	43.3694	2.60578	0.0078	0.364115	hypothetical protein containing Proteinase inhibitor I25, cystatin domain (Cystatins are a family of cysteine protease inhibitors), SJCHGC07500 protein, partial [Schistosoma japonicum], GenBank: AAX28424.2	putative cystatin [Schistosoma mansoni], GenBank: CCD77202.1, CCD77201.1	--	GO:0004857,GO:0004869,GO:0004866,GO:0061135,GO:0030234,GO:0030414,GO:0061134,GO:0003674	enzyme inhibitor activity,cysteine-type endopeptidase inhibitor activity,endopeptidase inhibitor activity,endopeptidase regulator activity,enzyme regulator activity,peptidase inhibitor activity,peptidase regulator activity,molecular_function	--	--
234	Sjp_0105400	Sjp_0105400	SJC_S004464:25171-33329	158.295	45.9109	1.7857	0.04625	0.722565	DM9 domain-containing protein [Schistosoma japonicum], GenBank: CAX69621.1	hypothetical protein Smp_035550 [Schistosoma mansoni], NCBI Reference Sequence: XP_018647832.1	smart00696, hypothetical protein MS3_02356, partial [Schistosoma haematobium], NCBI Reference Sequence: XP_012793923.1	--	--	--	--
235	Sjp_0024870	Sjp_0024870	SJC_S000145:275263-275794	174.866	61.7341	1.50211	0.0455	0.716939	Trematode eggshell synthesis protein; pfam08034, similar to female-specific 800 protein, SJCHGC02679 protein, partial [Schistosoma japonicum], GenBank: AAX26752.2	Trematode Eggshell Synthesis domain containing protein [Schistosoma mansoni], NCBI Reference Sequence: XP_018645369.1	hypothetical protein MS3_08157 [Schistosoma haematobium], NCBI Reference Sequence: XP_012799467.1 ("Trematode eggshell synthesis protein; pfam08034")	--	--	--	--
236	Sjp_0027050	Sjp_0027050	SJC_S000164:42819-43988	48.3215	139.103	-1.52542	0.0437	0.71139	Lysosomal acid lipase/cholesteryl ester hydrolase precursor [Schistosoma japonicum], GenBank: CAX69683.1	sterol esterase [Schistosoma mansoni], NCBI Reference Sequence: XP_018654139.1	Lysosomal acid lipase/cholesteryl ester hydrolase [Schistosoma haematobium], NCBI Reference Sequence: XP_012793965.1	GO:0008150,GO:0006629,GO:0044710,GO:0071704,GO:0044238,GO:0008152	biological_process,lipid metabolic process,single-organism metabolic process,organic substance metabolic process,primary metabolic process,metabolic process	--	--
237	Sjp_0131160	Sjp_0131160	SJC_S025901:1060-4824	35.2544	109.774	-1.63866	0.0434	0.708868	Lysosomal acid lipase/cholesteryl ester hydrolase precursor [Schistosoma japonicum], GenBank: CAX69683.1	sterol esterase [Schistosoma mansoni], NCBI Reference Sequence: XP_018654139.1	Lysosomal acid lipase/cholesteryl ester hydrolase [Schistosoma haematobium], NCBI Reference Sequence: XP_012793965.1	GO:0003824,GO:0016787,GO:0003674	catalytic activity,hydrolase activity,molecular_function	--	--
238	Sjp_0050950	Sjp_0050950	SJC_S000478:109872-110368	12.7152	61.2747	-2.26874	0.04945	0.743616	NADH dehydrogenase (ubiquinone) 1 alpha/beta subcomplex 1 [Schistosoma japonicum]	--	Acyl carrier protein, mitochondrial [Schistosoma haematobium]	--	--	--	--
239	Sjp_0133190	Sjp_0133190	SJC_S026767:7158-19000	0.752472	5.02098	-2.73826	0.02665	0.592201	Enhancer of zeste homolog 1 (ENX-2) [Schistosoma japonicum]	--	hypothetical protein MS3_09996 [Schistosoma haematobium], NCBI Reference Sequence: XP_012801250.1	GO:0005575,GO:0046872,GO:0043169,GO:0043167,GO:0005507,GO:0008324,GO:0003824,GO:0022890,GO:0004129,GO:0016675,GO:0016676,GO:0015002,GO:0005488,GO:0015075,GO:0016491,GO:0003677,GO:0022891,GO:0022892,GO:0046914,GO:0022857,GO:0015077,GO:0015078,GO:0003674,GO:0016020,GO:0005215,GO:0097159,GO:1901363,GO:0003676	cellular_component,metal ion binding,cation binding,ion binding,copper ion binding,cation transmembrane transporter activity,catalytic activity,inorganic cation transmembrane transporter activity,cytochrome-c oxidase activity,oxidoreductase activity, acting on a heme group of donors,oxidoreductase activity, acting on a heme group of donors, oxygen as acceptor,heme-copper terminal oxidase activity…	--	--
240	Sjp_0012880	Sjp_0012880	SJC_S000055:539469-544114	1.96065	13.9177	-2.82752	0.04775	0.732941	similar to S09614 hypoxanthine phosphoribosyltransferase (EC 2.4.2.8) - fluke (Schistosoma mansoni), SJCHGC05755 protein [Schistosoma japonicum] GenBank: AAW26580.1	SJCHGC05755 protein [Source:UniProtKB/TrEMBL;Acc:Q5DC76]; similar to S09614 hypoxanthine phosphoribosyltransferase (EC 2.4.2.8)(Schistosoma mansoni)	Hypoxanthine-guanine phosphoribosyltransferase [Schistosoma haematobium]	GO:0009116,GO:1901657,GO:0008150,GO:0009987,GO:0055086,GO:0044281,GO:0044710,GO:1901135,GO:1901564,GO:0006725,GO:0046483,GO:1901360,GO:0006139,GO:0034641,GO:0071704,GO:0044238,GO:0008152,GO:0044237,GO:0006807	nucleoside metabolic process,glycosyl compound metabolic process,biological_process,cellular process,nucleobase-containing small molecule metabolic process,small molecule metabolic process,single-organism metabolic process,carbohydrate derivative metabolic process,organonitrogen compound metabolic process,cellular aromatic compound metabolic process,heterocycle metabolic process,organic cyclic co…	sma00230,sma01100,sma01110	Purine metabolism,Metabolic pathways,Biosynthesis of secondary metabolites
