# Supplementary material for: Comparative Transcriptome Analyses of Schistosoma japonicum Derived From SCID Mice and BALB/c Mice: Clues to the Abnormality in Parasite Growth and Development
Source: Front Microbiol. 2020 Mar 11;11:274. doi: 10.3389/fmicb.2020.00274 (PMC7078119; doi:10.3389/fmicb.2020.00274)
Supplement: FIGURE S1 — Sample relationships revealed by transcriptome profiles between worm samples. (A–F) Scatter plots of Pearson’s correlation analysis based on the transcriptome profiles between worm samples. The figures in the matrix R2 are the square of the correlation coefficient (r) between two samples. [file Data_Sheet_1.zip › Data Sheet 1/Table S5. Primers used in qRT-PCR for mRNA validation.xlsx]

## Sheet: qRT-PCR primers of DEGs
Table S5. Primers used in qRT-PCR for differentially expressed mRNAs validation
No.	DEGs ID	Gene description	Comparison groups	Primers for qRT-PCR (5’→3’)	Tm (°C)	Amplicon (bp)
1	Sjp_0105360	bone morphogenetic protein antagonist noggin, putative (inferred by orthology to a S. mansoni protein) [Source:UniProtKB;Acc:G4LZH5]	S_F vs B_F	F: TTAGGTCCATTATTTTGGCCACG	60	121
				R: TCAGTAACTTCAATGCTCGTGAAC
2	Sjp_0050950	NADH dehydrogenase (ubiquinone) 1 alpha/beta subcomplex 1	S_F vs B_F	F: TCCGTGAAGACTTCGGCATT	60	117
				R: CGCGAGCTGTTAGAAAGTGC
3	Sjp_0079520	similar to hypothetical protein Smp_125520	S_F vs B_F	F: TGTCGCAATCACACCTGAACT	60	100
				R: ATCCGATTGTGCATACGGTGT
4	Sjp_0130060	cytochrome oxidase subunit I, partial (mitochondrion)	S_M vs B_M	F: GATCTGGTGTTGGTTGGACCT	60	100
				R: ACACCAGCAAGATGTAAAGAGAAC
5	Sjp_0117410	lactate dehydrogenase A	S_F vs B_F	F: TGTAGGAGCAGTTGGAATGGC	60	130
				R: TCAGTACTGCTGTCCATGTTGAA
6	Sjp_0110140	similar to GenBank Accession Number BC016619 pyruvate kinase 3 in Mus musculus	S_F vs B_F	F: TCGAATGCGAAGTTGAAAACGG	60	128
				R: ATGCTCAACTGCAAAACGAAGA
7	Sjp_0070860	Trematode eggshell synthesis protein, similar to female-specific 800 protein	S_F vs B_F	F: TGGTCGACGAAGACCTACCA	60	114
				R: CGACGTTCATACAAACCACCC
8	Sjp_0123980	similar to Lysosomal Cystine Transporter, MGC83915 protein [Xenopus laevis]	S_F vs B_F	F: AACTGGATCCCCAATAAAACTTGGT	60	120
				R: TTTGACGATGAATTCGACGATGATG
9	Sjp_0122230	Dead end protein homolog 1 (inferred by orthology to a human protein) [Source:UniProtKB;Acc:Q8IYX4]	S_M vs B_M	F: TGCTAAACGCGCTGTCATTG	60	115
				R: CGTCTTCGCTATACCACCGA
10	Sjp_0110960	Serine/threonine-protein phosphatase 2A regulatory subunit B'	S_F vs B_F	F: CTGAAGTGATAACAGCAGCACAG	60	103
				R: GCACGTTGACGCATATCACAC
11	Sjp_0081500	SJCHGC03331 protein [Schistosoma japonicum], GenBank: AAX27241.2	S_M vs B_M	F: GGATATCACGCTTACTTGCAGTC	60	113
				R: ATATGGTGCGATTTGTGCTGG
12	Sjp_0057280	Dynein light chain type 1; pfam01221, similar to dynein light chain 2, SJCHGC00508 protein	S_F vs B_F	F: GGAGAATCGTCGTGCTTTAATGA	60	167
				R: CACAATGCCAAACACCACCA
13	Sjp_0120650	similar to DNA topoisomerase IV subunit A	S_M vs B_M	F: GGTTAGAAACACCATGCGGTC	60	130
				R: TCAAACACTGTGTCACCAGCA
14	Sjp_0101170	hypothetical protein, GenBank: CAX82792.1	S_F vs B_F	F: TGCACTGATGTATGTGGACTGT	60	104
				R: GCTCGTCTTGTGCCAACATT
15	Sjp_0102610	hypothetical protein, GenBank: CAX71239.1	S_M vs B_M	F: TAGCTGACAGAGCAATGCACAA	60	188
				R: TTTGGTTGGTGGTGGCAATAAC
16	Sjp_0119040	Cell division protein 48 (CDC48)	S_M vs B_M	F: TCGGGAGCAGATCTTACGGA	60	118
				R: ATGGCATGGCATTCGGTTTG
17	Sjp_0043150	SJCHGC01077 protein, GenBank: AAW27140.1	S_M vs B_M	F: ATGCCTCATGGCAAACGTAGA	60	169
				R: TGATGCAGGTTCATCATCCGAA
18	Sjp_0042990	Extracellular superoxide dismutase [Cu-Zn]	S_M vs B_M	F: GAACAAAAGCGTCACGGAGG	60	155
				R: ACCAGTGCTCGCCCAATAAA
19	Sjp_0026380	Hsp70 protein	S_F vs B_F	F: CGTGAAGCGGATAGAGCGAA	60	163
				R: ACCAACTGGAAGCACTTTGTAATG
20	Sjp_0117620	26S proteasome subunit P28-related	S_F vs B_F; S_M vs B_M	F: GGGGTGGGATTACACCACTT	60	117
				R: ACATCACAACACGTTCATTGTCA
21	Sjp_0113770	SJCHGC09152 protein, partial, GenBank: AAX27701.2	S_F vs B_F	F: ACAATAACTCCATTACCGGAACCT	60	103
				R: AATAACGTGCTGGCTGACCA
22	Sjp_0068260	Phospholipid scramblase 3	S_F vs B_F	F: GAGGCCGGCTGTATTGAACT	60	107
				R: CGAAAGGCACGAACGTTTCAA
23	Sjp_0113480	similar to annexin A3	S_M vs B_M	F: AGTGTGCCACCATTCAGTCG	60	197
				R: ATGCTTTGTCGTTCAGCGTTT
24	Sjp_0046680	prohibitin	S_F vs B_F	F: TGCTGTCGAAATCGTTCGGT	60	150
				R: CGGCAGGAAGGTTAAGAAGTGT
25	Sjp_0027050	Lysosomal acid lipase/cholesteryl ester hydrolase precursor	S_F vs B_F	F: CCAGTCATCTTATCGAAGCCGT	60	128
				R: CATCATACCCGTAATCGGCCA
26	Sjp_0039030	SJCHGC01839 protein, GenBank: AAW25717.1	S_M vs B_M	F: GAGATGCACCAGCTGTATGGT	60	164
				R: ACCCGTTCCATTTAGCTTTTCAC
27	Sjp_0121450	Histone H3.3	S_M vs B_M	F: GACTGTTGCTCTGCGTGAGA	60	167
				R: GATAAGCTTCGCTTGCCTCCT
28	Sjp_0131300	[acyl-carrier protein] S-malonyltransferase	S_F vs B_F	F: GCTCTATACGACCGTCCTCC	60	118
				R: CGCTGTAACTAGCAAACGCTC
29	Sjp_0108250	Chromosome segregation ATPase	S_F vs B_F	F: AGCGATTATTAAGTGCATTCGACA	60	119
				R: GAATTCAAATGACCAACAGTGGAT
30	Sjp_0089730	Poly(U)-specific endoribonuclease-B	S_M vs B_M	F: TCACTCATGCGGTGACAAACT	60	101
				R: CGAATTCTGGGGACGATCCG
31	Sjp_0127870	Leucine zipper-EF-hand-containing transmembrane protein 1, mitochondrial	S_F vs B_F; S_M vs B_M	F: CGACGTCTGAGGAACCCAAT	60	160
				R: CCGAGGACCCTGAAGCAAAT
32	Sjp_0134130	supervillin	S_F vs B_F	F: TGAATTGGAGAGGACGTGTTGA	60	140
				R: TCCAAGCTCATGATCCGTTTTAGA
33	Sjp_0118730	UV excision repair protein RAD23 homolog B	S_M vs B_M	F: TACAGGCGGATCCGGAATTG	60	126
				R: GGGCGACTGGGGTATTAAGG
34	Sjp_0120250	FH1/FH2 domain-containing protein 3	S_F vs B_F	F: TGGCAGGAGTTATTGAGCATCC	60	100
				R: AATTGCAGTTTGAGTGCAGTCTT
35	Sjp_0086850	Tyrosinase 1	S_M vs B_M	F: GGTAGACGTAGTGAACGCGG	60	117
				R: ACCACCTCTTTGACAACCAGAA
36	Sjp_0073890	putative von Willebrand factor type A domain-containing protein	S_M vs B_M	F: AACCTACTGGACGTGCACAAAT	60	104
				R: TTCACCGGTGCATAACCCTT
37	Sjp_0049310	TPA: Aspartyl protease protein	S_M vs B_M	F: TGCAATCGATGCATTGCGAC	60	135
				R: TCGACTACAGTCAAACACGTTCT
38	Sjp_0014800	dynein heavy chain, putative	S_M vs B_M	F: GGTTTAGTTGTCATGTCTGCCG	60	100
				R: TAAGAGATGGGAATGATTTTGCTGC
39	Sjp_0082750	glutamate receptor ionotropic, NMDA 2B	S_F vs B_F	F: AACTACAAGTTGAACGCGGTG	60	184
				R: TCTGCGCGCCATATACTTTCT
40	Sjp_0125250	Gag-Pol polyprotein	S_F vs B_F	F: GGAAGACGCATACTACCGCA	60	107
				R: GGCTGACGATCTGCTGATGA
41	Sjp_0091900	transient receptor potential channel	S_F vs B_F	F: CGAAGGTTGCACTGTTCCAG	60	175
				R: GCGTGCTTCGCATTCTTTCA
