# Supplementary material for: Comparative Transcriptome Analyses of Schistosoma japonicum Derived From SCID Mice and BALB/c Mice: Clues to the Abnormality in Parasite Growth and Development
Source: Front Microbiol. 2020 Mar 11;11:274. doi: 10.3389/fmicb.2020.00274 (PMC7078119; doi:10.3389/fmicb.2020.00274)
Supplement: FIGURE S1 — Sample relationships revealed by transcriptome profiles between worm samples. (A–F) Scatter plots of Pearson’s correlation analysis based on the transcriptome profiles between worm samples. The figures in the matrix R2 are the square of the correlation coefficient (r) between two samples. [file Data_Sheet_1.zip › Data Sheet 1/Table S6. Data of the expression fold changes of 35 DEGs measured by RNA-seq and qRT-PCR.xlsx]

## Sheet: Sheet1
Table S6. Data of the expression fold changes of 35 DEGs measured by RNA-seq and qRT-PCR
	Female		Male
Target genes	log2(FCqPCR)	log2(FCmRNA-seq)	log2(FCqPCR)	log2(FCmRNA-seq)
Sjp_0105360	0.669027	4.45878	null	null
SjP_0050950	-0.152003	-2.26534	null	null
SjP_0070860	-0.0892673	2.83107	null	null
SjP_0081500	null	null	-0.0588937	11.4649
SjP_0110140	0.124328	8.30494	null	null
SjP_0117410	0.641546	-10.1018	null	null
SjP_0122230	null	null	-0.340075	-2.50635
SjP_0123980	0.124328	8.88838	null	null
SjP_0130060	null	null	0.321928	-8.70275
Sjp_0046680	0.176323	5.46555	null	null
Sjp_0079520	0	6.90165	null	null
Sjp_0110960	-0.0969617	-4.94342	null	null
Sjp_0057280	0.438293	7.81076	null	null
Sjp_0120650	null	null	0.257011	-6.79586
Sjp_0101170	0.31034	-12.8023	null	null
Sjp_0102610	null	null	0.0426443	3.24565
Sjp_0119040	null	null	3.51665	3.48362
Sjp_0043150	null	null	0.269033	-6.93016
Sjp_0042990	null	null	0.327687	6.73579
Sjp_0026380	0.15056	4.98039	null	null
Sjp_0117620	0.130931	-7.73312	-0.0291463	-7.53282
Sjp_0113770	0.0635029	-5.73312	null	null
Sjp_0068260	-0.424688	-4.53952	null	null
Sjp_0113480	null	null	0.0976108	3.36429
Sjp_0027050	-0.405451	-1.52699	null	null
Sjp_0039030	null	null	-0.349235	2.81188
Sjp_0121450	null	null	0.0840643	7.28588
Sjp_0131300	0.189034	-10.1178	null	null
Sjp_0086850	null	null	2.04439	2.89472
Sjp_0108250	0.459432	4.75916	null	null
Sjp_0089730	null	null	-0.545824	2.31237
Sjp_0127870	-0.386468	1.7583	0.232661	-2.01742
Sjp_0134130	0.286881	7.75389	null	null
Sjp_0118730	null	null	2.99277	2.56755
Sjp_0120250	-0.176251	-7.58727	null	null
