# Supplementary material for: Comparative Transcriptome Analyses of Schistosoma japonicum Derived From SCID Mice and BALB/c Mice: Clues to the Abnormality in Parasite Growth and Development
Source: Front Microbiol. 2020 Mar 11;11:274. doi: 10.3389/fmicb.2020.00274 (PMC7078119; doi:10.3389/fmicb.2020.00274)
Supplement: FIGURE S1 — Sample relationships revealed by transcriptome profiles between worm samples. (A–F) Scatter plots of Pearson’s correlation analysis based on the transcriptome profiles between worm samples. The figures in the matrix R2 are the square of the correlation coefficient (r) between two samples. [file Data_Sheet_1.zip › Data Sheet 1/Table S7. mRNA_S_F_vs_B_F.GO_Enrichment_result_ALL.xlsx]

## Sheet: mRNA_S_F_vs_B_F.GO_Enrichment_r
Table S7. GO enrichment analysis for differentially expressed mRNA between S_F vs B_F_ALL
GO_accession	Description	Term_type	Over_represented_pValue	Corrected_pValue	CAD_item	CAD_list	Bg_item	Bg_list	Gene_names	Gene_description
GO:0005875	microtubule associated complex	cellular_component	0.00017551	0.64835	7	113	72	7748	Sjp_0045210,Sjp_0057280,Sjp_0116660,Sjp_0108650,Sjp_0077470,Sjp_0100590,Sjp_0008620	-|-|-|DLC3|-|-|-|
GO:0044430	cytoskeletal part	cellular_component	0.0021564	1	9	113	199	7748	Sjp_0100590,Sjp_0008620,Sjp_0077470,Sjp_0116660,Sjp_0057280,Sjp_0045210,Sjp_0133570,Sjp_0108650,Sjp_0094340	-|-|-|-|-|-|-|DLC3|-|
GO:0007017	microtubule-based process	biological_process	0.0028051	1	8	113	162	7748	Sjp_0121200,Sjp_0108650,Sjp_0045210,Sjp_0082510,Sjp_0116660,Sjp_0057280,Sjp_0077470,Sjp_0008620	-|DLC3|-|-|-|-|-|-|
GO:0005856	cytoskeleton	cellular_component	0.0034416	1	9	113	215	7748	Sjp_0108650,Sjp_0094340,Sjp_0133570,Sjp_0057280,Sjp_0116660,Sjp_0045210,Sjp_0077470,Sjp_0008620,Sjp_0100590	DLC3|-|-|-|-|-|-|-|-|
GO:0015630	microtubule cytoskeleton	cellular_component	0.0043122	1	7	113	134	7748	Sjp_0108650,Sjp_0077470,Sjp_0100590,Sjp_0008620,Sjp_0045210,Sjp_0057280,Sjp_0116660	DLC3|-|-|-|-|-|-|
GO:0004198	calcium-dependent cysteine-type endopeptidase activity	molecular_function	0.0088686	1	2	113	12	7748	Sjp_0110710,Sjp_0097500	-|-|
GO:0005544	calcium-dependent phospholipid binding	molecular_function	0.0095353	1	3	113	28	7748	Sjp_0092500,Sjp_0061860,Sjp_0077970	-|-|-|
GO:0005921	gap junction	cellular_component	0.01452	1	3	113	30	7748	Sjp_0050380,Sjp_0088670,Sjp_0111510	-|-|-|
GO:0044446	intracellular organelle part	cellular_component	0.015465	1	17	113	675	7748	Sjp_0100590,Sjp_0132620,Sjp_0057280,Sjp_0019860,Sjp_0045210,Sjp_0091900,Sjp_0134030,Sjp_0085340,Sjp_0012930,Sjp_0076310,Sjp_0008620,Sjp_0077470,Sjp_0126530,Sjp_0116660,Sjp_0094340,Sjp_0133570,Sjp_0108650	-|-|-|-|-|-|-|-|-|-|-|-|-|-|-|-|DLC3|
GO:0005911	cell-cell junction	cellular_component	0.0162	1	3	113	31	7748	Sjp_0088670,Sjp_0111510,Sjp_0050380	-|-|-|
GO:0030054	cell junction	cellular_component	0.016296	1	3	113	32	7748	Sjp_0050380,Sjp_0088670,Sjp_0111510	-|-|-|
GO:0044422	organelle part	cellular_component	0.017032	1	17	113	681	7748	Sjp_0116660,Sjp_0126530,Sjp_0077470,Sjp_0008620,Sjp_0076310,Sjp_0133570,Sjp_0094340,Sjp_0108650,Sjp_0045210,Sjp_0057280,Sjp_0019860,Sjp_0100590,Sjp_0132620,Sjp_0085340,Sjp_0012930,Sjp_0134030,Sjp_0091900	-|-|-|-|-|-|-|DLC3|-|-|-|-|-|-|-|-|-|
GO:0036126	sperm flagellum	cellular_component	0.021016	1	1	113	1	7748	Sjp_0134030	-|
GO:0036128	CatSper complex	cellular_component	0.021016	1	1	113	1	7748	Sjp_0134030	-|
GO:0097228	sperm principal piece	cellular_component	0.021016	1	1	113	1	7748	Sjp_0134030	-|
GO:0016929	SUMO-specific protease activity	molecular_function	0.022011	1	1	113	1	7748	Sjp_0023350	-|
GO:0032183	SUMO binding	molecular_function	0.022011	1	1	113	1	7748	Sjp_0023350	-|
GO:0070122	isopeptidase activity	molecular_function	0.022011	1	1	113	1	7748	Sjp_0023350	-|
GO:0070138	small conjugating protein-specific isopeptidase activity	molecular_function	0.022011	1	1	113	1	7748	Sjp_0023350	-|
GO:0070140	SUMO-specific isopeptidase activity	molecular_function	0.022011	1	1	113	1	7748	Sjp_0023350	-|
GO:0010970	microtubule-based transport	biological_process	0.023974	1	1	113	2	7748	Sjp_0082510	-|
GO:0030705	cytoskeleton-dependent intracellular transport	biological_process	0.023974	1	1	113	2	7748	Sjp_0082510	-|
GO:0042073	intraflagellar transport	biological_process	0.023974	1	1	113	2	7748	Sjp_0082510	-|
GO:0043228	non-membrane-bounded organelle	cellular_component	0.024694	1	13	113	468	7748	Sjp_0057280,Sjp_0116660,Sjp_0077510,Sjp_0045210,Sjp_0077470,Sjp_0008620,Sjp_0100590,Sjp_0132460,Sjp_0126530,Sjp_0085340,Sjp_0133570,Sjp_0108650,Sjp_0094340	-|-|-|-|-|-|-|-|-|-|-|DLC3|-|
GO:0043232	intracellular non-membrane-bounded organelle	cellular_component	0.024694	1	13	113	468	7748	Sjp_0094340,Sjp_0133570,Sjp_0108650,Sjp_0085340,Sjp_0132460,Sjp_0126530,Sjp_0077470,Sjp_0100590,Sjp_0008620,Sjp_0045210,Sjp_0116660,Sjp_0057280,Sjp_0077510	-|-|DLC3|-|-|-|-|-|-|-|-|-|-|
GO:0032039	integrator complex	cellular_component	0.024793	1	1	113	3	7748	Sjp_0012930	-|
GO:0007266	Rho protein signal transduction	biological_process	0.025534	1	2	113	24	7748	Sjp_0110200,Sjp_0096350	-|-|
GO:0035023	regulation of Rho protein signal transduction	biological_process	0.025534	1	2	113	24	7748	Sjp_0096350,Sjp_0110200	-|-|
GO:0004788	thiamine diphosphokinase activity	molecular_function	0.02735	1	1	113	2	7748	Sjp_0020260	-|
GO:0005891	voltage-gated calcium channel complex	cellular_component	0.02762	1	1	113	2	7748	Sjp_0134030	-|
GO:0034702	ion channel complex	cellular_component	0.02762	1	1	113	2	7748	Sjp_0134030	-|
GO:0034703	cation channel complex	cellular_component	0.02762	1	1	113	2	7748	Sjp_0134030	-|
GO:0034704	calcium channel complex	cellular_component	0.02762	1	1	113	2	7748	Sjp_0134030	-|
GO:0043234	protein complex	cellular_component	0.028189	1	17	113	727	7748	Sjp_0100590,Sjp_0132620,Sjp_0057280,Sjp_0019860,Sjp_0045210,Sjp_0091900,Sjp_0134030,Sjp_0012930,Sjp_0085340,Sjp_0008620,Sjp_0076310,Sjp_0077470,Sjp_0126530,Sjp_0116660,Sjp_0133570,Sjp_0108650,Sjp_0094340	-|-|-|-|-|-|-|-|-|-|-|-|-|-|-|DLC3|-|
GO:0016579	protein deubiquitination	biological_process	0.028481	1	2	113	22	7748	Sjp_0082030,Sjp_0023350	-|-|
GO:0070646	protein modification by small protein removal	biological_process	0.028481	1	2	113	22	7748	Sjp_0082030,Sjp_0023350	-|-|
GO:0005088	Ras guanyl-nucleotide exchange factor activity	molecular_function	0.03052	1	2	113	27	7748	Sjp_0110200,Sjp_0096350	-|-|
GO:0005089	Rho guanyl-nucleotide exchange factor activity	molecular_function	0.03052	1	2	113	27	7748	Sjp_0096350,Sjp_0110200	-|-|
GO:0004857	enzyme inhibitor activity	molecular_function	0.032076	1	3	113	44	7748	Sjp_0018610,Sjp_0094540,Sjp_0081050	-|-|-|
GO:0007275	multicellular organismal development	biological_process	0.03378	1	4	113	81	7748	Sjp_0054340,Sjp_0003340,Sjp_0100590,Sjp_0043760	-|-|-|-|
GO:0048013	ephrin receptor signaling pathway	biological_process	0.034762	1	1	113	3	7748	Sjp_0091450	-|
GO:0072528	pyrimidine-containing compound biosynthetic process	biological_process	0.035271	1	2	113	24	7748	Sjp_0107470,Sjp_0020260	-|-|
GO:0006636	unsaturated fatty acid biosynthetic process	biological_process	0.037098	1	1	113	3	7748	Sjp_0043760	-|
GO:0006690	icosanoid metabolic process	biological_process	0.037098	1	1	113	3	7748	Sjp_0043760	-|
GO:0006691	leukotriene metabolic process	biological_process	0.037098	1	1	113	3	7748	Sjp_0043760	-|
GO:0019370	leukotriene biosynthetic process	biological_process	0.037098	1	1	113	3	7748	Sjp_0043760	-|
GO:0033559	unsaturated fatty acid metabolic process	biological_process	0.037098	1	1	113	3	7748	Sjp_0043760	-|
GO:0046456	icosanoid biosynthetic process	biological_process	0.037098	1	1	113	3	7748	Sjp_0043760	-|
GO:1901568	fatty acid derivative metabolic process	biological_process	0.037098	1	1	113	3	7748	Sjp_0043760	-|
GO:1901570	fatty acid derivative biosynthetic process	biological_process	0.037098	1	1	113	3	7748	Sjp_0043760	-|
GO:0004609	phosphatidylserine decarboxylase activity	molecular_function	0.038479	1	1	113	2	7748	Sjp_0104130	-|
GO:0072527	pyrimidine-containing compound metabolic process	biological_process	0.039997	1	2	113	25	7748	Sjp_0020260,Sjp_0107470	-|-|
GO:0005543	phospholipid binding	molecular_function	0.043572	1	3	113	54	7748	Sjp_0092500,Sjp_0061860,Sjp_0077970	-|-|-|
GO:0001525	angiogenesis	biological_process	0.047443	1	1	113	3	7748	Sjp_0043760	-|
GO:0001568	blood vessel development	biological_process	0.047443	1	1	113	3	7748	Sjp_0043760	-|
GO:0001944	vasculature development	biological_process	0.047443	1	1	113	3	7748	Sjp_0043760	-|
GO:0045765	regulation of angiogenesis	biological_process	0.047443	1	1	113	3	7748	Sjp_0043760	-|
GO:0048514	blood vessel morphogenesis	biological_process	0.047443	1	1	113	3	7748	Sjp_0043760	-|
GO:0072358	cardiovascular system development	biological_process	0.047443	1	1	113	3	7748	Sjp_0043760	-|
GO:0072359	circulatory system development	biological_process	0.047443	1	1	113	3	7748	Sjp_0043760	-|
GO:1901342	regulation of vasculature development	biological_process	0.047443	1	1	113	3	7748	Sjp_0043760	-|
GO:0005869	dynactin complex	cellular_component	0.049704	1	1	113	3	7748	Sjp_0100590	-|
GO:0016778	diphosphotransferase activity	molecular_function	0.050206	1	1	113	4	7748	Sjp_0020260	-|
GO:0007265	Ras protein signal transduction	biological_process	0.050446	1	2	113	35	7748	Sjp_0096350,Sjp_0110200	-|-|
GO:0046578	regulation of Ras protein signal transduction	biological_process	0.050446	1	2	113	35	7748	Sjp_0110200,Sjp_0096350	-|-|
GO:0030975	thiamine binding	molecular_function	0.052402	1	1	113	3	7748	Sjp_0020260	-|
GO:0004743	pyruvate kinase activity	molecular_function	0.053269	1	1	113	4	7748	Sjp_0110140	-|
GO:0004814	arginine-tRNA ligase activity	molecular_function	0.053346	1	1	113	4	7748	Sjp_0094340	-|
GO:0006420	arginyl-tRNA aminoacylation	biological_process	0.053346	1	1	113	4	7748	Sjp_0094340	-|
GO:0004869	cysteine-type endopeptidase inhibitor activity	molecular_function	0.055309	1	1	113	3	7748	Sjp_0094540	-|
GO:0004866	endopeptidase inhibitor activity	molecular_function	0.056098	1	2	113	23	7748	Sjp_0094540,Sjp_0018610	-|-|
GO:0061135	endopeptidase regulator activity	molecular_function	0.056098	1	2	113	23	7748	Sjp_0094540,Sjp_0018610	-|-|
GO:0009116	nucleoside metabolic process	biological_process	0.056809	1	4	113	93	7748	Sjp_0081050,Sjp_0107470,Sjp_0118170,Sjp_0012880	-|-|-|-|
GO:0009229	thiamine diphosphate biosynthetic process	biological_process	0.05817	1	1	113	4	7748	Sjp_0020260	-|
GO:0042357	thiamine diphosphate metabolic process	biological_process	0.05817	1	1	113	4	7748	Sjp_0020260	-|
GO:1901657	glycosyl compound metabolic process	biological_process	0.059277	1	4	113	94	7748	Sjp_0012880,Sjp_0118170,Sjp_0107470,Sjp_0081050	-|-|-|-|
GO:0005135	interleukin-3 receptor binding	molecular_function	0.059746	1	1	113	4	7748	Sjp_0108850	-|
GO:0030234	enzyme regulator activity	molecular_function	0.060718	1	5	113	160	7748	Sjp_0081050,Sjp_0018610,Sjp_0096350,Sjp_0110200,Sjp_0094540	-|-|-|-|-|
GO:0097223	sperm part	cellular_component	0.062217	1	1	113	3	7748	Sjp_0134030	-|
GO:0051056	regulation of small GTPase mediated signal transduction	biological_process	0.062738	1	2	113	40	7748	Sjp_0096350,Sjp_0110200	-|-|
GO:0015099	nickel cation transmembrane transporter activity	molecular_function	0.064685	1	1	113	5	7748	Sjp_0042450	-|
GO:0015675	nickel cation transport	biological_process	0.064685	1	1	113	5	7748	Sjp_0042450	-|
GO:0035444	nickel cation transmembrane transport	biological_process	0.064685	1	1	113	5	7748	Sjp_0042450	-|
GO:0005083	small GTPase regulator activity	molecular_function	0.065206	1	2	113	40	7748	Sjp_0096350,Sjp_0110200	-|-|
GO:0044441	cilium part	cellular_component	0.065563	1	1	113	4	7748	Sjp_0134030	-|
GO:0009878	nodule morphogenesis	biological_process	0.065622	1	1	113	5	7748	Sjp_0054340	-|
GO:0009886	post-embryonic morphogenesis	biological_process	0.065622	1	1	113	5	7748	Sjp_0054340	-|
GO:0044111	development involved in symbiotic interaction	biological_process	0.065622	1	1	113	5	7748	Sjp_0054340	-|
GO:0005217	intracellular ligand-gated ion channel activity	molecular_function	0.066191	1	1	113	6	7748	Sjp_0082510	-|
GO:0005218	intracellular ligand-gated calcium channel activity	molecular_function	0.066191	1	1	113	6	7748	Sjp_0082510	-|
GO:0005219	ryanodine-sensitive calcium-release channel activity	molecular_function	0.066191	1	1	113	6	7748	Sjp_0082510	-|
GO:0006874	cellular calcium ion homeostasis	biological_process	0.066191	1	1	113	6	7748	Sjp_0082510	-|
GO:0015278	calcium-release channel activity	molecular_function	0.066191	1	1	113	6	7748	Sjp_0082510	-|
GO:0055074	calcium ion homeostasis	biological_process	0.066191	1	1	113	6	7748	Sjp_0082510	-|
GO:0072503	cellular divalent inorganic cation homeostasis	biological_process	0.066191	1	1	113	6	7748	Sjp_0082510	-|
GO:0072507	divalent inorganic cation homeostasis	biological_process	0.066191	1	1	113	6	7748	Sjp_0082510	-|
GO:0016831	carboxy-lyase activity	molecular_function	0.066777	1	2	113	34	7748	Sjp_0128920,Sjp_0104130	-|-|
GO:0004550	nucleoside diphosphate kinase activity	molecular_function	0.070597	1	1	113	5	7748	Sjp_0107470	-|
GO:0006165	nucleoside diphosphate phosphorylation	biological_process	0.070597	1	1	113	5	7748	Sjp_0107470	-|
GO:0006183	GTP biosynthetic process	biological_process	0.070597	1	1	113	5	7748	Sjp_0107470	-|
GO:0006213	pyrimidine nucleoside metabolic process	biological_process	0.070597	1	1	113	5	7748	Sjp_0107470	-|
GO:0006228	UTP biosynthetic process	biological_process	0.070597	1	1	113	5	7748	Sjp_0107470	-|
GO:0006241	CTP biosynthetic process	biological_process	0.070597	1	1	113	5	7748	Sjp_0107470	-|
GO:0009148	pyrimidine nucleoside triphosphate biosynthetic process	biological_process	0.070597	1	1	113	5	7748	Sjp_0107470	-|
GO:0009208	pyrimidine ribonucleoside triphosphate metabolic process	biological_process	0.070597	1	1	113	5	7748	Sjp_0107470	-|
GO:0009209	pyrimidine ribonucleoside triphosphate biosynthetic process	biological_process	0.070597	1	1	113	5	7748	Sjp_0107470	-|
GO:0046036	CTP metabolic process	biological_process	0.070597	1	1	113	5	7748	Sjp_0107470	-|
GO:0046051	UTP metabolic process	biological_process	0.070597	1	1	113	5	7748	Sjp_0107470	-|
GO:0046131	pyrimidine ribonucleoside metabolic process	biological_process	0.070597	1	1	113	5	7748	Sjp_0107470	-|
GO:0046132	pyrimidine ribonucleoside biosynthetic process	biological_process	0.070597	1	1	113	5	7748	Sjp_0107470	-|
GO:0046134	pyrimidine nucleoside biosynthetic process	biological_process	0.070597	1	1	113	5	7748	Sjp_0107470	-|
GO:0046939	nucleotide phosphorylation	biological_process	0.070597	1	1	113	5	7748	Sjp_0107470	-|
GO:0030414	peptidase inhibitor activity	molecular_function	0.072859	1	2	113	28	7748	Sjp_0018610,Sjp_0094540	-|-|
GO:0061134	peptidase regulator activity	molecular_function	0.072859	1	2	113	28	7748	Sjp_0018610,Sjp_0094540	-|-|
GO:0009791	post-embryonic development	biological_process	0.073259	1	1	113	6	7748	Sjp_0054340	-|
GO:0000152	nuclear ubiquitin ligase complex	cellular_component	0.075525	1	2	113	30	7748	Sjp_0132620,Sjp_0019860	-|-|
GO:0005680	anaphase-promoting complex	cellular_component	0.075525	1	2	113	30	7748	Sjp_0019860,Sjp_0132620	-|-|
GO:0031461	cullin-RING ubiquitin ligase complex	cellular_component	0.075525	1	2	113	30	7748	Sjp_0132620,Sjp_0019860	-|-|
GO:0009218	pyrimidine ribonucleotide metabolic process	biological_process	0.077191	1	1	113	6	7748	Sjp_0107470	-|
GO:0009220	pyrimidine ribonucleotide biosynthetic process	biological_process	0.077191	1	1	113	6	7748	Sjp_0107470	-|
GO:0044782	cilium organization	biological_process	0.077769	1	1	113	6	7748	Sjp_0082510	-|
GO:0000723	telomere maintenance	biological_process	0.079162	1	1	113	8	7748	Sjp_0121200	-|
GO:0032200	telomere organization	biological_process	0.079162	1	1	113	8	7748	Sjp_0121200	-|
GO:0060249	anatomical structure homeostasis	biological_process	0.079162	1	1	113	8	7748	Sjp_0121200	-|
GO:0005186	pheromone activity	molecular_function	0.080797	1	1	113	5	7748	Sjp_0129290	-|
GO:0005085	guanyl-nucleotide exchange factor activity	molecular_function	0.080898	1	2	113	48	7748	Sjp_0096350,Sjp_0110200	-|-|
GO:0000151	ubiquitin ligase complex	cellular_component	0.081197	1	2	113	31	7748	Sjp_0019860,Sjp_0132620	-|-|
GO:0017053	transcriptional repressor complex	cellular_component	0.082221	1	1	113	6	7748	Sjp_0091900	-|
GO:0030896	checkpoint clamp complex	cellular_component	0.08268	1	1	113	5	7748	Sjp_0126530	-|
GO:0004620	phospholipase activity	molecular_function	0.083518	1	1	113	6	7748	Sjp_0077970	-|
GO:1901070	guanosine-containing compound biosynthetic process	biological_process	0.08569	1	1	113	6	7748	Sjp_0107470	-|
GO:0016286	small conductance calcium-activated potassium channel activity	molecular_function	0.086918	1	1	113	5	7748	Sjp_0131800	-|
GO:0016830	carbon-carbon lyase activity	molecular_function	0.087069	1	2	113	40	7748	Sjp_0128920,Sjp_0104130	-|-|
GO:0031145	anaphase-promoting complex-dependent proteasomal ubiquitin-dependent protein catabolic process	biological_process	0.089582	1	1	113	5	7748	Sjp_0132620	-|
GO:0032780	negative regulation of ATPase activity	biological_process	0.090036	1	1	113	5	7748	Sjp_0081050	-|
GO:0009147	pyrimidine nucleoside triphosphate metabolic process	biological_process	0.09023	1	1	113	6	7748	Sjp_0107470	-|
GO:0009132	nucleoside diphosphate metabolic process	biological_process	0.090476	1	1	113	6	7748	Sjp_0107470	-|
GO:0008150	biological_process	biological_process	0.091467	1	81	113	5106	7748	Sjp_0017230,Sjp_0115230,Sjp_0122030,Sjp_0121640,Sjp_0125250,Sjp_0081050,Sjp_0108850,Sjp_0104130,Sjp_0126330,Sjp_0132090,Sjp_0077510,Sjp_0057280,Sjp_0134380,Sjp_0062860,Sjp_0045210,Sjp_0121200,Sjp_0008620,Sjp_0117410,Sjp_0041250,Sjp_0016360,Sjp_0080570,Sjp_0097500,Sjp_0131800,Sjp_0116660,Sjp_0091900,Sjp_0067930,Sjp_0123060,Sjp_0085340,Sjp_0128920,Sjp_0095730,Sjp_0082510,Sjp_0074700,Sjp_0107550,Sjp…	-|-|-|-|-|-|-|-|-|-|-|-|-|-|-|-|-|-|-|-|-|-|-|-|-|-|-|-|-|-|-|-|-|-|-|-|-|-|-|-|-|-|-|-|-|-|-|-|-|-|-|-|-|-|-|-|-|-|-|-|-|-|-|-|-|-|-|-|-|-|-|-|-|-|-|DLC3|-|-|-|-|-|
GO:0044770	cell cycle phase transition	biological_process	0.091642	1	2	113	32	7748	Sjp_0126530,Sjp_0132620	-|-|
GO:1901987	regulation of cell cycle phase transition	biological_process	0.091642	1	2	113	32	7748	Sjp_0126530,Sjp_0132620	-|-|
GO:0060589	nucleoside-triphosphatase regulator activity	molecular_function	0.091811	1	3	113	91	7748	Sjp_0096350,Sjp_0110200,Sjp_0081050	-|-|-|
GO:0070647	protein modification by small protein conjugation or removal	biological_process	0.094138	1	2	113	39	7748	Sjp_0082030,Sjp_0023350	-|-|
GO:0006353	DNA-dependent transcription, termination	biological_process	0.094561	1	1	113	7	7748	Sjp_0047080	-|
GO:0043462	regulation of ATPase activity	biological_process	0.096834	1	1	113	6	7748	Sjp_0081050	-|
GO:0030955	potassium ion binding	molecular_function	0.098037	1	1	113	8	7748	Sjp_0110140	-|
GO:0031420	alkali metal ion binding	molecular_function	0.098037	1	1	113	8	7748	Sjp_0110140	-|
GO:0005262	calcium channel activity	molecular_function	0.10016	1	1	113	10	7748	Sjp_0082510	-|
GO:0004601	peroxidase activity	molecular_function	0.10177	1	1	113	8	7748	Sjp_0107550	-|
GO:0016684	oxidoreductase activity, acting on peroxide as acceptor	molecular_function	0.10177	1	1	113	8	7748	Sjp_0107550	-|
GO:0070851	growth factor receptor binding	molecular_function	0.10317	1	1	113	8	7748	Sjp_0108850	-|
GO:0046039	GTP metabolic process	biological_process	0.10416	1	1	113	10	7748	Sjp_0107470	-|
GO:0042030	ATPase inhibitor activity	molecular_function	0.10486	1	1	113	6	7748	Sjp_0081050	-|
GO:0000280	nuclear division	biological_process	0.10734	1	2	113	41	7748	Sjp_0116660,Sjp_0132620	-|-|
GO:0007067	mitosis	biological_process	0.10734	1	2	113	41	7748	Sjp_0132620,Sjp_0116660	-|-|
GO:0048285	organelle fission	biological_process	0.10734	1	2	113	41	7748	Sjp_0116660,Sjp_0132620	-|-|
GO:0032991	macromolecular complex	cellular_component	0.10787	1	19	113	941	7748	Sjp_0133570,Sjp_0094340,Sjp_0108650,Sjp_0116660,Sjp_0008620,Sjp_0076310,Sjp_0077470,Sjp_0126530,Sjp_0132460,Sjp_0134030,Sjp_0012930,Sjp_0085340,Sjp_0091900,Sjp_0077510,Sjp_0057280,Sjp_0019860,Sjp_0045210,Sjp_0132620,Sjp_0100590	-|-|DLC3|-|-|-|-|-|-|-|-|-|-|-|-|-|-|-|-|
GO:0016298	lipase activity	molecular_function	0.1089	1	1	113	10	7748	Sjp_0077970	-|
GO:0008234	cysteine-type peptidase activity	molecular_function	0.11024	1	3	113	79	7748	Sjp_0023350,Sjp_0097500,Sjp_0110710	-|-|-|
GO:0045048	protein insertion into ER membrane	biological_process	0.11047	1	1	113	6	7748	Sjp_0087840	-|
GO:0071816	tail-anchored membrane protein insertion into ER membrane	biological_process	0.11047	1	1	113	6	7748	Sjp_0087840	-|
GO:2000026	regulation of multicellular organismal development	biological_process	0.11253	1	1	113	8	7748	Sjp_0043760	-|
GO:0015629	actin cytoskeleton	cellular_component	0.11415	1	2	113	42	7748	Sjp_0100590,Sjp_0094340	-|-|
GO:0009877	nodulation	biological_process	0.11436	1	1	113	8	7748	Sjp_0054340	-|
GO:0006629	lipid metabolic process	biological_process	0.11574	1	4	113	146	7748	Sjp_0104130,Sjp_0043760,Sjp_0027050,Sjp_0077970	-|-|-|-|
GO:0010564	regulation of cell cycle process	biological_process	0.11637	1	2	113	37	7748	Sjp_0126530,Sjp_0132620	-|-|
GO:0022836	gated channel activity	molecular_function	0.11704	1	3	113	84	7748	Sjp_0121640,Sjp_0082510,Sjp_0131800	-|-|-|
GO:0022839	ion gated channel activity	molecular_function	0.11704	1	3	113	84	7748	Sjp_0131800,Sjp_0082510,Sjp_0121640	-|-|-|
GO:0009653	anatomical structure morphogenesis	biological_process	0.11848	1	2	113	39	7748	Sjp_0043760,Sjp_0054340	-|-|
GO:1901068	guanosine-containing compound metabolic process	biological_process	0.11871	1	1	113	11	7748	Sjp_0107470	-|
GO:0019783	small conjugating protein-specific protease activity	molecular_function	0.12226	1	1	113	9	7748	Sjp_0023350	-|
GO:0015085	calcium ion transmembrane transporter activity	molecular_function	0.12525	1	1	113	13	7748	Sjp_0082510	-|
GO:0044427	chromosomal part	cellular_component	0.12757	1	3	113	94	7748	Sjp_0126530,Sjp_0116660,Sjp_0085340	-|-|-|
GO:0032502	developmental process	biological_process	0.12839	1	4	113	135	7748	Sjp_0043760,Sjp_0003340,Sjp_0100590,Sjp_0054340	-|-|-|-|
GO:0006140	regulation of nucleotide metabolic process	biological_process	0.12946	1	1	113	11	7748	Sjp_0081050	-|
GO:0006195	purine nucleotide catabolic process	biological_process	0.12946	1	1	113	11	7748	Sjp_0081050	-|
GO:0009118	regulation of nucleoside metabolic process	biological_process	0.12946	1	1	113	11	7748	Sjp_0081050	-|
GO:0030811	regulation of nucleotide catabolic process	biological_process	0.12946	1	1	113	11	7748	Sjp_0081050	-|
GO:0033121	regulation of purine nucleotide catabolic process	biological_process	0.12946	1	1	113	11	7748	Sjp_0081050	-|
GO:0072523	purine-containing compound catabolic process	biological_process	0.12946	1	1	113	11	7748	Sjp_0081050	-|
GO:1900542	regulation of purine nucleotide metabolic process	biological_process	0.12946	1	1	113	11	7748	Sjp_0081050	-|
GO:0000278	mitotic cell cycle	biological_process	0.13434	1	2	113	47	7748	Sjp_0116660,Sjp_0132620	-|-|
GO:0022603	regulation of anatomical structure morphogenesis	biological_process	0.14046	1	1	113	9	7748	Sjp_0043760	-|
GO:0006633	fatty acid biosynthetic process	biological_process	0.14063	1	1	113	11	7748	Sjp_0043760	-|
GO:0072330	monocarboxylic acid biosynthetic process	biological_process	0.14063	1	1	113	11	7748	Sjp_0043760	-|
GO:0007029	endoplasmic reticulum organization	biological_process	0.14077	1	1	113	11	7748	Sjp_0087840	-|
GO:0019842	vitamin binding	molecular_function	0.1438	1	1	113	13	7748	Sjp_0020260	-|
GO:0043086	negative regulation of catalytic activity	biological_process	0.14557	1	1	113	9	7748	Sjp_0081050	-|
GO:0044092	negative regulation of molecular function	biological_process	0.14557	1	1	113	9	7748	Sjp_0081050	-|
GO:0051346	negative regulation of hydrolase activity	biological_process	0.14557	1	1	113	9	7748	Sjp_0081050	-|
GO:0008083	growth factor activity	molecular_function	0.14593	1	1	113	13	7748	Sjp_0108850	-|
GO:0009987	cellular process	biological_process	0.14699	1	65	113	4109	7748	Sjp_0125250,Sjp_0017230,Sjp_0115230,Sjp_0122030,Sjp_0081050,Sjp_0132090,Sjp_0104130,Sjp_0134380,Sjp_0062860,Sjp_0045210,Sjp_0077510,Sjp_0057280,Sjp_0121200,Sjp_0016360,Sjp_0008620,Sjp_0080570,Sjp_0116660,Sjp_0123060,Sjp_0067930,Sjp_0091900,Sjp_0085340,Sjp_0095730,Sjp_0082510,Sjp_0128920,Sjp_0114820,Sjp_0094340,Sjp_0074700,Sjp_0118320,Sjp_0125110,Sjp_0126530,Sjp_0076310,Sjp_0077470,Sjp_0091450,Sjp…	-|-|-|-|-|-|-|-|-|-|-|-|-|-|-|-|-|-|-|-|-|-|-|-|-|-|-|-|-|-|-|-|-|-|-|-|-|-|-|-|-|-|-|-|-|-|-|-|-|-|-|-|-|-|-|-|-|-|DLC3|-|-|-|-|-|-|
GO:0044699	single-organism process	biological_process	0.14749	1	40	113	2438	7748	Sjp_0008620,Sjp_0131800,Sjp_0116660,Sjp_0121200,Sjp_0078710,Sjp_0100590,Sjp_0132090,Sjp_0133060,Sjp_0057280,Sjp_0062860,Sjp_0045210,Sjp_0087840,Sjp_0096350,Sjp_0017230,Sjp_0096730,Sjp_0121640,Sjp_0113760,Sjp_0054340,Sjp_0077470,Sjp_0126530,Sjp_0091450,Sjp_0044030,Sjp_0114820,Sjp_0108650,Sjp_0043760,Sjp_0101320,Sjp_0118320,Sjp_0125110,Sjp_0132620,Sjp_0110200,Sjp_0003340,Sjp_0109040,Sjp_0095730,Sjp…	-|-|-|-|-|-|-|-|-|-|-|-|-|-|-|-|-|-|-|-|-|-|-|DLC3|-|-|-|-|-|-|-|-|-|-|-|-|-|-|-|-|
GO:0010498	proteasomal protein catabolic process	biological_process	0.14832	1	1	113	11	7748	Sjp_0132620	-|
GO:0043161	proteasomal ubiquitin-dependent protein catabolic process	biological_process	0.14832	1	1	113	11	7748	Sjp_0132620	-|
GO:0032182	small conjugating protein binding	molecular_function	0.1498	1	1	113	10	7748	Sjp_0023350	-|
GO:0016591	DNA-directed RNA polymerase II, holoenzyme	cellular_component	0.14987	1	2	113	44	7748	Sjp_0076310,Sjp_0012930	-|-|
GO:0008289	lipid binding	molecular_function	0.15287	1	3	113	92	7748	Sjp_0092500,Sjp_0061860,Sjp_0077970	-|-|-|
GO:0016651	oxidoreductase activity, acting on NAD(P)H	molecular_function	0.15388	1	2	113	47	7748	Sjp_0120250,Sjp_0094470	-|-|
GO:0000077	DNA damage checkpoint	biological_process	0.15411	1	1	113	10	7748	Sjp_0126530	-|
GO:0031570	DNA integrity checkpoint	biological_process	0.15411	1	1	113	10	7748	Sjp_0126530	-|
GO:0051205	protein insertion into membrane	biological_process	0.15637	1	1	113	10	7748	Sjp_0087840	-|
GO:0051668	localization within membrane	biological_process	0.15637	1	1	113	10	7748	Sjp_0087840	-|
GO:0044428	nuclear part	cellular_component	0.15644	1	6	113	252	7748	Sjp_0132620,Sjp_0076310,Sjp_0091900,Sjp_0126530,Sjp_0019860,Sjp_0012930	-|-|-|-|-|-|
GO:0022402	cell cycle process	biological_process	0.15649	1	3	113	97	7748	Sjp_0132620,Sjp_0126530,Sjp_0116660	-|-|-|
GO:0009166	nucleotide catabolic process	biological_process	0.15883	1	1	113	13	7748	Sjp_0081050	-|
GO:1901292	nucleoside phosphate catabolic process	biological_process	0.15883	1	1	113	13	7748	Sjp_0081050	-|
GO:0044707	single-multicellular organism process	biological_process	0.15928	1	4	113	148	7748	Sjp_0043760,Sjp_0100590,Sjp_0003340,Sjp_0054340	-|-|-|-|
GO:0000428	DNA-directed RNA polymerase complex	cellular_component	0.16461	1	2	113	46	7748	Sjp_0012930,Sjp_0076310	-|-|
GO:0030880	RNA polymerase complex	cellular_component	0.16461	1	2	113	46	7748	Sjp_0076310,Sjp_0012930	-|-|
GO:0055029	nuclear DNA-directed RNA polymerase complex	cellular_component	0.16461	1	2	113	46	7748	Sjp_0076310,Sjp_0012930	-|-|
GO:0055086	nucleobase-containing small molecule metabolic process	biological_process	0.16591	1	4	113	143	7748	Sjp_0081050,Sjp_0107470,Sjp_0012880,Sjp_0118170	-|-|-|-|
GO:0007167	enzyme linked receptor protein signaling pathway	biological_process	0.16661	1	1	113	14	7748	Sjp_0091450	-|
GO:0007169	transmembrane receptor protein tyrosine kinase signaling pathway	biological_process	0.16661	1	1	113	14	7748	Sjp_0091450	-|
GO:0006096	glycolysis	biological_process	0.16957	1	1	113	13	7748	Sjp_0110140	-|
GO:0007049	cell cycle	biological_process	0.1705	1	4	113	152	7748	Sjp_0091900,Sjp_0132620,Sjp_0126530,Sjp_0116660	-|-|-|-|
GO:0006511	ubiquitin-dependent protein catabolic process	biological_process	0.17241	1	2	113	53	7748	Sjp_0132620,Sjp_0100590	-|-|
GO:0019941	modification-dependent protein catabolic process	biological_process	0.17241	1	2	113	53	7748	Sjp_0132620,Sjp_0100590	-|-|
GO:0043632	modification-dependent macromolecule catabolic process	biological_process	0.17241	1	2	113	53	7748	Sjp_0100590,Sjp_0132620	-|-|
GO:0048646	anatomical structure formation involved in morphogenesis	biological_process	0.17255	1	1	113	13	7748	Sjp_0043760	-|
GO:0006631	fatty acid metabolic process	biological_process	0.17278	1	1	113	14	7748	Sjp_0043760	-|
GO:0032787	monocarboxylic acid metabolic process	biological_process	0.17278	1	1	113	14	7748	Sjp_0043760	-|
GO:0008641	small protein activating enzyme activity	molecular_function	0.17368	1	1	113	14	7748	Sjp_0117410	-|
GO:0006873	cellular ion homeostasis	biological_process	0.17396	1	1	113	12	7748	Sjp_0082510	-|
GO:0006875	cellular metal ion homeostasis	biological_process	0.17396	1	1	113	12	7748	Sjp_0082510	-|
GO:0030003	cellular cation homeostasis	biological_process	0.17396	1	1	113	12	7748	Sjp_0082510	-|
GO:0050801	ion homeostasis	biological_process	0.17396	1	1	113	12	7748	Sjp_0082510	-|
GO:0055065	metal ion homeostasis	biological_process	0.17396	1	1	113	12	7748	Sjp_0082510	-|
GO:0055080	cation homeostasis	biological_process	0.17396	1	1	113	12	7748	Sjp_0082510	-|
GO:0006928	cellular component movement	biological_process	0.17725	1	3	113	111	7748	Sjp_0121200,Sjp_0082510,Sjp_0091900	-|-|-|
GO:0007264	small GTPase mediated signal transduction	biological_process	0.17751	1	4	113	163	7748	Sjp_0044030,Sjp_0110200,Sjp_0096350,Sjp_0067930	-|-|-|-|
GO:0032501	multicellular organismal process	biological_process	0.17847	1	4	113	156	7748	Sjp_0043760,Sjp_0003340,Sjp_0100590,Sjp_0054340	-|-|-|-|
GO:0043229	intracellular organelle	cellular_component	0.17888	1	23	113	1300	7748	Sjp_0091900,Sjp_0115230,Sjp_0122030,Sjp_0134030,Sjp_0120250,Sjp_0081050,Sjp_0085340,Sjp_0012930,Sjp_0132620,Sjp_0100590,Sjp_0077510,Sjp_0057280,Sjp_0019860,Sjp_0045210,Sjp_0108650,Sjp_0133570,Sjp_0094340,Sjp_0008620,Sjp_0076310,Sjp_0077470,Sjp_0132460,Sjp_0126530,Sjp_0116660	-|-|-|-|-|-|-|-|-|-|-|-|-|-|DLC3|-|-|-|-|-|-|-|-|
GO:0043226	organelle	cellular_component	0.17999	1	23	113	1301	7748	Sjp_0116660,Sjp_0126530,Sjp_0132460,Sjp_0008620,Sjp_0076310,Sjp_0077470,Sjp_0094340,Sjp_0133570,Sjp_0108650,Sjp_0045210,Sjp_0077510,Sjp_0019860,Sjp_0057280,Sjp_0132620,Sjp_0100590,Sjp_0134030,Sjp_0081050,Sjp_0120250,Sjp_0012930,Sjp_0085340,Sjp_0091900,Sjp_0115230,Sjp_0122030	-|-|-|-|-|-|-|-|DLC3|-|-|-|-|-|-|-|-|-|-|-|-|-|-|
GO:0005669	transcription factor TFIID complex	cellular_component	0.18022	1	1	113	11	7748	Sjp_0076310	-|
GO:0007018	microtubule-based movement	biological_process	0.1808	1	2	113	61	7748	Sjp_0082510,Sjp_0121200	-|-|
GO:0005102	receptor binding	molecular_function	0.18113	1	3	113	115	7748	Sjp_0129290,Sjp_0108850,Sjp_0003340	-|-|-|
GO:0050793	regulation of developmental process	biological_process	0.18114	1	1	113	13	7748	Sjp_0043760	-|
GO:1901575	organic substance catabolic process	biological_process	0.18246	1	4	113	163	7748	Sjp_0110140,Sjp_0081050,Sjp_0132620,Sjp_0100590	-|-|-|-|
GO:0015276	ligand-gated ion channel activity	molecular_function	0.18803	1	2	113	57	7748	Sjp_0121640,Sjp_0082510	-|-|
GO:0022834	ligand-gated channel activity	molecular_function	0.18803	1	2	113	57	7748	Sjp_0121640,Sjp_0082510	-|-|
GO:0055082	cellular chemical homeostasis	biological_process	0.18871	1	1	113	13	7748	Sjp_0082510	-|
GO:0005694	chromosome	cellular_component	0.19356	1	3	113	116	7748	Sjp_0126530,Sjp_0116660,Sjp_0085340	-|-|-|
GO:0060590	ATPase regulator activity	molecular_function	0.19431	1	1	113	13	7748	Sjp_0081050	-|
GO:0006221	pyrimidine nucleotide biosynthetic process	biological_process	0.19576	1	1	113	17	7748	Sjp_0107470	-|
GO:0031981	nuclear lumen	cellular_component	0.19693	1	4	113	160	7748	Sjp_0012930,Sjp_0126530,Sjp_0076310,Sjp_0091900	-|-|-|-|
GO:0034062	RNA polymerase activity	molecular_function	0.19756	1	3	113	103	7748	Sjp_0134030,Sjp_0016360,Sjp_0130240	-|-|-|
GO:0042592	homeostatic process	biological_process	0.19814	1	2	113	55	7748	Sjp_0121200,Sjp_0082510	-|-|
GO:0004197	cysteine-type endopeptidase activity	molecular_function	0.19851	1	2	113	57	7748	Sjp_0110710,Sjp_0097500	-|-|
GO:0007155	cell adhesion	biological_process	0.19991	1	4	113	164	7748	Sjp_0096730,Sjp_0114820,Sjp_0078710,Sjp_0118320	-|-|-|-|
GO:0044763	single-organism cellular process	biological_process	0.20047	1	35	113	2168	7748	Sjp_0082510,Sjp_0095730,Sjp_0109040,Sjp_0003340,Sjp_0110200,Sjp_0132620,Sjp_0085340,Sjp_0042450,Sjp_0123060,Sjp_0067930,Sjp_0010080,Sjp_0091900,Sjp_0044030,Sjp_0091450,Sjp_0126530,Sjp_0077470,Sjp_0125110,Sjp_0118320,Sjp_0101320,Sjp_0108650,Sjp_0114820,Sjp_0045210,Sjp_0062860,Sjp_0057280,Sjp_0133060,Sjp_0132090,Sjp_0113760,Sjp_0096730,Sjp_0087840,Sjp_0017230,Sjp_0096350,Sjp_0116660,Sjp_0008620,Sjp…	-|-|-|-|-|-|-|-|-|-|-|-|-|-|-|-|-|-|-|DLC3|-|-|-|-|-|-|-|-|-|-|-|-|-|-|-|
GO:0022610	biological adhesion	biological_process	0.20139	1	4	113	165	7748	Sjp_0096730,Sjp_0114820,Sjp_0118320,Sjp_0078710	-|-|-|-|
GO:0044272	sulfur compound biosynthetic process	biological_process	0.20492	1	1	113	17	7748	Sjp_0020260	-|
GO:0044463	cell projection part	cellular_component	0.20542	1	1	113	14	7748	Sjp_0134030	-|
GO:1901681	sulfur compound binding	molecular_function	0.20654	1	1	113	17	7748	Sjp_0020260	-|
GO:0005509	calcium ion binding	molecular_function	0.20693	1	6	113	267	7748	Sjp_0077470,Sjp_0092500,Sjp_0061860,Sjp_0077970,Sjp_0045210,Sjp_0078710	-|-|-|-|-|-|
GO:0044281	small molecule metabolic process	biological_process	0.207	1	7	113	342	7748	Sjp_0107470,Sjp_0128920,Sjp_0081050,Sjp_0043760,Sjp_0094340,Sjp_0012880,Sjp_0118170	-|-|-|-|-|-|-|
GO:0016668	oxidoreductase activity, acting on a sulfur group of donors, NAD(P) as acceptor	molecular_function	0.20973	1	1	113	15	7748	Sjp_0094470	-|
GO:0047134	protein-disulfide reductase activity	molecular_function	0.20973	1	1	113	15	7748	Sjp_0094470	-|
GO:0030695	GTPase regulator activity	molecular_function	0.21116	1	2	113	78	7748	Sjp_0096350,Sjp_0110200	-|-|
GO:0048856	anatomical structure development	biological_process	0.2119	1	2	113	58	7748	Sjp_0054340,Sjp_0043760	-|-|
GO:0006220	pyrimidine nucleotide metabolic process	biological_process	0.21277	1	1	113	18	7748	Sjp_0107470	-|
GO:0051239	regulation of multicellular organismal process	biological_process	0.21395	1	1	113	16	7748	Sjp_0043760	-|
GO:0006007	glucose catabolic process	biological_process	0.21496	1	1	113	17	7748	Sjp_0110140	-|
GO:0019320	hexose catabolic process	biological_process	0.21496	1	1	113	17	7748	Sjp_0110140	-|
GO:0046365	monosaccharide catabolic process	biological_process	0.21496	1	1	113	17	7748	Sjp_0110140	-|
GO:0006265	DNA topological change	biological_process	0.21719	1	1	113	17	7748	Sjp_0113590	-|
GO:0034508	centromere complex assembly	biological_process	0.21847	1	1	113	17	7748	Sjp_0085340	-|
GO:0005126	cytokine receptor binding	molecular_function	0.21851	1	1	113	17	7748	Sjp_0108850	-|
GO:0048878	chemical homeostasis	biological_process	0.22011	1	1	113	15	7748	Sjp_0082510	-|
GO:0051726	regulation of cell cycle	biological_process	0.22055	1	2	113	57	7748	Sjp_0132620,Sjp_0126530	-|-|
GO:0046873	metal ion transmembrane transporter activity	molecular_function	0.22115	1	4	113	168	7748	Sjp_0010080,Sjp_0082510,Sjp_0042450,Sjp_0131800	-|-|-|-|
GO:0001539	ciliary or bacterial-type flagellar motility	biological_process	0.22305	1	1	113	18	7748	Sjp_0091900	-|
GO:0071973	bacterial-type flagellar cell motility	biological_process	0.22305	1	1	113	18	7748	Sjp_0091900	-|
GO:0003916	DNA topoisomerase activity	molecular_function	0.22364	1	1	113	17	7748	Sjp_0113590	-|
GO:0030983	mismatched DNA binding	molecular_function	0.22841	1	1	113	18	7748	Sjp_0123060	-|
GO:0005654	nucleoplasm	cellular_component	0.22934	1	3	113	113	7748	Sjp_0076310,Sjp_0091900,Sjp_0012930	-|-|-|
GO:0044451	nucleoplasm part	cellular_component	0.22934	1	3	113	113	7748	Sjp_0012930,Sjp_0076310,Sjp_0091900	-|-|-|
GO:0016459	myosin complex	cellular_component	0.22945	1	1	113	21	7748	Sjp_0094340	-|
GO:0046434	organophosphate catabolic process	biological_process	0.23066	1	1	113	20	7748	Sjp_0081050	-|
GO:0044257	cellular protein catabolic process	biological_process	0.23276	1	2	113	61	7748	Sjp_0132620,Sjp_0100590	-|-|
GO:0051603	proteolysis involved in cellular protein catabolic process	biological_process	0.23276	1	2	113	61	7748	Sjp_0132620,Sjp_0100590	-|-|
GO:0008137	NADH dehydrogenase (ubiquinone) activity	molecular_function	0.23517	1	1	113	18	7748	Sjp_0120250	-|
GO:0050136	NADH dehydrogenase (quinone) activity	molecular_function	0.23517	1	1	113	18	7748	Sjp_0120250	-|
GO:0044724	single-organism carbohydrate catabolic process	biological_process	0.23586	1	1	113	19	7748	Sjp_0110140	-|
GO:0043233	organelle lumen	cellular_component	0.23599	1	4	113	171	7748	Sjp_0012930,Sjp_0091900,Sjp_0076310,Sjp_0126530	-|-|-|-|
GO:0070013	intracellular organelle lumen	cellular_component	0.23599	1	4	113	171	7748	Sjp_0012930,Sjp_0126530,Sjp_0076310,Sjp_0091900	-|-|-|-|
GO:0004867	serine-type endopeptidase inhibitor activity	molecular_function	0.23709	1	1	113	15	7748	Sjp_0018610	-|
GO:0006006	glucose metabolic process	biological_process	0.23811	1	1	113	20	7748	Sjp_0110140	-|
GO:0016776	phosphotransferase activity, phosphate group as acceptor	molecular_function	0.2398	1	1	113	18	7748	Sjp_0107470	-|
GO:0005929	cilium	cellular_component	0.24044	1	1	113	21	7748	Sjp_0134030	-|
GO:0031514	motile cilium	cellular_component	0.24044	1	1	113	21	7748	Sjp_0134030	-|
GO:0003954	NADH dehydrogenase activity	molecular_function	0.241	1	1	113	19	7748	Sjp_0120250	-|
GO:0031974	membrane-enclosed lumen	cellular_component	0.24107	1	4	113	173	7748	Sjp_0012930,Sjp_0091900,Sjp_0076310,Sjp_0126530	-|-|-|-|
GO:0004930	G-protein coupled receptor activity	molecular_function	0.24149	1	4	113	134	7748	Sjp_0125110,Sjp_0062860,Sjp_0132090,Sjp_0017230	-|-|-|-|
GO:0016772	transferase activity, transferring phosphorus-containing groups	molecular_function	0.24174	1	11	113	672	7748	Sjp_0110140,Sjp_0134030,Sjp_0107470,Sjp_0074700,Sjp_0020260,Sjp_0080570,Sjp_0134380,Sjp_0130620,Sjp_0016360,Sjp_0130240,Sjp_0126530	-|-|-|-|-|-|-|-|-|-|-|
GO:0044710	single-organism metabolic process	biological_process	0.24206	1	14	113	792	7748	Sjp_0077970,Sjp_0094470,Sjp_0128920,Sjp_0027050,Sjp_0117410,Sjp_0126330,Sjp_0012880,Sjp_0118170,Sjp_0104130,Sjp_0107470,Sjp_0081050,Sjp_0043760,Sjp_0094340,Sjp_0107550	-|-|-|-|-|-|-|-|-|-|-|-|-|-|
GO:0007166	cell surface receptor signaling pathway	biological_process	0.24222	1	6	113	255	7748	Sjp_0003340,Sjp_0017230,Sjp_0132090,Sjp_0091450,Sjp_0125110,Sjp_0062860	-|-|-|-|-|-|
GO:0000775	chromosome, centromeric region	cellular_component	0.24314	1	2	113	71	7748	Sjp_0085340,Sjp_0116660	-|-|
GO:0016052	carbohydrate catabolic process	biological_process	0.25056	1	1	113	22	7748	Sjp_0110140	-|
GO:0007091	metaphase/anaphase transition of mitotic cell cycle	biological_process	0.25432	1	1	113	19	7748	Sjp_0132620	-|
GO:0030071	regulation of mitotic metaphase/anaphase transition	biological_process	0.25432	1	1	113	19	7748	Sjp_0132620	-|
GO:0044784	metaphase/anaphase transition of cell cycle	biological_process	0.25432	1	1	113	19	7748	Sjp_0132620	-|
GO:1902099	regulation of metaphase/anaphase transition of cell cycle	biological_process	0.25432	1	1	113	19	7748	Sjp_0132620	-|
GO:0042578	phosphoric ester hydrolase activity	molecular_function	0.25476	1	3	113	144	7748	Sjp_0041250,Sjp_0120730,Sjp_0068690	-|-|-|
GO:0009966	regulation of signal transduction	biological_process	0.25502	1	2	113	78	7748	Sjp_0110200,Sjp_0096350	-|-|
GO:0005227	calcium activated cation channel activity	molecular_function	0.25555	1	1	113	18	7748	Sjp_0131800	-|
GO:0015269	calcium-activated potassium channel activity	molecular_function	0.25555	1	1	113	18	7748	Sjp_0131800	-|
GO:0030163	protein catabolic process	biological_process	0.25782	1	2	113	67	7748	Sjp_0132620,Sjp_0100590	-|-|
GO:0051276	chromosome organization	biological_process	0.2582	1	2	113	72	7748	Sjp_0085340,Sjp_0121200	-|-|
GO:0004114	3',5'-cyclic-nucleotide phosphodiesterase activity	molecular_function	0.25845	1	1	113	23	7748	Sjp_0041250	-|
GO:0005575	cellular_component	cellular_component	0.26456	1	56	113	3581	7748	Sjp_0019860,Sjp_0057280,Sjp_0077510,Sjp_0045210,Sjp_0062860,Sjp_0126330,Sjp_0100590,Sjp_0132090,Sjp_0108850,Sjp_0134030,Sjp_0113760,Sjp_0081050,Sjp_0054340,Sjp_0122030,Sjp_0115230,Sjp_0017230,Sjp_0121640,Sjp_0116660,Sjp_0131800,Sjp_0050380,Sjp_0097500,Sjp_0008620,Sjp_0104740,Sjp_0041250,Sjp_0132460,Sjp_0058090,Sjp_0078710,Sjp_0133570,Sjp_0111510,Sjp_0088670,Sjp_0082510,Sjp_0077970,Sjp_0095730,Sjp…	-|-|-|-|-|-|-|-|-|-|-|-|-|-|-|-|-|-|-|-|-|-|-|-|-|-|-|-|-|-|-|-|-|-|-|-|-|-|-|-|-|-|-|-|-|-|-|-|-|-|-|-|-|-|-|DLC3|
GO:0007088	regulation of mitosis	biological_process	0.2649	1	1	113	20	7748	Sjp_0132620	-|
GO:0051783	regulation of nuclear division	biological_process	0.2649	1	1	113	20	7748	Sjp_0132620	-|
GO:0016655	oxidoreductase activity, acting on NAD(P)H, quinone or similar compound as acceptor	molecular_function	0.26505	1	1	113	21	7748	Sjp_0120250	-|
GO:0006298	mismatch repair	biological_process	0.26577	1	1	113	21	7748	Sjp_0123060	-|
GO:0035556	intracellular signal transduction	biological_process	0.26633	1	5	113	263	7748	Sjp_0067930,Sjp_0133060,Sjp_0110200,Sjp_0096350,Sjp_0044030	-|-|-|-|-|
GO:0048731	system development	biological_process	0.26707	1	1	113	21	7748	Sjp_0043760	-|
GO:0051336	regulation of hydrolase activity	biological_process	0.26802	1	1	113	21	7748	Sjp_0081050	-|
GO:0004112	cyclic-nucleotide phosphodiesterase activity	molecular_function	0.27145	1	1	113	24	7748	Sjp_0041250	-|
GO:1901565	organonitrogen compound catabolic process	biological_process	0.27698	1	1	113	25	7748	Sjp_0081050	-|
GO:0051716	cellular response to stimulus	biological_process	0.27744	1	15	113	892	7748	Sjp_0133060,Sjp_0109040,Sjp_0132090,Sjp_0126530,Sjp_0003340,Sjp_0110200,Sjp_0062860,Sjp_0091450,Sjp_0044030,Sjp_0123060,Sjp_0067930,Sjp_0096350,Sjp_0017230,Sjp_0125110,Sjp_0121200	-|-|-|-|-|-|-|-|-|-|-|-|-|-|-|
GO:0008375	acetylglucosaminyltransferase activity	molecular_function	0.28165	1	1	113	21	7748	Sjp_0104740	-|
GO:0048583	regulation of response to stimulus	biological_process	0.28179	1	2	113	86	7748	Sjp_0096350,Sjp_0110200	-|-|
GO:0019220	regulation of phosphate metabolic process	biological_process	0.28306	1	1	113	25	7748	Sjp_0081050	-|
GO:0051174	regulation of phosphorus metabolic process	biological_process	0.28306	1	1	113	25	7748	Sjp_0081050	-|
GO:0010646	regulation of cell communication	biological_process	0.28343	1	2	113	82	7748	Sjp_0110200,Sjp_0096350	-|-|
GO:0023051	regulation of signaling	biological_process	0.28343	1	2	113	82	7748	Sjp_0096350,Sjp_0110200	-|-|
GO:0065004	protein-DNA complex assembly	biological_process	0.28841	1	1	113	22	7748	Sjp_0085340	-|
GO:0071824	protein-DNA complex subunit organization	biological_process	0.28841	1	1	113	22	7748	Sjp_0085340	-|
GO:0016779	nucleotidyltransferase activity	molecular_function	0.28918	1	4	113	190	7748	Sjp_0134030,Sjp_0130240,Sjp_0126530,Sjp_0016360	-|-|-|-|
GO:0006955	immune response	biological_process	0.28999	1	1	113	27	7748	Sjp_0108850	-|
GO:0005882	intermediate filament	cellular_component	0.29081	1	1	113	31	7748	Sjp_0133570	-|
GO:0045111	intermediate filament cytoskeleton	cellular_component	0.29081	1	1	113	31	7748	Sjp_0133570	-|
GO:0008610	lipid biosynthetic process	biological_process	0.29149	1	2	113	79	7748	Sjp_0043760,Sjp_0104130	-|-|
GO:0044772	mitotic cell cycle phase transition	biological_process	0.29336	1	1	113	22	7748	Sjp_0132620	-|
GO:1901990	regulation of mitotic cell cycle phase transition	biological_process	0.29336	1	1	113	22	7748	Sjp_0132620	-|
GO:0003774	motor activity	molecular_function	0.29715	1	2	113	86	7748	Sjp_0121200,Sjp_0094340	-|-|
GO:0003968	RNA-directed RNA polymerase activity	molecular_function	0.30142	1	1	113	26	7748	Sjp_0134030	-|
GO:0016055	Wnt receptor signaling pathway	biological_process	0.3015	1	1	113	22	7748	Sjp_0003340	-|
GO:0000075	cell cycle checkpoint	biological_process	0.30193	1	1	113	23	7748	Sjp_0126530	-|
GO:0007346	regulation of mitotic cell cycle	biological_process	0.30339	1	1	113	23	7748	Sjp_0132620	-|
GO:0006413	translational initiation	biological_process	0.30366	1	1	113	21	7748	Sjp_0134030	-|
GO:0030170	pyridoxal phosphate binding	molecular_function	0.30507	1	1	113	29	7748	Sjp_0128920	-|
GO:0006996	organelle organization	biological_process	0.30539	1	5	113	274	7748	Sjp_0116660,Sjp_0085340,Sjp_0121200,Sjp_0132620,Sjp_0087840	-|-|-|-|-|
GO:0003993	acid phosphatase activity	molecular_function	0.30929	1	1	113	34	7748	Sjp_0068690	-|
GO:0008138	protein tyrosine/serine/threonine phosphatase activity	molecular_function	0.30975	1	1	113	29	7748	Sjp_0120730	-|
GO:0005576	extracellular region	cellular_component	0.31018	1	6	113	327	7748	Sjp_0129290,Sjp_0108850,Sjp_0040170,Sjp_0041250,Sjp_0003340,Sjp_0104740	-|-|-|-|-|-|
GO:0006796	phosphate-containing compound metabolic process	biological_process	0.31278	1	9	113	568	7748	Sjp_0104130,Sjp_0134380,Sjp_0130620,Sjp_0080570,Sjp_0020260,Sjp_0120730,Sjp_0074700,Sjp_0107470,Sjp_0081050	-|-|-|-|-|-|-|-|-|
GO:0006281	DNA repair	biological_process	0.31435	1	3	113	155	7748	Sjp_0121200,Sjp_0123060,Sjp_0126530	-|-|-|
GO:0005515	protein binding	molecular_function	0.31499	1	29	113	2014	7748	Sjp_0117620,Sjp_0019860,Sjp_0119320,Sjp_0130040,Sjp_0134720,Sjp_0078390,Sjp_0003340,Sjp_0100590,Sjp_0112330,Sjp_0085340,Sjp_0108850,Sjp_0068690,Sjp_0107140,Sjp_0001050,Sjp_0107910,Sjp_0023350,Sjp_0016360,Sjp_0068660,Sjp_0118140,Sjp_0104740,Sjp_0076310,Sjp_0129290,Sjp_0121200,Sjp_0083820,Sjp_0114820,Sjp_0133570,Sjp_0094340,Sjp_0107830,Sjp_0129140	-|-|-|-|-|-|-|-|-|-|-|-|-|-|-|-|-|-|-|-|-|-|-|-|-|-|-|-|-|
GO:0006793	phosphorus metabolic process	biological_process	0.32114	1	9	113	572	7748	Sjp_0074700,Sjp_0120730,Sjp_0081050,Sjp_0107470,Sjp_0104130,Sjp_0020260,Sjp_0080570,Sjp_0130620,Sjp_0134380	-|-|-|-|-|-|-|-|-|
GO:0005261	cation channel activity	molecular_function	0.32217	1	2	113	74	7748	Sjp_0131800,Sjp_0082510	-|-|
GO:0006790	sulfur compound metabolic process	biological_process	0.32441	1	1	113	32	7748	Sjp_0020260	-|
GO:0044265	cellular macromolecule catabolic process	biological_process	0.32705	1	2	113	81	7748	Sjp_0132620,Sjp_0100590	-|-|
GO:0005267	potassium channel activity	molecular_function	0.32797	1	1	113	26	7748	Sjp_0131800	-|
GO:0003899	DNA-directed RNA polymerase activity	molecular_function	0.32968	1	2	113	77	7748	Sjp_0016360,Sjp_0130240	-|-|
GO:0007165	signal transduction	biological_process	0.32988	1	12	113	720	7748	Sjp_0125110,Sjp_0096350,Sjp_0017230,Sjp_0067930,Sjp_0091450,Sjp_0044030,Sjp_0062860,Sjp_0003340,Sjp_0110200,Sjp_0133060,Sjp_0109040,Sjp_0132090	-|-|-|-|-|-|-|-|-|-|-|-|
GO:0034655	nucleobase-containing compound catabolic process	biological_process	0.32999	1	1	113	31	7748	Sjp_0081050	-|
GO:0050896	response to stimulus	biological_process	0.33284	1	17	113	1053	7748	Sjp_0108850,Sjp_0096350,Sjp_0017230,Sjp_0067930,Sjp_0123060,Sjp_0062860,Sjp_0003340,Sjp_0110200,Sjp_0109040,Sjp_0133060,Sjp_0132090,Sjp_0121200,Sjp_0125110,Sjp_0044030,Sjp_0091450,Sjp_0104740,Sjp_0126530	-|-|-|-|-|-|-|-|-|-|-|-|-|-|-|-|-|
GO:0044270	cellular nitrogen compound catabolic process	biological_process	0.33293	1	1	113	32	7748	Sjp_0081050	-|
GO:0046700	heterocycle catabolic process	biological_process	0.33293	1	1	113	32	7748	Sjp_0081050	-|
GO:1901361	organic cyclic compound catabolic process	biological_process	0.33293	1	1	113	32	7748	Sjp_0081050	-|
GO:0016829	lyase activity	molecular_function	0.33443	1	2	113	97	7748	Sjp_0128920,Sjp_0104130	-|-|
GO:0016310	phosphorylation	biological_process	0.33804	1	5	113	322	7748	Sjp_0074700,Sjp_0107470,Sjp_0130620,Sjp_0134380,Sjp_0080570	-|-|-|-|-|
GO:1901988	negative regulation of cell cycle phase transition	biological_process	0.3385	1	1	113	26	7748	Sjp_0126530	-|
GO:0044700	single organism signaling	biological_process	0.34063	1	12	113	727	7748	Sjp_0044030,Sjp_0091450,Sjp_0062860,Sjp_0003340,Sjp_0110200,Sjp_0109040,Sjp_0133060,Sjp_0132090,Sjp_0125110,Sjp_0096350,Sjp_0017230,Sjp_0067930	-|-|-|-|-|-|-|-|-|-|-|-|
GO:0016788	hydrolase activity, acting on ester bonds	molecular_function	0.34142	1	5	113	306	7748	Sjp_0120730,Sjp_0041250,Sjp_0094340,Sjp_0068690,Sjp_0077970	-|-|-|-|-|
GO:0019752	carboxylic acid metabolic process	biological_process	0.3433	1	3	113	156	7748	Sjp_0128920,Sjp_0094340,Sjp_0043760	-|-|-|
GO:0019439	aromatic compound catabolic process	biological_process	0.34551	1	1	113	33	7748	Sjp_0081050	-|
GO:0003690	double-stranded DNA binding	molecular_function	0.34601	1	1	113	30	7748	Sjp_0123060	-|
GO:0015079	potassium ion transmembrane transporter activity	molecular_function	0.34602	1	1	113	30	7748	Sjp_0131800	-|
GO:0023052	signaling	biological_process	0.34661	1	12	113	730	7748	Sjp_0125110,Sjp_0067930,Sjp_0017230,Sjp_0096350,Sjp_0062860,Sjp_0044030,Sjp_0091450,Sjp_0132090,Sjp_0109040,Sjp_0133060,Sjp_0110200,Sjp_0003340	-|-|-|-|-|-|-|-|-|-|-|-|
GO:0006351	transcription, DNA-dependent	biological_process	0.34698	1	12	113	735	7748	Sjp_0134030,Sjp_0115230,Sjp_0047080,Sjp_0091900,Sjp_0122030,Sjp_0077510,Sjp_0100590,Sjp_0076310,Sjp_0126530,Sjp_0130240,Sjp_0016360,Sjp_0108250	-|-|-|-|-|-|-|-|-|-|-|-|
GO:0000794	condensed nuclear chromosome	cellular_component	0.34779	1	1	113	28	7748	Sjp_0126530	-|
GO:0008194	UDP-glycosyltransferase activity	molecular_function	0.35406	1	1	113	30	7748	Sjp_0104740	-|
GO:0019205	nucleobase-containing compound kinase activity	molecular_function	0.35789	1	1	113	32	7748	Sjp_0107470	-|
GO:0000287	magnesium ion binding	molecular_function	0.3583	1	1	113	33	7748	Sjp_0110140	-|
GO:0043436	oxoacid metabolic process	biological_process	0.35831	1	3	113	161	7748	Sjp_0094340,Sjp_0043760,Sjp_0128920	-|-|-|
GO:0006082	organic acid metabolic process	biological_process	0.36109	1	3	113	162	7748	Sjp_0128920,Sjp_0094340,Sjp_0043760	-|-|-|
GO:0016791	phosphatase activity	molecular_function	0.36133	1	2	113	103	7748	Sjp_0068690,Sjp_0120730	-|-|
GO:0009108	coenzyme biosynthetic process	biological_process	0.36187	1	1	113	33	7748	Sjp_0020260	-|
GO:0043565	sequence-specific DNA binding	molecular_function	0.36262	1	3	113	147	7748	Sjp_0115230,Sjp_0100590,Sjp_0122030	-|-|-|
GO:0032774	RNA biosynthetic process	biological_process	0.36516	1	12	113	745	7748	Sjp_0108250,Sjp_0016360,Sjp_0126530,Sjp_0130240,Sjp_0100590,Sjp_0076310,Sjp_0077510,Sjp_0122030,Sjp_0091900,Sjp_0047080,Sjp_0115230,Sjp_0134030	-|-|-|-|-|-|-|-|-|-|-|-|
GO:0019637	organophosphate metabolic process	biological_process	0.36523	1	4	113	212	7748	Sjp_0104130,Sjp_0020260,Sjp_0081050,Sjp_0107470	-|-|-|-|
GO:0008081	phosphoric diester hydrolase activity	molecular_function	0.36527	1	1	113	35	7748	Sjp_0041250	-|
GO:0004529	exodeoxyribonuclease activity	molecular_function	0.36588	1	1	113	32	7748	Sjp_0094340	-|
GO:0008855	exodeoxyribonuclease VII activity	molecular_function	0.36588	1	1	113	32	7748	Sjp_0094340	-|
GO:0016895	exodeoxyribonuclease activity, producing 5'-phosphomonoesters	molecular_function	0.36588	1	1	113	32	7748	Sjp_0094340	-|
GO:0030030	cell projection organization	biological_process	0.36824	1	1	113	34	7748	Sjp_0082510	-|
GO:0045502	dynein binding	molecular_function	0.36866	1	1	113	37	7748	Sjp_0133570	-|
GO:0010948	negative regulation of cell cycle process	biological_process	0.36871	1	1	113	29	7748	Sjp_0126530	-|
GO:0046915	transition metal ion transmembrane transporter activity	molecular_function	0.37274	1	1	113	33	7748	Sjp_0042450	-|
GO:0044255	cellular lipid metabolic process	biological_process	0.37788	1	2	113	99	7748	Sjp_0104130,Sjp_0043760	-|-|
GO:0019318	hexose metabolic process	biological_process	0.37988	1	1	113	34	7748	Sjp_0110140	-|
GO:0004725	protein tyrosine phosphatase activity	molecular_function	0.38046	1	1	113	39	7748	Sjp_0120730	-|
GO:0007154	cell communication	biological_process	0.38277	1	12	113	752	7748	Sjp_0132090,Sjp_0133060,Sjp_0109040,Sjp_0110200,Sjp_0003340,Sjp_0062860,Sjp_0044030,Sjp_0091450,Sjp_0067930,Sjp_0096350,Sjp_0017230,Sjp_0125110	-|-|-|-|-|-|-|-|-|-|-|-|
GO:0042995	cell projection	cellular_component	0.38313	1	1	113	35	7748	Sjp_0134030	-|
GO:0019438	aromatic compound biosynthetic process	biological_process	0.3852	1	14	113	887	7748	Sjp_0115230,Sjp_0047080,Sjp_0091900,Sjp_0122030,Sjp_0134030,Sjp_0107470,Sjp_0076310,Sjp_0100590,Sjp_0126530,Sjp_0130240,Sjp_0108250,Sjp_0016360,Sjp_0077510,Sjp_0020260	-|-|-|-|-|-|-|-|-|-|-|-|-|-|
GO:0090407	organophosphate biosynthetic process	biological_process	0.38576	1	3	113	152	7748	Sjp_0104130,Sjp_0020260,Sjp_0107470	-|-|-|
GO:0044454	nuclear chromosome part	cellular_component	0.38733	1	1	113	35	7748	Sjp_0126530	-|
GO:0000041	transition metal ion transport	biological_process	0.38745	1	1	113	35	7748	Sjp_0042450	-|
GO:0006163	purine nucleotide metabolic process	biological_process	0.38904	1	2	113	88	7748	Sjp_0107470,Sjp_0081050	-|-|
GO:0005996	monosaccharide metabolic process	biological_process	0.38939	1	1	113	35	7748	Sjp_0110140	-|
GO:0016796	exonuclease activity, active with either ribo- or deoxyribonucleic acids and producing 5'-phosphomonoesters	molecular_function	0.39135	1	1	113	36	7748	Sjp_0094340	-|
GO:0043168	anion binding	molecular_function	0.39179	1	15	113	1059	7748	Sjp_0121200,Sjp_0061860,Sjp_0074700,Sjp_0123060,Sjp_0067930,Sjp_0094340,Sjp_0092500,Sjp_0128920,Sjp_0020260,Sjp_0080570,Sjp_0044030,Sjp_0077970,Sjp_0130620,Sjp_0134380,Sjp_0121150	-|-|-|-|-|-|-|-|-|-|-|-|-|-|-|
GO:0031329	regulation of cellular catabolic process	biological_process	0.39228	1	1	113	37	7748	Sjp_0081050	-|
GO:0006270	DNA replication initiation	biological_process	0.39233	1	1	113	31	7748	Sjp_0126530	-|
GO:0071103	DNA conformation change	biological_process	0.39406	1	1	113	33	7748	Sjp_0113590	-|
GO:0005622	intracellular	cellular_component	0.3943	1	26	113	1687	7748	Sjp_0012930,Sjp_0085340,Sjp_0134030,Sjp_0081050,Sjp_0120250,Sjp_0122030,Sjp_0115230,Sjp_0091900,Sjp_0057280,Sjp_0019860,Sjp_0077510,Sjp_0045210,Sjp_0110710,Sjp_0100590,Sjp_0132620,Sjp_0043760,Sjp_0133570,Sjp_0108650,Sjp_0094340,Sjp_0116660,Sjp_0097500,Sjp_0077470,Sjp_0008620,Sjp_0076310,Sjp_0126530,Sjp_0132460	-|-|-|-|-|-|-|-|-|-|-|-|-|-|-|-|-|DLC3|-|-|-|-|-|-|-|-|
GO:0003743	translation initiation factor activity	molecular_function	0.39613	1	1	113	30	7748	Sjp_0134030	-|
GO:0030001	metal ion transport	biological_process	0.39842	1	3	113	156	7748	Sjp_0010080,Sjp_0042450,Sjp_0131800	-|-|-|
GO:0044271	cellular nitrogen compound biosynthetic process	biological_process	0.39941	1	14	113	897	7748	Sjp_0115230,Sjp_0047080,Sjp_0091900,Sjp_0122030,Sjp_0134030,Sjp_0107470,Sjp_0076310,Sjp_0100590,Sjp_0126530,Sjp_0130240,Sjp_0016360,Sjp_0108250,Sjp_0020260,Sjp_0077510	-|-|-|-|-|-|-|-|-|-|-|-|-|-|
GO:0072521	purine-containing compound metabolic process	biological_process	0.39963	1	2	113	90	7748	Sjp_0107470,Sjp_0081050	-|-|
GO:0009894	regulation of catabolic process	biological_process	0.40079	1	1	113	39	7748	Sjp_0081050	-|
GO:0006974	response to DNA damage stimulus	biological_process	0.40224	1	3	113	172	7748	Sjp_0123060,Sjp_0126530,Sjp_0121200	-|-|-|
GO:0016209	antioxidant activity	molecular_function	0.40368	1	1	113	30	7748	Sjp_0107550	-|
GO:0018130	heterocycle biosynthetic process	biological_process	0.40454	1	14	113	900	7748	Sjp_0107470,Sjp_0134030,Sjp_0122030,Sjp_0091900,Sjp_0115230,Sjp_0047080,Sjp_0077510,Sjp_0020260,Sjp_0108250,Sjp_0016360,Sjp_0126530,Sjp_0130240,Sjp_0076310,Sjp_0100590	-|-|-|-|-|-|-|-|-|-|-|-|-|-|
GO:0065007	biological regulation	biological_process	0.40773	1	23	113	1518	7748	Sjp_0126530,Sjp_0044030,Sjp_0091450,Sjp_0043760,Sjp_0125110,Sjp_0121200,Sjp_0132090,Sjp_0109040,Sjp_0133060,Sjp_0108250,Sjp_0100590,Sjp_0110200,Sjp_0132620,Sjp_0003340,Sjp_0062860,Sjp_0082510,Sjp_0077510,Sjp_0067930,Sjp_0115230,Sjp_0017230,Sjp_0096350,Sjp_0122030,Sjp_0081050	-|-|-|-|-|-|-|-|-|-|-|-|-|-|-|-|-|-|-|-|-|-|-|
GO:0000228	nuclear chromosome	cellular_component	0.4114	1	1	113	38	7748	Sjp_0126530	-|
GO:1901135	carbohydrate derivative metabolic process	biological_process	0.41188	1	4	113	225	7748	Sjp_0118170,Sjp_0012880,Sjp_0107470,Sjp_0081050	-|-|-|-|
GO:1901362	organic cyclic compound biosynthetic process	biological_process	0.41406	1	14	113	906	7748	Sjp_0134030,Sjp_0107470,Sjp_0122030,Sjp_0047080,Sjp_0115230,Sjp_0091900,Sjp_0077510,Sjp_0020260,Sjp_0076310,Sjp_0100590,Sjp_0016360,Sjp_0108250,Sjp_0130240,Sjp_0126530	-|-|-|-|-|-|-|-|-|-|-|-|-|-|
GO:0043566	structure-specific DNA binding	molecular_function	0.41484	1	1	113	40	7748	Sjp_0123060	-|
GO:0000776	kinetochore	cellular_component	0.41641	1	1	113	39	7748	Sjp_0085340	-|
GO:0046872	metal ion binding	molecular_function	0.41817	1	17	113	1121	7748	Sjp_0100590,Sjp_0019860,Sjp_0045210,Sjp_0077970,Sjp_0115230,Sjp_0122030,Sjp_0092500,Sjp_0068690,Sjp_0042450,Sjp_0110140,Sjp_0054340,Sjp_0077470,Sjp_0094470,Sjp_0043760,Sjp_0061860,Sjp_0078710,Sjp_0133190	-|-|-|-|-|-|-|-|-|-|-|-|-|-|-|-|-|
GO:0009056	catabolic process	biological_process	0.41922	1	4	113	241	7748	Sjp_0081050,Sjp_0110140,Sjp_0100590,Sjp_0132620	-|-|-|-|
GO:0072509	divalent inorganic cation transmembrane transporter activity	molecular_function	0.41946	1	1	113	42	7748	Sjp_0082510	-|
GO:0004842	ubiquitin-protein ligase activity	molecular_function	0.42179	1	1	113	44	7748	Sjp_0019860	-|
GO:0019787	small conjugating protein ligase activity	molecular_function	0.42179	1	1	113	44	7748	Sjp_0019860	-|
GO:0007186	G-protein coupled receptor signaling pathway	biological_process	0.4235	1	4	113	191	7748	Sjp_0017230,Sjp_0132090,Sjp_0125110,Sjp_0062860	-|-|-|-|
GO:0034654	nucleobase-containing compound biosynthetic process	biological_process	0.42412	1	13	113	841	7748	Sjp_0134030,Sjp_0107470,Sjp_0115230,Sjp_0091900,Sjp_0047080,Sjp_0122030,Sjp_0077510,Sjp_0076310,Sjp_0100590,Sjp_0126530,Sjp_0130240,Sjp_0108250,Sjp_0016360	-|-|-|-|-|-|-|-|-|-|-|-|-|
GO:0004536	deoxyribonuclease activity	molecular_function	0.42454	1	1	113	41	7748	Sjp_0094340	-|
GO:0004888	transmembrane signaling receptor activity	molecular_function	0.42813	1	4	113	196	7748	Sjp_0132090,Sjp_0017230,Sjp_0125110,Sjp_0062860	-|-|-|-|
GO:0048870	cell motility	biological_process	0.4308	1	1	113	41	7748	Sjp_0091900	-|
GO:0051674	localization of cell	biological_process	0.4308	1	1	113	41	7748	Sjp_0091900	-|
GO:0005667	transcription factor complex	cellular_component	0.43107	1	1	113	36	7748	Sjp_0076310	-|
GO:0000793	condensed chromosome	cellular_component	0.43153	1	1	113	39	7748	Sjp_0126530	-|
GO:1901564	organonitrogen compound metabolic process	biological_process	0.4323	1	6	113	370	7748	Sjp_0094340,Sjp_0012880,Sjp_0118170,Sjp_0107470,Sjp_0020260,Sjp_0081050	-|-|-|-|-|-|
GO:0043169	cation binding	molecular_function	0.43306	1	17	113	1130	7748	Sjp_0100590,Sjp_0045210,Sjp_0077970,Sjp_0019860,Sjp_0092500,Sjp_0122030,Sjp_0115230,Sjp_0054340,Sjp_0110140,Sjp_0068690,Sjp_0042450,Sjp_0077470,Sjp_0094470,Sjp_0043760,Sjp_0078710,Sjp_0133190,Sjp_0061860	-|-|-|-|-|-|-|-|-|-|-|-|-|-|-|-|-|
GO:0042803	protein homodimerization activity	molecular_function	0.43536	1	1	113	45	7748	Sjp_0133570	-|
GO:0005634	nucleus	cellular_component	0.43696	1	10	113	657	7748	Sjp_0019860,Sjp_0116660,Sjp_0126530,Sjp_0132620,Sjp_0076310,Sjp_0100590,Sjp_0012930,Sjp_0091900,Sjp_0115230,Sjp_0122030	-|-|-|-|-|-|-|-|-|-|
GO:0016044	cellular membrane organization	biological_process	0.43885	1	1	113	42	7748	Sjp_0087840	-|
GO:0008654	phospholipid biosynthetic process	biological_process	0.43932	1	1	113	41	7748	Sjp_0104130	-|
GO:0051287	NAD binding	molecular_function	0.44048	1	1	113	42	7748	Sjp_0117410	-|
GO:0002376	immune system process	biological_process	0.44054	1	1	113	42	7748	Sjp_0108850	-|
GO:0016301	kinase activity	molecular_function	0.44421	1	6	113	439	7748	Sjp_0130620,Sjp_0134380,Sjp_0107470,Sjp_0080570,Sjp_0110140,Sjp_0074700	-|-|-|-|-|-|
GO:0005615	extracellular space	cellular_component	0.44547	1	1	113	46	7748	Sjp_0129290	-|
GO:0009057	macromolecule catabolic process	biological_process	0.44654	1	2	113	105	7748	Sjp_0100590,Sjp_0132620	-|-|
GO:0006470	protein dephosphorylation	biological_process	0.45425	1	1	113	49	7748	Sjp_0120730	-|
GO:0044267	cellular protein metabolic process	biological_process	0.45531	1	13	113	866	7748	Sjp_0130620,Sjp_0134380,Sjp_0077510,Sjp_0080570,Sjp_0132460,Sjp_0023350,Sjp_0132620,Sjp_0100590,Sjp_0134030,Sjp_0094340,Sjp_0074700,Sjp_0120730,Sjp_0082030	-|-|-|-|-|-|-|-|-|-|-|-|-|
GO:0006732	coenzyme metabolic process	biological_process	0.45817	1	1	113	44	7748	Sjp_0020260	-|
GO:0004527	exonuclease activity	molecular_function	0.4583	1	1	113	47	7748	Sjp_0094340	-|
GO:0006813	potassium ion transport	biological_process	0.4591	1	1	113	43	7748	Sjp_0131800	-|
GO:0004721	phosphoprotein phosphatase activity	molecular_function	0.45969	1	1	113	49	7748	Sjp_0120730	-|
GO:0006468	protein phosphorylation	biological_process	0.46333	1	4	113	295	7748	Sjp_0074700,Sjp_0134380,Sjp_0130620,Sjp_0080570	-|-|-|-|
GO:0006261	DNA-dependent DNA replication	biological_process	0.46661	1	1	113	40	7748	Sjp_0126530	-|
GO:0050790	regulation of catalytic activity	biological_process	0.4693	1	1	113	41	7748	Sjp_0081050	-|
GO:0033554	cellular response to stress	biological_process	0.47124	1	3	113	190	7748	Sjp_0121200,Sjp_0126530,Sjp_0123060	-|-|-|
GO:0042802	identical protein binding	molecular_function	0.47762	1	1	113	52	7748	Sjp_0133570	-|
GO:0005198	structural molecule activity	molecular_function	0.4809	1	5	113	300	7748	Sjp_0118320,Sjp_0077510,Sjp_0133570,Sjp_0132460,Sjp_0091900	-|-|-|-|-|
GO:0019725	cellular homeostasis	biological_process	0.48126	1	1	113	41	7748	Sjp_0082510	-|
GO:0065009	regulation of molecular function	biological_process	0.48394	1	1	113	45	7748	Sjp_0081050	-|
GO:0016616	oxidoreductase activity, acting on the CH-OH group of donors, NAD or NADP as acceptor	molecular_function	0.48606	1	1	113	50	7748	Sjp_0117410	-|
GO:0038023	signaling receptor activity	molecular_function	0.48653	1	4	113	215	7748	Sjp_0132090,Sjp_0017230,Sjp_0062860,Sjp_0125110	-|-|-|-|
GO:0044424	intracellular part	cellular_component	0.48804	1	24	113	1615	7748	Sjp_0043760,Sjp_0133570,Sjp_0108650,Sjp_0094340,Sjp_0126530,Sjp_0132460,Sjp_0077470,Sjp_0076310,Sjp_0008620,Sjp_0116660,Sjp_0122030,Sjp_0115230,Sjp_0091900,Sjp_0085340,Sjp_0012930,Sjp_0134030,Sjp_0081050,Sjp_0120250,Sjp_0132620,Sjp_0100590,Sjp_0045210,Sjp_0057280,Sjp_0019860,Sjp_0077510	-|-|DLC3|-|-|-|-|-|-|-|-|-|-|-|-|-|-|-|-|-|-|-|-|-|
GO:0043167	ion binding	molecular_function	0.49227	1	29	113	2092	7748	Sjp_0122030,Sjp_0115230,Sjp_0067930,Sjp_0123060,Sjp_0092500,Sjp_0110140,Sjp_0042450,Sjp_0068690,Sjp_0054340,Sjp_0100590,Sjp_0019860,Sjp_0128920,Sjp_0045210,Sjp_0077970,Sjp_0130620,Sjp_0134380,Sjp_0074700,Sjp_0043760,Sjp_0094340,Sjp_0121200,Sjp_0061860,Sjp_0133190,Sjp_0078710,Sjp_0077470,Sjp_0121150,Sjp_0094470,Sjp_0020260,Sjp_0044030,Sjp_0080570	-|-|-|-|-|-|-|-|-|-|-|-|-|-|-|-|-|-|-|-|-|-|-|-|-|-|-|-|-|
GO:0061024	membrane organization	biological_process	0.49754	1	1	113	49	7748	Sjp_0087840	-|
GO:0016881	acid-amino acid ligase activity	molecular_function	0.50182	1	1	113	55	7748	Sjp_0019860	-|
GO:0016667	oxidoreductase activity, acting on a sulfur group of donors	molecular_function	0.50303	1	1	113	46	7748	Sjp_0094470	-|
GO:0003777	microtubule motor activity	molecular_function	0.51038	1	1	113	55	7748	Sjp_0121200	-|
GO:0070011	peptidase activity, acting on L-amino acid peptides	molecular_function	0.51127	1	5	113	338	7748	Sjp_0043760,Sjp_0023350,Sjp_0097500,Sjp_0110710,Sjp_0082510	-|-|-|-|-|
GO:0044248	cellular catabolic process	biological_process	0.51139	1	3	113	193	7748	Sjp_0081050,Sjp_0132620,Sjp_0100590	-|-|-|
GO:0003678	DNA helicase activity	molecular_function	0.51543	1	1	113	63	7748	Sjp_0121200	-|
GO:0008135	translation factor activity, nucleic acid binding	molecular_function	0.51786	1	1	113	42	7748	Sjp_0134030	-|
GO:0016773	phosphotransferase activity, alcohol group as acceptor	molecular_function	0.51825	1	5	113	399	7748	Sjp_0074700,Sjp_0130620,Sjp_0134380,Sjp_0080570,Sjp_0110140	-|-|-|-|-|
GO:0006418	tRNA aminoacylation for protein translation	biological_process	0.51836	1	1	113	55	7748	Sjp_0094340	-|
GO:0048037	cofactor binding	molecular_function	0.51925	1	2	113	134	7748	Sjp_0128920,Sjp_0117410	-|-|
GO:0005230	extracellular ligand-gated ion channel activity	molecular_function	0.51947	1	1	113	51	7748	Sjp_0121640	-|
GO:0050789	regulation of biological process	biological_process	0.52303	1	21	113	1458	7748	Sjp_0125110,Sjp_0043760,Sjp_0091450,Sjp_0044030,Sjp_0126530,Sjp_0081050,Sjp_0067930,Sjp_0115230,Sjp_0096350,Sjp_0017230,Sjp_0122030,Sjp_0062860,Sjp_0077510,Sjp_0132090,Sjp_0108250,Sjp_0133060,Sjp_0109040,Sjp_0132620,Sjp_0110200,Sjp_0100590,Sjp_0003340	-|-|-|-|-|-|-|-|-|-|-|-|-|-|-|-|-|-|-|-|-|
GO:0051188	cofactor biosynthetic process	biological_process	0.52838	1	1	113	54	7748	Sjp_0020260	-|
GO:0006464	cellular protein modification process	biological_process	0.52934	1	7	113	537	7748	Sjp_0134380,Sjp_0130620,Sjp_0080570,Sjp_0023350,Sjp_0120730,Sjp_0074700,Sjp_0082030	-|-|-|-|-|-|-|
GO:0036211	protein modification process	biological_process	0.52934	1	7	113	537	7748	Sjp_0120730,Sjp_0074700,Sjp_0082030,Sjp_0023350,Sjp_0080570,Sjp_0134380,Sjp_0130620	-|-|-|-|-|-|-|
GO:0016311	dephosphorylation	biological_process	0.53023	1	1	113	57	7748	Sjp_0120730	-|
GO:0006725	cellular aromatic compound metabolic process	biological_process	0.53214	1	22	113	1544	7748	Sjp_0020260,Sjp_0113590,Sjp_0016360,Sjp_0126530,Sjp_0130240,Sjp_0076310,Sjp_0121200,Sjp_0094340,Sjp_0047080,Sjp_0077510,Sjp_0108250,Sjp_0012880,Sjp_0100590,Sjp_0118170,Sjp_0107470,Sjp_0081050,Sjp_0134030,Sjp_0123060,Sjp_0125250,Sjp_0122030,Sjp_0091900,Sjp_0115230	-|-|-|-|-|-|-|-|-|-|-|-|-|-|-|-|-|-|-|-|-|-|
GO:0005216	ion channel activity	molecular_function	0.53317	1	3	113	198	7748	Sjp_0121640,Sjp_0082510,Sjp_0131800	-|-|-|
GO:0015267	channel activity	molecular_function	0.53317	1	3	113	198	7748	Sjp_0131800,Sjp_0082510,Sjp_0121640	-|-|-|
GO:0022803	passive transmembrane transporter activity	molecular_function	0.53317	1	3	113	198	7748	Sjp_0082510,Sjp_0131800,Sjp_0121640	-|-|-|
GO:0022838	substrate-specific channel activity	molecular_function	0.53317	1	3	113	198	7748	Sjp_0121640,Sjp_0082510,Sjp_0131800	-|-|-|
GO:0016614	oxidoreductase activity, acting on CH-OH group of donors	molecular_function	0.53592	1	1	113	58	7748	Sjp_0117410	-|
GO:0005507	copper ion binding	molecular_function	0.53673	1	1	113	44	7748	Sjp_0133190	-|
GO:0046483	heterocycle metabolic process	biological_process	0.53673	1	22	113	1548	7748	Sjp_0094340,Sjp_0047080,Sjp_0121200,Sjp_0130240,Sjp_0126530,Sjp_0016360,Sjp_0076310,Sjp_0113590,Sjp_0020260,Sjp_0125250,Sjp_0123060,Sjp_0091900,Sjp_0115230,Sjp_0122030,Sjp_0107470,Sjp_0081050,Sjp_0134030,Sjp_0108250,Sjp_0118170,Sjp_0100590,Sjp_0012880,Sjp_0077510	-|-|-|-|-|-|-|-|-|-|-|-|-|-|-|-|-|-|-|-|-|-|
GO:0006412	translation	biological_process	0.53755	1	4	113	228	7748	Sjp_0134030,Sjp_0077510,Sjp_0094340,Sjp_0132460	-|-|-|-|
GO:0004672	protein kinase activity	molecular_function	0.53763	1	4	113	324	7748	Sjp_0134380,Sjp_0130620,Sjp_0080570,Sjp_0074700	-|-|-|-|
GO:0006508	proteolysis	biological_process	0.53765	1	4	113	273	7748	Sjp_0100590,Sjp_0132620,Sjp_0097500,Sjp_0110710	-|-|-|-|
GO:0005739	mitochondrion	cellular_component	0.53784	1	2	113	122	7748	Sjp_0081050,Sjp_0120250	-|-|
GO:0004872	receptor activity	molecular_function	0.54297	1	4	113	236	7748	Sjp_0125110,Sjp_0062860,Sjp_0017230,Sjp_0132090	-|-|-|-|
GO:0005623	cell	cellular_component	0.54444	1	26	113	1812	7748	Sjp_0133570,Sjp_0108650,Sjp_0094340,Sjp_0043760,Sjp_0008620,Sjp_0076310,Sjp_0077470,Sjp_0126530,Sjp_0132460,Sjp_0097500,Sjp_0116660,Sjp_0115230,Sjp_0091900,Sjp_0122030,Sjp_0081050,Sjp_0134030,Sjp_0120250,Sjp_0085340,Sjp_0012930,Sjp_0100590,Sjp_0132620,Sjp_0077510,Sjp_0057280,Sjp_0019860,Sjp_0110710,Sjp_0045210	-|DLC3|-|-|-|-|-|-|-|-|-|-|-|-|-|-|-|-|-|-|-|-|-|-|-|-|
GO:0044464	cell part	cellular_component	0.54444	1	26	113	1812	7748	Sjp_0133570,Sjp_0108650,Sjp_0094340,Sjp_0043760,Sjp_0132460,Sjp_0126530,Sjp_0008620,Sjp_0076310,Sjp_0077470,Sjp_0097500,Sjp_0116660,Sjp_0115230,Sjp_0091900,Sjp_0122030,Sjp_0120250,Sjp_0134030,Sjp_0081050,Sjp_0085340,Sjp_0012930,Sjp_0132620,Sjp_0100590,Sjp_0110710,Sjp_0045210,Sjp_0077510,Sjp_0057280,Sjp_0019860	-|DLC3|-|-|-|-|-|-|-|-|-|-|-|-|-|-|-|-|-|-|-|-|-|-|-|-|
GO:0004812	aminoacyl-tRNA ligase activity	molecular_function	0.54476	1	1	113	58	7748	Sjp_0094340	-|
GO:0043038	amino acid activation	biological_process	0.54849	1	1	113	59	7748	Sjp_0094340	-|
GO:0043039	tRNA aminoacylation	biological_process	0.54849	1	1	113	59	7748	Sjp_0094340	-|
GO:0016053	organic acid biosynthetic process	biological_process	0.54909	1	1	113	57	7748	Sjp_0043760	-|
GO:0046394	carboxylic acid biosynthetic process	biological_process	0.54909	1	1	113	57	7748	Sjp_0043760	-|
GO:1901360	organic cyclic compound metabolic process	biological_process	0.54963	1	22	113	1558	7748	Sjp_0077510,Sjp_0118170,Sjp_0100590,Sjp_0012880,Sjp_0108250,Sjp_0134030,Sjp_0081050,Sjp_0107470,Sjp_0091900,Sjp_0115230,Sjp_0122030,Sjp_0125250,Sjp_0123060,Sjp_0113590,Sjp_0020260,Sjp_0076310,Sjp_0126530,Sjp_0130240,Sjp_0016360,Sjp_0121200,Sjp_0047080,Sjp_0094340	-|-|-|-|-|-|-|-|-|-|-|-|-|-|-|-|-|-|-|-|-|-|
GO:0044767	single-organism developmental process	biological_process	0.55069	1	1	113	54	7748	Sjp_0043760	-|
GO:0009117	nucleotide metabolic process	biological_process	0.55204	1	2	113	124	7748	Sjp_0081050,Sjp_0107470	-|-|
GO:0016043	cellular component organization	biological_process	0.55476	1	6	113	438	7748	Sjp_0087840,Sjp_0132620,Sjp_0116660,Sjp_0085340,Sjp_0121200,Sjp_0082510	-|-|-|-|-|-|
GO:0006139	nucleobase-containing compound metabolic process	biological_process	0.55497	1	21	113	1491	7748	Sjp_0077510,Sjp_0012880,Sjp_0118170,Sjp_0100590,Sjp_0108250,Sjp_0081050,Sjp_0134030,Sjp_0107470,Sjp_0122030,Sjp_0115230,Sjp_0091900,Sjp_0123060,Sjp_0125250,Sjp_0113590,Sjp_0076310,Sjp_0016360,Sjp_0130240,Sjp_0126530,Sjp_0121200,Sjp_0047080,Sjp_0094340	-|-|-|-|-|-|-|-|-|-|-|-|-|-|-|-|-|-|-|-|-|
GO:0006753	nucleoside phosphate metabolic process	biological_process	0.55836	1	2	113	125	7748	Sjp_0081050,Sjp_0107470	-|-|
GO:0008017	microtubule binding	molecular_function	0.55982	1	1	113	60	7748	Sjp_0121200	-|
GO:0009142	nucleoside triphosphate biosynthetic process	biological_process	0.56351	1	1	113	48	7748	Sjp_0107470	-|
GO:0009145	purine nucleoside triphosphate biosynthetic process	biological_process	0.56351	1	1	113	48	7748	Sjp_0107470	-|
GO:0009201	ribonucleoside triphosphate biosynthetic process	biological_process	0.56351	1	1	113	48	7748	Sjp_0107470	-|
GO:0009206	purine ribonucleoside triphosphate biosynthetic process	biological_process	0.56351	1	1	113	48	7748	Sjp_0107470	-|
GO:0050794	regulation of cellular process	biological_process	0.56685	1	20	113	1418	7748	Sjp_0125110,Sjp_0126530,Sjp_0044030,Sjp_0091450,Sjp_0122030,Sjp_0115230,Sjp_0096350,Sjp_0017230,Sjp_0067930,Sjp_0081050,Sjp_0003340,Sjp_0110200,Sjp_0132620,Sjp_0100590,Sjp_0108250,Sjp_0133060,Sjp_0109040,Sjp_0132090,Sjp_0077510,Sjp_0062860	-|-|-|-|-|-|-|-|-|-|-|-|-|-|-|-|-|-|-|-|
GO:0016875	ligase activity, forming carbon-oxygen bonds	molecular_function	0.56752	1	1	113	61	7748	Sjp_0094340	-|
GO:0016876	ligase activity, forming aminoacyl-tRNA and related compounds	molecular_function	0.56752	1	1	113	61	7748	Sjp_0094340	-|
GO:0034641	cellular nitrogen compound metabolic process	biological_process	0.56866	1	22	113	1571	7748	Sjp_0016360,Sjp_0126530,Sjp_0130240,Sjp_0076310,Sjp_0020260,Sjp_0113590,Sjp_0094340,Sjp_0047080,Sjp_0121200,Sjp_0108250,Sjp_0012880,Sjp_0100590,Sjp_0118170,Sjp_0077510,Sjp_0123060,Sjp_0125250,Sjp_0122030,Sjp_0115230,Sjp_0091900,Sjp_0107470,Sjp_0081050,Sjp_0134030	-|-|-|-|-|-|-|-|-|-|-|-|-|-|-|-|-|-|-|-|-|-|
GO:0033043	regulation of organelle organization	biological_process	0.57002	1	1	113	58	7748	Sjp_0132620	-|
GO:0006644	phospholipid metabolic process	biological_process	0.57636	1	1	113	62	7748	Sjp_0104130	-|
GO:0008233	peptidase activity	molecular_function	0.57639	1	5	113	359	7748	Sjp_0023350,Sjp_0043760,Sjp_0082510,Sjp_0110710,Sjp_0097500	-|-|-|-|-|
GO:0071704	organic substance metabolic process	biological_process	0.57721	1	39	113	2782	7748	Sjp_0077970,Sjp_0110710,Sjp_0128920,Sjp_0108250,Sjp_0012880,Sjp_0132620,Sjp_0110140,Sjp_0123060,Sjp_0091900,Sjp_0027050,Sjp_0126530,Sjp_0130240,Sjp_0076310,Sjp_0043760,Sjp_0094340,Sjp_0082030,Sjp_0074700,Sjp_0047080,Sjp_0134380,Sjp_0130620,Sjp_0077510,Sjp_0118170,Sjp_0100590,Sjp_0104130,Sjp_0107470,Sjp_0081050,Sjp_0134030,Sjp_0125250,Sjp_0122030,Sjp_0115230,Sjp_0097500,Sjp_0080570,Sjp_0113590,Sjp…	-|-|-|-|-|-|-|-|-|-|-|-|-|-|-|-|-|-|-|-|-|-|-|-|-|-|-|-|-|-|-|-|-|-|-|-|-|-|-|
GO:0051082	unfolded protein binding	molecular_function	0.58602	1	1	113	53	7748	Sjp_0094340	-|
GO:0003887	DNA-directed DNA polymerase activity	molecular_function	0.58722	1	1	113	62	7748	Sjp_0126530	-|
GO:0044459	plasma membrane part	cellular_component	0.58732	1	1	113	58	7748	Sjp_0134030	-|
GO:0019538	protein metabolic process	biological_process	0.59502	1	15	113	1101	7748	Sjp_0094340,Sjp_0074700,Sjp_0082030,Sjp_0120730,Sjp_0134030,Sjp_0132460,Sjp_0023350,Sjp_0132620,Sjp_0100590,Sjp_0110710,Sjp_0134380,Sjp_0130620,Sjp_0080570,Sjp_0077510,Sjp_0097500	-|-|-|-|-|-|-|-|-|-|-|-|-|-|-|
GO:0051186	cofactor metabolic process	biological_process	0.59593	1	1	113	65	7748	Sjp_0020260	-|
GO:0042451	purine nucleoside biosynthetic process	biological_process	0.59876	1	1	113	55	7748	Sjp_0107470	-|
GO:0046129	purine ribonucleoside biosynthetic process	biological_process	0.59876	1	1	113	55	7748	Sjp_0107470	-|
GO:0009144	purine nucleoside triphosphate metabolic process	biological_process	0.60516	1	1	113	57	7748	Sjp_0107470	-|
GO:0009199	ribonucleoside triphosphate metabolic process	biological_process	0.60516	1	1	113	57	7748	Sjp_0107470	-|
GO:0009205	purine ribonucleoside triphosphate metabolic process	biological_process	0.60516	1	1	113	57	7748	Sjp_0107470	-|
GO:0043227	membrane-bounded organelle	cellular_component	0.60829	1	13	113	961	7748	Sjp_0091900,Sjp_0115230,Sjp_0122030,Sjp_0081050,Sjp_0134030,Sjp_0120250,Sjp_0012930,Sjp_0126530,Sjp_0076310,Sjp_0100590,Sjp_0132620,Sjp_0019860,Sjp_0116660	-|-|-|-|-|-|-|-|-|-|-|-|-|
GO:0043231	intracellular membrane-bounded organelle	cellular_component	0.60829	1	13	113	961	7748	Sjp_0076310,Sjp_0132620,Sjp_0100590,Sjp_0126530,Sjp_0019860,Sjp_0116660,Sjp_0122030,Sjp_0115230,Sjp_0091900,Sjp_0012930,Sjp_0081050,Sjp_0120250,Sjp_0134030	-|-|-|-|-|-|-|-|-|-|-|-|-|
GO:0004190	aspartic-type endopeptidase activity	molecular_function	0.60877	1	1	113	60	7748	Sjp_0082510	-|
GO:0070001	aspartic-type peptidase activity	molecular_function	0.60877	1	1	113	60	7748	Sjp_0082510	-|
GO:0016874	ligase activity	molecular_function	0.60904	1	2	113	155	7748	Sjp_0019860,Sjp_0094340	-|-|
GO:0034061	DNA polymerase activity	molecular_function	0.61065	1	1	113	66	7748	Sjp_0126530	-|
GO:0009141	nucleoside triphosphate metabolic process	biological_process	0.61357	1	1	113	58	7748	Sjp_0107470	-|
GO:0044238	primary metabolic process	biological_process	0.61775	1	37	113	2680	7748	Sjp_0047080,Sjp_0074700,Sjp_0082030,Sjp_0094340,Sjp_0043760,Sjp_0076310,Sjp_0126530,Sjp_0130240,Sjp_0027050,Sjp_0091900,Sjp_0123060,Sjp_0110140,Sjp_0132620,Sjp_0012880,Sjp_0108250,Sjp_0110710,Sjp_0077970,Sjp_0120730,Sjp_0121200,Sjp_0132460,Sjp_0016360,Sjp_0023350,Sjp_0097500,Sjp_0113590,Sjp_0080570,Sjp_0115230,Sjp_0122030,Sjp_0125250,Sjp_0134030,Sjp_0081050,Sjp_0107470,Sjp_0100590,Sjp_0104130,Sjp…	-|-|-|-|-|-|-|-|-|-|-|-|-|-|-|-|-|-|-|-|-|-|-|-|-|-|-|-|-|-|-|-|-|-|-|-|-|
GO:0006952	defense response	biological_process	0.61952	1	1	113	59	7748	Sjp_0104740	-|
GO:0015631	tubulin binding	molecular_function	0.62205	1	1	113	71	7748	Sjp_0121200	-|
GO:0008134	transcription factor binding	molecular_function	0.62363	1	1	113	81	7748	Sjp_0133570	-|
GO:0009163	nucleoside biosynthetic process	biological_process	0.62418	1	1	113	59	7748	Sjp_0107470	-|
GO:0042455	ribonucleoside biosynthetic process	biological_process	0.62418	1	1	113	59	7748	Sjp_0107470	-|
GO:0035639	purine ribonucleoside triphosphate binding	molecular_function	0.62719	1	11	113	910	7748	Sjp_0121200,Sjp_0074700,Sjp_0094340,Sjp_0123060,Sjp_0067930,Sjp_0020260,Sjp_0080570,Sjp_0044030,Sjp_0134380,Sjp_0130620,Sjp_0121150	-|-|-|-|-|-|-|-|-|-|-|
GO:0016879	ligase activity, forming carbon-nitrogen bonds	molecular_function	0.62725	1	1	113	76	7748	Sjp_0019860	-|
GO:0001883	purine nucleoside binding	molecular_function	0.6288	1	11	113	912	7748	Sjp_0121150,Sjp_0080570,Sjp_0020260,Sjp_0044030,Sjp_0134380,Sjp_0130620,Sjp_0074700,Sjp_0067930,Sjp_0123060,Sjp_0094340,Sjp_0121200	-|-|-|-|-|-|-|-|-|-|-|
GO:0032549	ribonucleoside binding	molecular_function	0.6288	1	11	113	912	7748	Sjp_0121150,Sjp_0130620,Sjp_0134380,Sjp_0080570,Sjp_0020260,Sjp_0044030,Sjp_0094340,Sjp_0067930,Sjp_0123060,Sjp_0074700,Sjp_0121200	-|-|-|-|-|-|-|-|-|-|-|
GO:0032550	purine ribonucleoside binding	molecular_function	0.6288	1	11	113	912	7748	Sjp_0020260,Sjp_0080570,Sjp_0044030,Sjp_0134380,Sjp_0130620,Sjp_0121150,Sjp_0121200,Sjp_0074700,Sjp_0067930,Sjp_0123060,Sjp_0094340	-|-|-|-|-|-|-|-|-|-|-|
GO:0032555	purine ribonucleotide binding	molecular_function	0.6288	1	11	113	912	7748	Sjp_0121200,Sjp_0094340,Sjp_0123060,Sjp_0067930,Sjp_0074700,Sjp_0134380,Sjp_0130620,Sjp_0080570,Sjp_0020260,Sjp_0044030,Sjp_0121150	-|-|-|-|-|-|-|-|-|-|-|
GO:0043412	macromolecule modification	biological_process	0.63063	1	7	113	581	7748	Sjp_0080570,Sjp_0130620,Sjp_0134380,Sjp_0082030,Sjp_0074700,Sjp_0120730,Sjp_0023350	-|-|-|-|-|-|-|
GO:1901659	glycosyl compound biosynthetic process	biological_process	0.63209	1	1	113	60	7748	Sjp_0107470	-|
GO:0001882	nucleoside binding	molecular_function	0.63215	1	11	113	914	7748	Sjp_0044030,Sjp_0020260,Sjp_0080570,Sjp_0130620,Sjp_0134380,Sjp_0121150,Sjp_0121200,Sjp_0074700,Sjp_0123060,Sjp_0067930,Sjp_0094340	-|-|-|-|-|-|-|-|-|-|-|
GO:0020037	heme binding	molecular_function	0.63525	1	1	113	55	7748	Sjp_0107550	-|
GO:0032553	ribonucleotide binding	molecular_function	0.63529	1	11	113	917	7748	Sjp_0121150,Sjp_0134380,Sjp_0130620,Sjp_0020260,Sjp_0044030,Sjp_0080570,Sjp_0094340,Sjp_0123060,Sjp_0067930,Sjp_0074700,Sjp_0121200	-|-|-|-|-|-|-|-|-|-|-|
GO:0016853	isomerase activity	molecular_function	0.63669	1	1	113	75	7748	Sjp_0113590	-|
GO:0051128	regulation of cellular component organization	biological_process	0.63857	1	1	113	70	7748	Sjp_0132620	-|
GO:0046906	tetrapyrrole binding	molecular_function	0.63994	1	1	113	57	7748	Sjp_0107550	-|
GO:0006950	response to stress	biological_process	0.64021	1	4	113	312	7748	Sjp_0121200,Sjp_0104740,Sjp_0126530,Sjp_0123060	-|-|-|-|
GO:0040011	locomotion	biological_process	0.64146	1	1	113	70	7748	Sjp_0091900	-|
GO:0008324	cation transmembrane transporter activity	molecular_function	0.64222	1	5	113	347	7748	Sjp_0010080,Sjp_0082510,Sjp_0133190,Sjp_0131800,Sjp_0042450	-|-|-|-|-|
GO:0006352	DNA-dependent transcription, initiation	biological_process	0.64392	1	1	113	65	7748	Sjp_0076310	-|
GO:0017076	purine nucleotide binding	molecular_function	0.64891	1	11	113	923	7748	Sjp_0121200,Sjp_0123060,Sjp_0067930,Sjp_0094340,Sjp_0074700,Sjp_0134380,Sjp_0130620,Sjp_0020260,Sjp_0080570,Sjp_0044030,Sjp_0121150	-|-|-|-|-|-|-|-|-|-|-|
GO:0016740	transferase activity	molecular_function	0.65231	1	13	113	1031	7748	Sjp_0074700,Sjp_0107470,Sjp_0110140,Sjp_0134030,Sjp_0016360,Sjp_0126530,Sjp_0130240,Sjp_0104740,Sjp_0130620,Sjp_0134380,Sjp_0128920,Sjp_0020260,Sjp_0080570	-|-|-|-|-|-|-|-|-|-|-|-|-|
GO:0009152	purine ribonucleotide biosynthetic process	biological_process	0.65408	1	1	113	67	7748	Sjp_0107470	-|
GO:0031012	extracellular matrix	cellular_component	0.65457	1	1	113	75	7748	Sjp_0118320	-|
GO:0042278	purine nucleoside metabolic process	biological_process	0.65574	1	1	113	68	7748	Sjp_0107470	-|
GO:0046128	purine ribonucleoside metabolic process	biological_process	0.65574	1	1	113	68	7748	Sjp_0107470	-|
GO:0008152	metabolic process	biological_process	0.65627	1	45	113	3259	7748	Sjp_0134030,Sjp_0081050,Sjp_0107470,Sjp_0115230,Sjp_0122030,Sjp_0125250,Sjp_0049660,Sjp_0077510,Sjp_0130620,Sjp_0134380,Sjp_0100590,Sjp_0104130,Sjp_0118170,Sjp_0126330,Sjp_0121200,Sjp_0120730,Sjp_0020260,Sjp_0080570,Sjp_0113590,Sjp_0097500,Sjp_0094470,Sjp_0117410,Sjp_0132460,Sjp_0023350,Sjp_0016360,Sjp_0110140,Sjp_0091900,Sjp_0123060,Sjp_0128920,Sjp_0110710,Sjp_0077970,Sjp_0132620,Sjp_0046250,Sjp…	-|-|-|-|-|-|-|-|-|-|-|-|-|-|-|-|-|-|-|-|-|-|-|-|-|-|-|-|-|-|-|-|-|-|-|-|-|-|-|-|-|-|-|-|-|
GO:0009260	ribonucleotide biosynthetic process	biological_process	0.65656	1	1	113	68	7748	Sjp_0107470	-|
GO:0046390	ribose phosphate biosynthetic process	biological_process	0.65656	1	1	113	68	7748	Sjp_0107470	-|
GO:0008237	metallopeptidase activity	molecular_function	0.65683	1	1	113	87	7748	Sjp_0043760	-|
GO:0005524	ATP binding	molecular_function	0.6578	1	9	113	785	7748	Sjp_0121150,Sjp_0020260,Sjp_0080570,Sjp_0134380,Sjp_0130620,Sjp_0074700,Sjp_0123060,Sjp_0094340,Sjp_0121200	-|-|-|-|-|-|-|-|-|
GO:0032559	adenyl ribonucleotide binding	molecular_function	0.65948	1	9	113	787	7748	Sjp_0020260,Sjp_0080570,Sjp_0134380,Sjp_0130620,Sjp_0121150,Sjp_0121200,Sjp_0074700,Sjp_0094340,Sjp_0123060	-|-|-|-|-|-|-|-|-|
GO:0055085	transmembrane transport	biological_process	0.66526	1	5	113	405	7748	Sjp_0113760,Sjp_0042450,Sjp_0101320,Sjp_0095730,Sjp_0010080	-|-|-|-|-|
GO:0006164	purine nucleotide biosynthetic process	biological_process	0.66793	1	1	113	69	7748	Sjp_0107470	-|
GO:0065008	regulation of biological quality	biological_process	0.6687	1	2	113	162	7748	Sjp_0121200,Sjp_0082510	-|-|
GO:0044237	cellular metabolic process	biological_process	0.66935	1	35	113	2566	7748	Sjp_0091900,Sjp_0123060,Sjp_0110140,Sjp_0132620,Sjp_0012880,Sjp_0108250,Sjp_0128920,Sjp_0047080,Sjp_0074700,Sjp_0082030,Sjp_0094340,Sjp_0043760,Sjp_0076310,Sjp_0126530,Sjp_0130240,Sjp_0115230,Sjp_0122030,Sjp_0125250,Sjp_0134030,Sjp_0081050,Sjp_0107470,Sjp_0100590,Sjp_0104130,Sjp_0118170,Sjp_0077510,Sjp_0134380,Sjp_0130620,Sjp_0120730,Sjp_0121200,Sjp_0132460,Sjp_0016360,Sjp_0023350,Sjp_0113590,Sjp…	-|-|-|-|-|-|-|-|-|-|-|-|-|-|-|-|-|-|-|-|-|-|-|-|-|-|-|-|-|-|-|-|-|-|-|
GO:0006807	nitrogen compound metabolic process	biological_process	0.66956	1	22	113	1653	7748	Sjp_0113590,Sjp_0020260,Sjp_0076310,Sjp_0130240,Sjp_0126530,Sjp_0016360,Sjp_0121200,Sjp_0047080,Sjp_0094340,Sjp_0077510,Sjp_0100590,Sjp_0118170,Sjp_0012880,Sjp_0108250,Sjp_0134030,Sjp_0081050,Sjp_0107470,Sjp_0115230,Sjp_0091900,Sjp_0122030,Sjp_0125250,Sjp_0123060	-|-|-|-|-|-|-|-|-|-|-|-|-|-|-|-|-|-|-|-|-|-|
GO:0003824	catalytic activity	molecular_function	0.66975	1	38	113	2872	7748	Sjp_0049660,Sjp_0068690,Sjp_0134030,Sjp_0107470,Sjp_0118170,Sjp_0104130,Sjp_0019860,Sjp_0130620,Sjp_0134380,Sjp_0120730,Sjp_0121200,Sjp_0104740,Sjp_0117410,Sjp_0041250,Sjp_0016360,Sjp_0023350,Sjp_0097500,Sjp_0080570,Sjp_0113590,Sjp_0020260,Sjp_0094470,Sjp_0120250,Sjp_0110140,Sjp_0046250,Sjp_0128920,Sjp_0110710,Sjp_0082510,Sjp_0077970,Sjp_0107550,Sjp_0074700,Sjp_0094340,Sjp_0131160,Sjp_0043760,Sjp…	-|-|-|-|-|-|-|-|-|-|-|-|-|-|-|-|-|-|-|-|-|-|-|-|-|-|-|-|-|-|-|-|-|-|-|-|-|-|
GO:0030554	adenyl nucleotide binding	molecular_function	0.6699	1	9	113	793	7748	Sjp_0121150,Sjp_0130620,Sjp_0134380,Sjp_0020260,Sjp_0080570,Sjp_0094340,Sjp_0123060,Sjp_0074700,Sjp_0121200	-|-|-|-|-|-|-|-|-|
GO:0022890	inorganic cation transmembrane transporter activity	molecular_function	0.67316	1	4	113	283	7748	Sjp_0131800,Sjp_0042450,Sjp_0082510,Sjp_0133190	-|-|-|-|
GO:0033365	protein localization to organelle	biological_process	0.67444	1	1	113	80	7748	Sjp_0087840	-|
GO:0016070	RNA metabolic process	biological_process	0.67623	1	13	113	1013	7748	Sjp_0115230,Sjp_0047080,Sjp_0091900,Sjp_0122030,Sjp_0094340,Sjp_0134030,Sjp_0076310,Sjp_0100590,Sjp_0126530,Sjp_0130240,Sjp_0016360,Sjp_0108250,Sjp_0077510	-|-|-|-|-|-|-|-|-|-|-|-|-|
GO:0009119	ribonucleoside metabolic process	biological_process	0.67758	1	1	113	72	7748	Sjp_0107470	-|
GO:0072522	purine-containing compound biosynthetic process	biological_process	0.67788	1	1	113	71	7748	Sjp_0107470	-|
GO:0000166	nucleotide binding	molecular_function	0.6779	1	12	113	1029	7748	Sjp_0121150,Sjp_0117410,Sjp_0130620,Sjp_0134380,Sjp_0044030,Sjp_0020260,Sjp_0080570,Sjp_0094340,Sjp_0123060,Sjp_0067930,Sjp_0074700,Sjp_0121200	-|-|-|-|-|-|-|-|-|-|-|-|
GO:1901265	nucleoside phosphate binding	molecular_function	0.6779	1	12	113	1029	7748	Sjp_0067930,Sjp_0123060,Sjp_0094340,Sjp_0074700,Sjp_0121200,Sjp_0121150,Sjp_0117410,Sjp_0134380,Sjp_0130620,Sjp_0020260,Sjp_0044030,Sjp_0080570	-|-|-|-|-|-|-|-|-|-|-|-|
GO:0004129	cytochrome-c oxidase activity	molecular_function	0.67826	1	1	113	57	7748	Sjp_0133190	-|
GO:0016675	oxidoreductase activity, acting on a heme group of donors	molecular_function	0.67826	1	1	113	57	7748	Sjp_0133190	-|
GO:0016676	oxidoreductase activity, acting on a heme group of donors, oxygen as acceptor	molecular_function	0.67826	1	1	113	57	7748	Sjp_0133190	-|
GO:0015074	DNA integration	biological_process	0.68228	1	1	113	60	7748	Sjp_0125250	-|
GO:0004871	signal transducer activity	molecular_function	0.68408	1	4	113	281	7748	Sjp_0062860,Sjp_0125110,Sjp_0017230,Sjp_0132090	-|-|-|-|
GO:0060089	molecular transducer activity	molecular_function	0.68408	1	4	113	281	7748	Sjp_0132090,Sjp_0017230,Sjp_0062860,Sjp_0125110	-|-|-|-|
GO:0071840	cellular component organization or biogenesis	biological_process	0.68557	1	6	113	493	7748	Sjp_0082510,Sjp_0116660,Sjp_0121200,Sjp_0085340,Sjp_0087840,Sjp_0132620	-|-|-|-|-|-|
GO:0036094	small molecule binding	molecular_function	0.69044	1	12	113	1039	7748	Sjp_0121150,Sjp_0117410,Sjp_0134380,Sjp_0130620,Sjp_0080570,Sjp_0020260,Sjp_0044030,Sjp_0094340,Sjp_0067930,Sjp_0123060,Sjp_0074700,Sjp_0121200	-|-|-|-|-|-|-|-|-|-|-|-|
GO:0016021	integral to membrane	cellular_component	0.69627	1	14	113	1058	7748	Sjp_0114820,Sjp_0017230,Sjp_0125110,Sjp_0054340,Sjp_0134030,Sjp_0042450,Sjp_0101320,Sjp_0058090,Sjp_0126530,Sjp_0132090,Sjp_0062860,Sjp_0095730,Sjp_0082510,Sjp_0131800	-|-|-|-|-|-|-|-|-|-|-|-|-|-|
GO:0031224	intrinsic to membrane	cellular_component	0.6982	1	14	113	1059	7748	Sjp_0017230,Sjp_0114820,Sjp_0101320,Sjp_0134030,Sjp_0042450,Sjp_0054340,Sjp_0125110,Sjp_0058090,Sjp_0132090,Sjp_0126530,Sjp_0131800,Sjp_0082510,Sjp_0062860,Sjp_0095730	-|-|-|-|-|-|-|-|-|-|-|-|-|-|
GO:0007156	homophilic cell adhesion	biological_process	0.70301	1	1	113	77	7748	Sjp_0078710	-|
GO:0009150	purine ribonucleotide metabolic process	biological_process	0.70327	1	1	113	80	7748	Sjp_0107470	-|
GO:0044283	small molecule biosynthetic process	biological_process	0.70533	1	1	113	84	7748	Sjp_0043760	-|
GO:0009259	ribonucleotide metabolic process	biological_process	0.70539	1	1	113	81	7748	Sjp_0107470	-|
GO:0019693	ribose phosphate metabolic process	biological_process	0.70539	1	1	113	81	7748	Sjp_0107470	-|
GO:0015002	heme-copper terminal oxidase activity	molecular_function	0.70658	1	1	113	62	7748	Sjp_0133190	-|
GO:0009058	biosynthetic process	biological_process	0.71075	1	19	113	1433	7748	Sjp_0115230,Sjp_0091900,Sjp_0122030,Sjp_0134030,Sjp_0107470,Sjp_0100590,Sjp_0104130,Sjp_0108250,Sjp_0128920,Sjp_0077510,Sjp_0047080,Sjp_0094340,Sjp_0043760,Sjp_0076310,Sjp_0132460,Sjp_0130240,Sjp_0126530,Sjp_0016360,Sjp_0020260	-|-|-|-|-|-|-|-|-|-|-|-|-|-|-|-|-|-|-|
GO:0006811	ion transport	biological_process	0.71264	1	5	113	419	7748	Sjp_0010080,Sjp_0121640,Sjp_0042450,Sjp_0131800,Sjp_0082510	-|-|-|-|-|
GO:0016758	transferase activity, transferring hexosyl groups	molecular_function	0.71433	1	1	113	82	7748	Sjp_0104740	-|
GO:0048523	negative regulation of cellular process	biological_process	0.71488	1	1	113	82	7748	Sjp_0126530	-|
GO:0044711	single-organism biosynthetic process	biological_process	0.71675	1	1	113	86	7748	Sjp_0043760	-|
GO:0005488	binding	molecular_function	0.71904	1	60	113	4492	7748	Sjp_0100590,Sjp_0112330,Sjp_0045210,Sjp_0134380,Sjp_0130620,Sjp_0019860,Sjp_0078390,Sjp_0077510,Sjp_0130040,Sjp_0134720,Sjp_0092500,Sjp_0122030,Sjp_0115230,Sjp_0054340,Sjp_0108850,Sjp_0068690,Sjp_0107140,Sjp_0134030,Sjp_0016360,Sjp_0023350,Sjp_0117410,Sjp_0104740,Sjp_0001050,Sjp_0107910,Sjp_0094470,Sjp_0020260,Sjp_0080570,Sjp_0113590,Sjp_0133570,Sjp_0107830,Sjp_0129140,Sjp_0078710,Sjp_0121200,Sjp…	-|-|-|-|-|-|-|-|-|-|-|-|-|-|-|-|-|-|-|-|-|-|-|-|-|-|-|-|-|-|-|-|-|-|-|-|-|-|-|-|-|-|-|-|-|-|-|-|-|-|-|-|-|-|-|-|-|-|-|-|
GO:0004175	endopeptidase activity	molecular_function	0.71964	1	3	113	260	7748	Sjp_0097500,Sjp_0082510,Sjp_0110710	-|-|-|
GO:0004386	helicase activity	molecular_function	0.72074	1	1	113	110	7748	Sjp_0121200	-|
GO:0016337	cell-cell adhesion	biological_process	0.72129	1	1	113	81	7748	Sjp_0078710	-|
GO:0044249	cellular biosynthetic process	biological_process	0.7277	1	18	113	1369	7748	Sjp_0020260,Sjp_0076310,Sjp_0016360,Sjp_0130240,Sjp_0132460,Sjp_0126530,Sjp_0047080,Sjp_0043760,Sjp_0094340,Sjp_0077510,Sjp_0104130,Sjp_0100590,Sjp_0108250,Sjp_0134030,Sjp_0107470,Sjp_0122030,Sjp_0091900,Sjp_0115230	-|-|-|-|-|-|-|-|-|-|-|-|-|-|-|-|-|-|
GO:0050662	coenzyme binding	molecular_function	0.73173	1	1	113	100	7748	Sjp_0117410	-|
GO:0003735	structural constituent of ribosome	molecular_function	0.73494	1	2	113	142	7748	Sjp_0077510,Sjp_0132460	-|-|
GO:0090304	nucleic acid metabolic process	biological_process	0.73501	1	17	113	1347	7748	Sjp_0100590,Sjp_0108250,Sjp_0077510,Sjp_0122030,Sjp_0115230,Sjp_0091900,Sjp_0123060,Sjp_0125250,Sjp_0134030,Sjp_0076310,Sjp_0016360,Sjp_0130240,Sjp_0126530,Sjp_0113590,Sjp_0047080,Sjp_0094340,Sjp_0121200	-|-|-|-|-|-|-|-|-|-|-|-|-|-|-|-|-|
GO:0048519	negative regulation of biological process	biological_process	0.74099	1	1	113	87	7748	Sjp_0126530	-|
GO:0019028	viral capsid	cellular_component	0.74275	1	1	113	90	7748	Sjp_0108250	-|
GO:0006259	DNA metabolic process	biological_process	0.74518	1	5	113	427	7748	Sjp_0126530,Sjp_0125250,Sjp_0123060,Sjp_0113590,Sjp_0121200	-|-|-|-|-|
GO:0009405	pathogenesis	biological_process	0.74777	1	1	113	88	7748	Sjp_0041250	-|
GO:0006812	cation transport	biological_process	0.74979	1	3	113	260	7748	Sjp_0010080,Sjp_0131800,Sjp_0042450	-|-|-|
GO:0005840	ribosome	cellular_component	0.74991	1	2	113	146	7748	Sjp_0077510,Sjp_0132460	-|-|
GO:0006091	generation of precursor metabolites and energy	biological_process	0.75375	1	1	113	86	7748	Sjp_0110140	-|
GO:0046983	protein dimerization activity	molecular_function	0.75596	1	1	113	102	7748	Sjp_0133570	-|
GO:0015075	ion transmembrane transporter activity	molecular_function	0.75827	1	6	113	499	7748	Sjp_0042450,Sjp_0131800,Sjp_0133190,Sjp_0082510,Sjp_0121640,Sjp_0010080	-|-|-|-|-|-|
GO:1901576	organic substance biosynthetic process	biological_process	0.75966	1	18	113	1399	7748	Sjp_0020260,Sjp_0016360,Sjp_0132460,Sjp_0130240,Sjp_0126530,Sjp_0076310,Sjp_0043760,Sjp_0094340,Sjp_0047080,Sjp_0077510,Sjp_0108250,Sjp_0104130,Sjp_0100590,Sjp_0107470,Sjp_0134030,Sjp_0122030,Sjp_0091900,Sjp_0115230	-|-|-|-|-|-|-|-|-|-|-|-|-|-|-|-|-|-|
GO:0016491	oxidoreductase activity	molecular_function	0.76246	1	5	113	419	7748	Sjp_0133190,Sjp_0094470,Sjp_0120250,Sjp_0107550,Sjp_0117410	-|-|-|-|-|
GO:0009165	nucleotide biosynthetic process	biological_process	0.76508	1	1	113	95	7748	Sjp_0107470	-|
GO:1901293	nucleoside phosphate biosynthetic process	biological_process	0.76508	1	1	113	95	7748	Sjp_0107470	-|
GO:0006399	tRNA metabolic process	biological_process	0.76699	1	1	113	112	7748	Sjp_0094340	-|
GO:0017111	nucleoside-triphosphatase activity	molecular_function	0.77471	1	4	113	395	7748	Sjp_0121150,Sjp_0094340,Sjp_0121200,Sjp_0044030	-|-|-|-|
GO:0034622	cellular macromolecular complex assembly	biological_process	0.7776	1	1	113	106	7748	Sjp_0085340	-|
GO:0016462	pyrophosphatase activity	molecular_function	0.78072	1	4	113	399	7748	Sjp_0121200,Sjp_0044030,Sjp_0121150,Sjp_0094340	-|-|-|-|
GO:0003677	DNA binding	molecular_function	0.78739	1	10	113	831	7748	Sjp_0100590,Sjp_0016360,Sjp_0130240,Sjp_0126530,Sjp_0113590,Sjp_0077510,Sjp_0122030,Sjp_0115230,Sjp_0123060,Sjp_0133190	-|-|-|-|-|-|-|-|-|-|
GO:0022891	substrate-specific transmembrane transporter activity	molecular_function	0.79065	1	6	113	519	7748	Sjp_0042450,Sjp_0131800,Sjp_0133190,Sjp_0082510,Sjp_0121640,Sjp_0010080	-|-|-|-|-|-|
GO:0016818	hydrolase activity, acting on acid anhydrides, in phosphorus-containing anhydrides	molecular_function	0.79406	1	4	113	409	7748	Sjp_0094340,Sjp_0121150,Sjp_0044030,Sjp_0121200	-|-|-|-|
GO:0034645	cellular macromolecule biosynthetic process	biological_process	0.79583	1	14	113	1136	7748	Sjp_0134030,Sjp_0122030,Sjp_0115230,Sjp_0091900,Sjp_0047080,Sjp_0094340,Sjp_0077510,Sjp_0100590,Sjp_0076310,Sjp_0108250,Sjp_0016360,Sjp_0132460,Sjp_0126530,Sjp_0130240	-|-|-|-|-|-|-|-|-|-|-|-|-|-|
GO:0005886	plasma membrane	cellular_component	0.79611	1	1	113	113	7748	Sjp_0134030	-|
GO:0044723	single-organism carbohydrate metabolic process	biological_process	0.79774	1	1	113	108	7748	Sjp_0110140	-|
GO:0004518	nuclease activity	molecular_function	0.79889	1	1	113	121	7748	Sjp_0094340	-|
GO:0005525	GTP binding	molecular_function	0.80328	1	2	113	217	7748	Sjp_0044030,Sjp_0067930	-|-|
GO:0032561	guanyl ribonucleotide binding	molecular_function	0.80328	1	2	113	217	7748	Sjp_0044030,Sjp_0067930	-|-|
GO:0008270	zinc ion binding	molecular_function	0.80395	1	5	113	477	7748	Sjp_0019860,Sjp_0043760,Sjp_0115230,Sjp_0100590,Sjp_0122030	-|-|-|-|-|
GO:0044260	cellular macromolecule metabolic process	biological_process	0.8043	1	26	113	2077	7748	Sjp_0080570,Sjp_0113590,Sjp_0076310,Sjp_0023350,Sjp_0016360,Sjp_0132460,Sjp_0130240,Sjp_0126530,Sjp_0121200,Sjp_0074700,Sjp_0120730,Sjp_0082030,Sjp_0047080,Sjp_0094340,Sjp_0077510,Sjp_0130620,Sjp_0134380,Sjp_0100590,Sjp_0132620,Sjp_0108250,Sjp_0134030,Sjp_0122030,Sjp_0091900,Sjp_0115230,Sjp_0123060,Sjp_0125250	-|-|-|-|-|-|-|-|-|-|-|-|-|-|-|-|-|-|-|-|-|-|-|-|-|-|
GO:0008092	cytoskeletal protein binding	molecular_function	0.80897	1	1	113	129	7748	Sjp_0121200	-|
GO:1901566	organonitrogen compound biosynthetic process	biological_process	0.8097	1	2	113	209	7748	Sjp_0020260,Sjp_0107470	-|-|
GO:0055114	oxidation-reduction process	biological_process	0.81017	1	4	113	374	7748	Sjp_0126330,Sjp_0107550,Sjp_0117410,Sjp_0094470	-|-|-|-|
GO:0009059	macromolecule biosynthetic process	biological_process	0.81139	1	14	113	1153	7748	Sjp_0130240,Sjp_0132460,Sjp_0126530,Sjp_0108250,Sjp_0016360,Sjp_0076310,Sjp_0100590,Sjp_0077510,Sjp_0094340,Sjp_0091900,Sjp_0115230,Sjp_0047080,Sjp_0122030,Sjp_0134030	-|-|-|-|-|-|-|-|-|-|-|-|-|-|
GO:0016787	hydrolase activity	molecular_function	0.81947	1	14	113	1262	7748	Sjp_0068690,Sjp_0121200,Sjp_0094340,Sjp_0131160,Sjp_0043760,Sjp_0120730,Sjp_0110710,Sjp_0082510,Sjp_0077970,Sjp_0097500,Sjp_0044030,Sjp_0121150,Sjp_0041250,Sjp_0023350	-|-|-|-|-|-|-|-|-|-|-|-|-|-|
GO:0010467	gene expression	biological_process	0.82083	1	14	113	1164	7748	Sjp_0077510,Sjp_0100590,Sjp_0076310,Sjp_0130240,Sjp_0132460,Sjp_0126530,Sjp_0016360,Sjp_0108250,Sjp_0134030,Sjp_0115230,Sjp_0091900,Sjp_0047080,Sjp_0122030,Sjp_0094340	-|-|-|-|-|-|-|-|-|-|-|-|-|-|
GO:0019001	guanyl nucleotide binding	molecular_function	0.82115	1	2	113	224	7748	Sjp_0044030,Sjp_0067930	-|-|
GO:0034220	ion transmembrane transport	biological_process	0.82587	1	1	113	113	7748	Sjp_0042450	-|
GO:0016817	hydrolase activity, acting on acid anhydrides	molecular_function	0.82622	1	4	113	433	7748	Sjp_0094340,Sjp_0121150,Sjp_0121200,Sjp_0044030	-|-|-|-|
GO:0022892	substrate-specific transporter activity	molecular_function	0.82626	1	6	113	543	7748	Sjp_0131800,Sjp_0042450,Sjp_0082510,Sjp_0133190,Sjp_0010080,Sjp_0121640	-|-|-|-|-|-|
GO:0006520	cellular amino acid metabolic process	biological_process	0.832	1	1	113	131	7748	Sjp_0094340	-|
GO:0016757	transferase activity, transferring glycosyl groups	molecular_function	0.83702	1	1	113	118	7748	Sjp_0104740	-|
GO:0019219	regulation of nucleobase-containing compound metabolic process	biological_process	0.84121	1	6	113	596	7748	Sjp_0108250,Sjp_0122030,Sjp_0100590,Sjp_0115230,Sjp_0077510,Sjp_0081050	-|-|-|-|-|-|
GO:0051171	regulation of nitrogen compound metabolic process	biological_process	0.84121	1	6	113	596	7748	Sjp_0108250,Sjp_0122030,Sjp_0115230,Sjp_0100590,Sjp_0081050,Sjp_0077510	-|-|-|-|-|-|
GO:0046914	transition metal ion binding	molecular_function	0.85422	1	6	113	580	7748	Sjp_0019860,Sjp_0133190,Sjp_0122030,Sjp_0100590,Sjp_0115230,Sjp_0043760	-|-|-|-|-|-|
GO:0001071	nucleic acid binding transcription factor activity	molecular_function	0.85566	1	2	113	229	7748	Sjp_0122030,Sjp_0108250	-|-|
GO:0003700	sequence-specific DNA binding transcription factor activity	molecular_function	0.85566	1	2	113	229	7748	Sjp_0122030,Sjp_0108250	-|-|
GO:0080090	regulation of primary metabolic process	biological_process	0.86451	1	6	113	617	7748	Sjp_0122030,Sjp_0115230,Sjp_0100590,Sjp_0108250,Sjp_0077510,Sjp_0081050	-|-|-|-|-|-|
GO:0043170	macromolecule metabolic process	biological_process	0.86646	1	28	113	2313	7748	Sjp_0108250,Sjp_0100590,Sjp_0132620,Sjp_0134380,Sjp_0130620,Sjp_0110710,Sjp_0077510,Sjp_0125250,Sjp_0123060,Sjp_0115230,Sjp_0091900,Sjp_0122030,Sjp_0134030,Sjp_0132460,Sjp_0126530,Sjp_0130240,Sjp_0023350,Sjp_0016360,Sjp_0076310,Sjp_0113590,Sjp_0080570,Sjp_0097500,Sjp_0094340,Sjp_0047080,Sjp_0074700,Sjp_0120730,Sjp_0082030,Sjp_0121200	-|-|-|-|-|-|-|-|-|-|-|-|-|-|-|-|-|-|-|-|-|-|-|-|-|-|-|-|
GO:0034660	ncRNA metabolic process	biological_process	0.86757	1	1	113	147	7748	Sjp_0094340	-|
GO:0044421	extracellular region part	cellular_component	0.86877	1	1	113	147	7748	Sjp_0129290	-|
GO:0003924	GTPase activity	molecular_function	0.87396	1	1	113	145	7748	Sjp_0044030	-|
GO:0065003	macromolecular complex assembly	biological_process	0.88033	1	1	113	145	7748	Sjp_0085340	-|
GO:0022857	transmembrane transporter activity	molecular_function	0.88259	1	6	113	600	7748	Sjp_0082510,Sjp_0133190,Sjp_0131800,Sjp_0042450,Sjp_0121640,Sjp_0010080	-|-|-|-|-|-|
GO:0044403	symbiosis, encompassing mutualism through parasitism	biological_process	0.88685	1	1	113	148	7748	Sjp_0054340	-|
GO:0044419	interspecies interaction between organisms	biological_process	0.88685	1	1	113	148	7748	Sjp_0054340	-|
GO:0031323	regulation of cellular metabolic process	biological_process	0.88699	1	6	113	638	7748	Sjp_0077510,Sjp_0081050,Sjp_0100590,Sjp_0115230,Sjp_0122030,Sjp_0108250	-|-|-|-|-|-|
GO:0006260	DNA replication	biological_process	0.89144	1	1	113	155	7748	Sjp_0126530	-|
GO:0044425	membrane part	cellular_component	0.90157	1	14	113	1274	7748	Sjp_0017230,Sjp_0114820,Sjp_0101320,Sjp_0134030,Sjp_0042450,Sjp_0054340,Sjp_0125110,Sjp_0132090,Sjp_0058090,Sjp_0126530,Sjp_0131800,Sjp_0082510,Sjp_0062860,Sjp_0095730	-|-|-|-|-|-|-|-|-|-|-|-|-|-|
GO:0071944	cell periphery	cellular_component	0.9017	1	1	113	168	7748	Sjp_0134030	-|
GO:0006355	regulation of transcription, DNA-dependent	biological_process	0.90344	1	5	113	572	7748	Sjp_0100590,Sjp_0115230,Sjp_0122030,Sjp_0108250,Sjp_0077510	-|-|-|-|-|
GO:2001141	regulation of RNA biosynthetic process	biological_process	0.90344	1	5	113	572	7748	Sjp_0108250,Sjp_0122030,Sjp_0100590,Sjp_0115230,Sjp_0077510	-|-|-|-|-|
GO:0016887	ATPase activity	molecular_function	0.90519	1	1	113	188	7748	Sjp_0121150	-|
GO:0015077	monovalent inorganic cation transmembrane transporter activity	molecular_function	0.90573	1	2	113	233	7748	Sjp_0131800,Sjp_0133190	-|-|
GO:0043933	macromolecular complex subunit organization	biological_process	0.90694	1	1	113	161	7748	Sjp_0085340	-|
GO:0051252	regulation of RNA metabolic process	biological_process	0.90731	1	5	113	576	7748	Sjp_0108250,Sjp_0122030,Sjp_0115230,Sjp_0100590,Sjp_0077510	-|-|-|-|-|
GO:0044765	single-organism transport	biological_process	0.90909	1	8	113	838	7748	Sjp_0042450,Sjp_0113760,Sjp_0101320,Sjp_0010080,Sjp_0121640,Sjp_0131800,Sjp_0095730,Sjp_0082510	-|-|-|-|-|-|-|-|
GO:0019222	regulation of metabolic process	biological_process	0.91575	1	6	113	674	7748	Sjp_0081050,Sjp_0077510,Sjp_0108250,Sjp_0115230,Sjp_0100590,Sjp_0122030	-|-|-|-|-|-|
GO:0016192	vesicle-mediated transport	biological_process	0.91604	1	1	113	186	7748	Sjp_0042450	-|
GO:1901137	carbohydrate derivative biosynthetic process	biological_process	0.91841	1	1	113	167	7748	Sjp_0107470	-|
GO:0015672	monovalent inorganic cation transport	biological_process	0.91885	1	1	113	160	7748	Sjp_0131800	-|
GO:0009889	regulation of biosynthetic process	biological_process	0.91941	1	5	113	589	7748	Sjp_0100590,Sjp_0115230,Sjp_0122030,Sjp_0108250,Sjp_0077510	-|-|-|-|-|
GO:0010556	regulation of macromolecule biosynthetic process	biological_process	0.91941	1	5	113	589	7748	Sjp_0077510,Sjp_0108250,Sjp_0100590,Sjp_0115230,Sjp_0122030	-|-|-|-|-|
GO:0031326	regulation of cellular biosynthetic process	biological_process	0.91941	1	5	113	589	7748	Sjp_0108250,Sjp_0122030,Sjp_0115230,Sjp_0100590,Sjp_0077510	-|-|-|-|-|
GO:2000112	regulation of cellular macromolecule biosynthetic process	biological_process	0.91941	1	5	113	589	7748	Sjp_0077510,Sjp_0122030,Sjp_0115230,Sjp_0100590,Sjp_0108250	-|-|-|-|-|
GO:0030529	ribonucleoprotein complex	cellular_component	0.92095	1	2	113	235	7748	Sjp_0132460,Sjp_0077510	-|-|
GO:0010468	regulation of gene expression	biological_process	0.92133	1	5	113	594	7748	Sjp_0077510,Sjp_0108250,Sjp_0115230,Sjp_0100590,Sjp_0122030	-|-|-|-|-|
GO:0015078	hydrogen ion transmembrane transporter activity	molecular_function	0.92431	1	1	113	142	7748	Sjp_0133190	-|
GO:0051704	multi-organism process	biological_process	0.9324	1	2	113	293	7748	Sjp_0054340,Sjp_0041250	-|-|
GO:0060255	regulation of macromolecule metabolic process	biological_process	0.93604	1	5	113	617	7748	Sjp_0077510,Sjp_0122030,Sjp_0100590,Sjp_0115230,Sjp_0108250	-|-|-|-|-|
GO:0003674	molecular_function	molecular_function	0.93629	1	88	113	6518	7748	Sjp_0018610,Sjp_0126530,Sjp_0077470,Sjp_0076310,Sjp_0129290,Sjp_0125110,Sjp_0118320,Sjp_0061860,Sjp_0114820,Sjp_0094340,Sjp_0074700,Sjp_0107550,Sjp_0082510,Sjp_0128920,Sjp_0085340,Sjp_0067930,Sjp_0123060,Sjp_0091900,Sjp_0001050,Sjp_0131800,Sjp_0107910,Sjp_0080570,Sjp_0097500,Sjp_0016360,Sjp_0041250,Sjp_0117410,Sjp_0121200,Sjp_0107830,Sjp_0133570,Sjp_0129140,Sjp_0045210,Sjp_0134380,Sjp_0062860,Sjp…	-|-|-|-|-|-|-|-|-|-|-|-|-|-|-|-|-|-|-|-|-|-|-|-|-|-|-|-|-|-|-|-|-|-|-|-|-|-|-|-|-|-|-|-|-|-|-|-|-|-|-|-|-|-|-|-|-|-|-|-|-|-|-|-|-|-|-|-|-|-|-|-|-|-|-|-|-|-|-|-|-|-|-|-|-|-|-|-|
GO:0016020	membrane	cellular_component	0.93851	1	23	113	2057	7748	Sjp_0078710,Sjp_0133190,Sjp_0125110,Sjp_0101320,Sjp_0114820,Sjp_0131800,Sjp_0058090,Sjp_0126530,Sjp_0104740,Sjp_0054340,Sjp_0134030,Sjp_0113760,Sjp_0042450,Sjp_0121640,Sjp_0010080,Sjp_0017230,Sjp_0095730,Sjp_0062860,Sjp_0082510,Sjp_0077970,Sjp_0088670,Sjp_0132090,Sjp_0126330	-|-|-|-|-|-|-|-|-|-|-|-|-|-|-|-|-|-|-|-|-|-|-|
GO:0005215	transporter activity	molecular_function	0.93951	1	6	113	676	7748	Sjp_0121640,Sjp_0010080,Sjp_0082510,Sjp_0133190,Sjp_0131800,Sjp_0042450	-|-|-|-|-|-|
GO:0044423	virion part	cellular_component	0.94365	1	1	113	191	7748	Sjp_0108250	-|
GO:0005975	carbohydrate metabolic process	biological_process	0.9453	1	1	113	202	7748	Sjp_0110140	-|
GO:0022607	cellular component assembly	biological_process	0.94716	1	1	113	202	7748	Sjp_0085340	-|
GO:0097159	organic cyclic compound binding	molecular_function	0.95164	1	23	113	2141	7748	Sjp_0107550,Sjp_0074700,Sjp_0094340,Sjp_0121200,Sjp_0133190,Sjp_0117410,Sjp_0126530,Sjp_0121150,Sjp_0130240,Sjp_0016360,Sjp_0020260,Sjp_0044030,Sjp_0113590,Sjp_0080570,Sjp_0115230,Sjp_0122030,Sjp_0067930,Sjp_0123060,Sjp_0134030,Sjp_0100590,Sjp_0077510,Sjp_0130620,Sjp_0134380	-|-|-|-|-|-|-|-|-|-|-|-|-|-|-|-|-|-|-|-|-|-|-|
GO:1901363	heterocyclic compound binding	molecular_function	0.95164	1	23	113	2141	7748	Sjp_0133190,Sjp_0121200,Sjp_0094340,Sjp_0107550,Sjp_0074700,Sjp_0113590,Sjp_0020260,Sjp_0044030,Sjp_0080570,Sjp_0130240,Sjp_0121150,Sjp_0126530,Sjp_0016360,Sjp_0117410,Sjp_0134030,Sjp_0123060,Sjp_0067930,Sjp_0115230,Sjp_0122030,Sjp_0134380,Sjp_0130620,Sjp_0077510,Sjp_0100590	-|-|-|-|-|-|-|-|-|-|-|-|-|-|-|-|-|-|-|-|-|-|-|
GO:0019012	virion	cellular_component	0.95467	1	1	113	204	7748	Sjp_0108250	-|
GO:0051641	cellular localization	biological_process	0.96424	1	2	113	370	7748	Sjp_0087840,Sjp_0082510	-|-|
GO:0034613	cellular protein localization	biological_process	0.97192	1	1	113	261	7748	Sjp_0087840	-|
GO:0070727	cellular macromolecule localization	biological_process	0.97192	1	1	113	261	7748	Sjp_0087840	-|
GO:0051179	localization	biological_process	0.97644	1	10	113	1198	7748	Sjp_0010080,Sjp_0121640,Sjp_0091900,Sjp_0087840,Sjp_0101320,Sjp_0042450,Sjp_0113760,Sjp_0082510,Sjp_0095730,Sjp_0131800	-|-|-|-|-|-|-|-|-|-|
GO:0044444	cytoplasmic part	cellular_component	0.97753	1	4	113	574	7748	Sjp_0077510,Sjp_0120250,Sjp_0081050,Sjp_0132460	-|-|-|-|
GO:0044085	cellular component biogenesis	biological_process	0.97857	1	1	113	257	7748	Sjp_0085340	-|
GO:0046907	intracellular transport	biological_process	0.983	1	1	113	293	7748	Sjp_0082510	-|
GO:0008104	protein localization	biological_process	0.98548	1	1	113	305	7748	Sjp_0087840	-|
GO:0003723	RNA binding	molecular_function	0.98688	1	1	113	300	7748	Sjp_0134030	-|
GO:0005737	cytoplasm	cellular_component	0.98721	1	5	113	731	7748	Sjp_0132460,Sjp_0043760,Sjp_0120250,Sjp_0077510,Sjp_0081050	-|-|-|-|-|
GO:0003676	nucleic acid binding	molecular_function	0.98878	1	11	113	1311	7748	Sjp_0113590,Sjp_0077510,Sjp_0100590,Sjp_0016360,Sjp_0130240,Sjp_0126530,Sjp_0134030,Sjp_0133190,Sjp_0122030,Sjp_0115230,Sjp_0123060	-|-|-|-|-|-|-|-|-|-|-|
GO:0051649	establishment of localization in cell	biological_process	0.98985	1	1	113	333	7748	Sjp_0082510	-|
GO:0033036	macromolecule localization	biological_process	0.9922	1	1	113	347	7748	Sjp_0087840	-|
GO:0006810	transport	biological_process	0.99225	1	8	113	1139	7748	Sjp_0131800,Sjp_0082510,Sjp_0095730,Sjp_0121640,Sjp_0010080,Sjp_0101320,Sjp_0042450,Sjp_0113760	-|-|-|-|-|-|-|-|
GO:0051234	establishment of localization	biological_process	0.99233	1	8	113	1140	7748	Sjp_0131800,Sjp_0095730,Sjp_0082510,Sjp_0113760,Sjp_0042450,Sjp_0101320,Sjp_0121640,Sjp_0010080	-|-|-|-|-|-|-|-|
					193

## Sheet: top20
Table S7. GO enrichment analysis for differentially expressed mRNA between S_F vs B_F_top20
GO_accession	Description	Term_type	Over_represented_pValue	Corrected_pValue	CAD_item	CAD_list	Gene_names
GO:0007017	microtubule-based process	biological_process	0.0028051	1	8	113	Sjp_0121200,Sjp_0108650,Sjp_0045210,Sjp_0082510,Sjp_0116660,Sjp_0057280,Sjp_0077470,Sjp_0008620
GO:0007275	multicellular organismal development	biological_process	0.03378	1	4	113	Sjp_0054340,Sjp_0003340,Sjp_0100590,Sjp_0043760
GO:0007266	Rho protein signal transduction	biological_process	0.025534	1	2	113	Sjp_0110200,Sjp_0096350
GO:0035023	regulation of Rho protein signal transduction	biological_process	0.025534	1	2	113	Sjp_0096350,Sjp_0110200
GO:0016579	protein deubiquitination	biological_process	0.028481	1	2	113	Sjp_0082030,Sjp_0023350
GO:0070646	protein modification by small protein removal	biological_process	0.028481	1	2	113	Sjp_0082030,Sjp_0023350
GO:0072528	pyrimidine-containing compound biosynthetic process	biological_process	0.035271	1	2	113	Sjp_0107470,Sjp_0020260
GO:0072527	pyrimidine-containing compound metabolic process	biological_process	0.039997	1	2	113	Sjp_0020260,Sjp_0107470
GO:0010970	microtubule-based transport	biological_process	0.023974	1	1	113	Sjp_0082510
GO:0030705	cytoskeleton-dependent intracellular transport	biological_process	0.023974	1	1	113	Sjp_0082510
GO:0042073	intraflagellar transport	biological_process	0.023974	1	1	113	Sjp_0082510
GO:0048013	ephrin receptor signaling pathway	biological_process	0.034762	1	1	113	Sjp_0091450
GO:0006636	unsaturated fatty acid biosynthetic process	biological_process	0.037098	1	1	113	Sjp_0043760
GO:0006690	icosanoid metabolic process	biological_process	0.037098	1	1	113	Sjp_0043760
GO:0006691	leukotriene metabolic process	biological_process	0.037098	1	1	113	Sjp_0043760
GO:0019370	leukotriene biosynthetic process	biological_process	0.037098	1	1	113	Sjp_0043760
GO:0033559	unsaturated fatty acid metabolic process	biological_process	0.037098	1	1	113	Sjp_0043760
GO:0046456	icosanoid biosynthetic process	biological_process	0.037098	1	1	113	Sjp_0043760
GO:1901568	fatty acid derivative metabolic process	biological_process	0.037098	1	1	113	Sjp_0043760
GO:1901570	fatty acid derivative biosynthetic process	biological_process	0.037098	1	1	113	Sjp_0043760
GO:0044446	intracellular organelle part	cellular_component	0.015465	1	17	113	Sjp_0100590,Sjp_0132620,Sjp_0057280,Sjp_0019860,Sjp_0045210,Sjp_0091900,Sjp_0134030,Sjp_0085340,Sjp_0012930,Sjp_0076310,Sjp_0008620,Sjp_0077470,Sjp_0126530,Sjp_0116660,Sjp_0094340,Sjp_0133570,Sjp_0108650
GO:0044422	organelle part	cellular_component	0.017032	1	17	113	Sjp_0116660,Sjp_0126530,Sjp_0077470,Sjp_0008620,Sjp_0076310,Sjp_0133570,Sjp_0094340,Sjp_0108650,Sjp_0045210,Sjp_0057280,Sjp_0019860,Sjp_0100590,Sjp_0132620,Sjp_0085340,Sjp_0012930,Sjp_0134030,Sjp_0091900
GO:0043234	protein complex	cellular_component	0.028189	1	17	113	Sjp_0100590,Sjp_0132620,Sjp_0057280,Sjp_0019860,Sjp_0045210,Sjp_0091900,Sjp_0134030,Sjp_0012930,Sjp_0085340,Sjp_0008620,Sjp_0076310,Sjp_0077470,Sjp_0126530,Sjp_0116660,Sjp_0133570,Sjp_0108650,Sjp_0094340
GO:0043228	non-membrane-bounded organelle	cellular_component	0.024694	1	13	113	Sjp_0057280,Sjp_0116660,Sjp_0077510,Sjp_0045210,Sjp_0077470,Sjp_0008620,Sjp_0100590,Sjp_0132460,Sjp_0126530,Sjp_0085340,Sjp_0133570,Sjp_0108650,Sjp_0094340
GO:0043232	intracellular non-membrane-bounded organelle	cellular_component	0.024694	1	13	113	Sjp_0094340,Sjp_0133570,Sjp_0108650,Sjp_0085340,Sjp_0132460,Sjp_0126530,Sjp_0077470,Sjp_0100590,Sjp_0008620,Sjp_0045210,Sjp_0116660,Sjp_0057280,Sjp_0077510
GO:0044430	cytoskeletal part	cellular_component	0.0021564	1	9	113	Sjp_0100590,Sjp_0008620,Sjp_0077470,Sjp_0116660,Sjp_0057280,Sjp_0045210,Sjp_0133570,Sjp_0108650,Sjp_0094340
GO:0005856	cytoskeleton	cellular_component	0.0034416	1	9	113	Sjp_0108650,Sjp_0094340,Sjp_0133570,Sjp_0057280,Sjp_0116660,Sjp_0045210,Sjp_0077470,Sjp_0008620,Sjp_0100590
GO:0005875	microtubule associated complex	cellular_component	0.00017551	0.64835	7	113	Sjp_0045210,Sjp_0057280,Sjp_0116660,Sjp_0108650,Sjp_0077470,Sjp_0100590,Sjp_0008620
GO:0015630	microtubule cytoskeleton	cellular_component	0.0043122	1	7	113	Sjp_0108650,Sjp_0077470,Sjp_0100590,Sjp_0008620,Sjp_0045210,Sjp_0057280,Sjp_0116660
GO:0005921	gap junction	cellular_component	0.01452	1	3	113	Sjp_0050380,Sjp_0088670,Sjp_0111510
GO:0005911	cell-cell junction	cellular_component	0.0162	1	3	113	Sjp_0088670,Sjp_0111510,Sjp_0050380
GO:0030054	cell junction	cellular_component	0.016296	1	3	113	Sjp_0050380,Sjp_0088670,Sjp_0111510
GO:0036126	sperm flagellum	cellular_component	0.021016	1	1	113	Sjp_0134030
GO:0036128	CatSper complex	cellular_component	0.021016	1	1	113	Sjp_0134030
GO:0097228	sperm principal piece	cellular_component	0.021016	1	1	113	Sjp_0134030
GO:0032039	integrator complex	cellular_component	0.024793	1	1	113	Sjp_0012930
GO:0005891	voltage-gated calcium channel complex	cellular_component	0.02762	1	1	113	Sjp_0134030
GO:0034702	ion channel complex	cellular_component	0.02762	1	1	113	Sjp_0134030
GO:0034703	cation channel complex	cellular_component	0.02762	1	1	113	Sjp_0134030
GO:0034704	calcium channel complex	cellular_component	0.02762	1	1	113	Sjp_0134030
GO:0005544	calcium-dependent phospholipid binding	molecular_function	0.0095353	1	3	113	Sjp_0092500,Sjp_0061860,Sjp_0077970
GO:0004857	enzyme inhibitor activity	molecular_function	0.032076	1	3	113	Sjp_0018610,Sjp_0094540,Sjp_0081050
GO:0005543	phospholipid binding	molecular_function	0.043572	1	3	113	Sjp_0092500,Sjp_0061860,Sjp_0077970
GO:0004198	calcium-dependent cysteine-type endopeptidase activity	molecular_function	0.0088686	1	2	113	Sjp_0110710,Sjp_0097500
GO:0005088	Ras guanyl-nucleotide exchange factor activity	molecular_function	0.03052	1	2	113	Sjp_0110200,Sjp_0096350
GO:0005089	Rho guanyl-nucleotide exchange factor activity	molecular_function	0.03052	1	2	113	Sjp_0096350,Sjp_0110200
GO:0004866	endopeptidase inhibitor activity	molecular_function	0.056098	1	2	113	Sjp_0094540,Sjp_0018610
GO:0061135	endopeptidase regulator activity	molecular_function	0.056098	1	2	113	Sjp_0094540,Sjp_0018610
GO:0016929	SUMO-specific protease activity	molecular_function	0.022011	1	1	113	Sjp_0023350
GO:0032183	SUMO binding	molecular_function	0.022011	1	1	113	Sjp_0023350
GO:0070122	isopeptidase activity	molecular_function	0.022011	1	1	113	Sjp_0023350
GO:0070138	small conjugating protein-specific isopeptidase activity	molecular_function	0.022011	1	1	113	Sjp_0023350
GO:0070140	SUMO-specific isopeptidase activity	molecular_function	0.022011	1	1	113	Sjp_0023350
GO:0004788	thiamine diphosphokinase activity	molecular_function	0.02735	1	1	113	Sjp_0020260
GO:0004609	phosphatidylserine decarboxylase activity	molecular_function	0.038479	1	1	113	Sjp_0104130
GO:0016778	diphosphotransferase activity	molecular_function	0.050206	1	1	113	Sjp_0020260
GO:0030975	thiamine binding	molecular_function	0.052402	1	1	113	Sjp_0020260
GO:0004743	pyruvate kinase activity	molecular_function	0.053269	1	1	113	Sjp_0110140
GO:0004814	arginine-tRNA ligase activity	molecular_function	0.053346	1	1	113	Sjp_0094340
GO:0004869	cysteine-type endopeptidase inhibitor activity	molecular_function	0.055309	1	1	113	Sjp_0094540
