# Supplementary material for: Comparative Transcriptome Analyses of Schistosoma japonicum Derived From SCID Mice and BALB/c Mice: Clues to the Abnormality in Parasite Growth and Development
Source: Front Microbiol. 2020 Mar 11;11:274. doi: 10.3389/fmicb.2020.00274 (PMC7078119; doi:10.3389/fmicb.2020.00274)
Supplement: FIGURE S1 — Sample relationships revealed by transcriptome profiles between worm samples. (A–F) Scatter plots of Pearson’s correlation analysis based on the transcriptome profiles between worm samples. The figures in the matrix R2 are the square of the correlation coefficient (r) between two samples. [file Data_Sheet_1.zip › Data Sheet 1/Table S8. mRNA_S_M_vs_B_M.GO_Enrichment_result_ALL.xlsx]

## Sheet: mRNA_S_M_vs_B_M.GO_Enrichment_r
Table S8. mRNA_S_M_vs_B_M.GO_Enrichment_result_ALL
GO_accession	Description	Term_type	Over_represented_pValue	Corrected_pValue	CAD_item	CAD_list	Bg_item	Bg_list	Gene_names	Gene_description
GO:0005544	calcium-dependent phospholipid binding	molecular_function	0.00032061	1	3	37	28	7748	Sjp_0074910,Sjp_0113480,Sjp_0077960	-|-|-|
GO:0005509	calcium ion binding	molecular_function	0.0015656	1	6	37	267	7748	Sjp_0077960,Sjp_0113480,Sjp_0074910,Sjp_0088090,Sjp_0052030,Sjp_0030920	-|-|-|-|-|-|
GO:0005543	phospholipid binding	molecular_function	0.0017891	1	3	37	54	7748	Sjp_0077960,Sjp_0113480,Sjp_0074910	-|-|-|
GO:0015078	hydrogen ion transmembrane transporter activity	molecular_function	0.0021887	1	5	37	142	7748	Sjp_0036510,Sjp_0130260,Sjp_0122570,Sjp_0130060,Sjp_0125510	-|-|-|-|COX2|
GO:0004425	indole-3-glycerol-phosphate synthase activity	molecular_function	0.0027706	1	1	37	1	7748	Sjp_0049310	-|
GO:0046872	metal ion binding	molecular_function	0.0032413	1	12	37	1121	7748	Sjp_0130060,Sjp_0074910,Sjp_0130260,Sjp_0052030,Sjp_0125510,Sjp_0088090,Sjp_0030920,Sjp_0110420,Sjp_0042990,Sjp_0077960,Sjp_0039570,Sjp_0113480	-|-|-|-|COX2|-|-|-|EC-SOD|-|-|-|
GO:0043169	cation binding	molecular_function	0.0034667	1	12	37	1130	7748	Sjp_0130060,Sjp_0074910,Sjp_0130260,Sjp_0030920,Sjp_0052030,Sjp_0088090,Sjp_0125510,Sjp_0042990,Sjp_0110420,Sjp_0039570,Sjp_0113480,Sjp_0077960	-|-|-|-|-|-|COX2|EC-SOD|-|-|-|-|
GO:0006974	response to DNA damage stimulus	biological_process	0.0059217	1	4	37	172	7748	Sjp_0121450,Sjp_0118730,Sjp_0110420,Sjp_0102610	-|-|-|-|
GO:0008289	lipid binding	molecular_function	0.007892	1	3	37	92	7748	Sjp_0077960,Sjp_0113480,Sjp_0074910	-|-|-|
GO:0055114	oxidation-reduction process	biological_process	0.008031	1	6	37	374	7748	Sjp_0130260,Sjp_0042990,Sjp_0130060,Sjp_0122570,Sjp_0110090,Sjp_0110420	-|EC-SOD|-|-|LDHA-PROV|-|
GO:0033554	cellular response to stress	biological_process	0.0087587	1	4	37	190	7748	Sjp_0118730,Sjp_0110420,Sjp_0102610,Sjp_0121450	-|-|-|-|
GO:0004129	cytochrome-c oxidase activity	molecular_function	0.0091477	1	3	37	57	7748	Sjp_0130260,Sjp_0130060,Sjp_0125510	-|-|COX2|
GO:0016675	oxidoreductase activity, acting on a heme group of donors	molecular_function	0.0091477	1	3	37	57	7748	Sjp_0130260,Sjp_0125510,Sjp_0130060	-|COX2|-|
GO:0016676	oxidoreductase activity, acting on a heme group of donors, oxygen as acceptor	molecular_function	0.0091477	1	3	37	57	7748	Sjp_0130260,Sjp_0130060,Sjp_0125510	-|-|COX2|
GO:0044380	protein localization to cytoskeleton	biological_process	0.0092807	1	1	37	2	7748	Sjp_0036510	-|
GO:0071988	protein localization to spindle pole body	biological_process	0.0092807	1	1	37	2	7748	Sjp_0036510	-|
GO:0008324	cation transmembrane transporter activity	molecular_function	0.010325	1	6	37	347	7748	Sjp_0130260,Sjp_0036510,Sjp_0125510,Sjp_0066190,Sjp_0122570,Sjp_0130060	-|-|COX2|-|-|-|
GO:0015002	heme-copper terminal oxidase activity	molecular_function	0.010589	1	3	37	62	7748	Sjp_0125510,Sjp_0130060,Sjp_0130260	COX2|-|-|
GO:0009405	pathogenesis	biological_process	0.011654	1	3	37	88	7748	Sjp_0036510,Sjp_0042680,Sjp_0058310	-|-|-|
GO:0015077	monovalent inorganic cation transmembrane transporter activity	molecular_function	0.012348	1	5	37	233	7748	Sjp_0130260,Sjp_0036510,Sjp_0125510,Sjp_0122570,Sjp_0130060	-|-|COX2|-|-|
GO:0006950	response to stress	biological_process	0.014436	1	5	37	312	7748	Sjp_0118730,Sjp_0110420,Sjp_0102610,Sjp_0121450,Sjp_0036510	-|-|-|-|-|
GO:0022891	substrate-specific transmembrane transporter activity	molecular_function	0.015535	1	7	37	519	7748	Sjp_0036510,Sjp_0130260,Sjp_0130060,Sjp_0122570,Sjp_0110090,Sjp_0066190,Sjp_0125510	-|-|-|-|LDHA-PROV|-|COX2|
GO:0000446	nucleoplasmic THO complex	cellular_component	0.015795	1	1	37	3	7748	Sjp_0052030	-|
GO:0051015	actin filament binding	molecular_function	0.015868	1	1	37	4	7748	Sjp_0042680	-|
GO:0016491	oxidoreductase activity	molecular_function	0.017367	1	6	37	419	7748	Sjp_0086850,Sjp_0130260,Sjp_0125510,Sjp_0130060,Sjp_0110420,Sjp_0110090	-|-|COX2|-|-|LDHA-PROV|
GO:0022892	substrate-specific transporter activity	molecular_function	0.018356	1	7	37	543	7748	Sjp_0125510,Sjp_0066190,Sjp_0110090,Sjp_0122570,Sjp_0130060,Sjp_0130260,Sjp_0036510	COX2|-|LDHA-PROV|-|-|-|-|
GO:0008200	ion channel inhibitor activity	molecular_function	0.019476	1	2	37	30	7748	Sjp_0058310,Sjp_0042680	-|-|
GO:0016248	channel inhibitor activity	molecular_function	0.019476	1	2	37	30	7748	Sjp_0042680,Sjp_0058310	-|-|
GO:0016247	channel regulator activity	molecular_function	0.020025	1	2	37	31	7748	Sjp_0042680,Sjp_0058310	-|-|
GO:0030474	spindle pole body duplication	biological_process	0.020214	1	1	37	6	7748	Sjp_0036510	-|
GO:0051300	spindle pole body organization	biological_process	0.020214	1	1	37	6	7748	Sjp_0036510	-|
GO:0022890	inorganic cation transmembrane transporter activity	molecular_function	0.020627	1	5	37	283	7748	Sjp_0122570,Sjp_0130060,Sjp_0125510,Sjp_0036510,Sjp_0130260	-|-|COX2|-|-|
GO:0030570	pectate lyase activity	molecular_function	0.020988	1	1	37	2	7748	Sjp_0105080	-|
GO:0009060	aerobic respiration	biological_process	0.021495	1	2	37	31	7748	Sjp_0130260,Sjp_0130060	-|-|
GO:0016837	carbon-oxygen lyase activity, acting on polysaccharides	molecular_function	0.023354	1	1	37	3	7748	Sjp_0105080	-|
GO:0008156	negative regulation of DNA replication	biological_process	0.024236	1	1	37	3	7748	Sjp_0102610	-|
GO:0045005	maintenance of fidelity involved in DNA-dependent DNA replication	biological_process	0.024236	1	1	37	3	7748	Sjp_0102610	-|
GO:0048478	replication fork protection	biological_process	0.024236	1	1	37	3	7748	Sjp_0102610	-|
GO:0051053	negative regulation of DNA metabolic process	biological_process	0.024236	1	1	37	3	7748	Sjp_0102610	-|
GO:0090329	regulation of DNA-dependent DNA replication	biological_process	0.024236	1	1	37	3	7748	Sjp_0102610	-|
GO:2000104	negative regulation of DNA-dependent DNA replication	biological_process	0.024236	1	1	37	3	7748	Sjp_0102610	-|
GO:0005786	signal recognition particle, endoplasmic reticulum targeting	cellular_component	0.024383	1	1	37	4	7748	Sjp_0036510	-|
GO:0030942	endoplasmic reticulum signal peptide binding	molecular_function	0.024383	1	1	37	4	7748	Sjp_0036510	-|
GO:0004869	cysteine-type endopeptidase inhibitor activity	molecular_function	0.025085	1	1	37	3	7748	Sjp_0094540	-|
GO:0005047	signal recognition particle binding	molecular_function	0.02653	1	1	37	5	7748	Sjp_0036510	-|
GO:0006801	superoxide metabolic process	biological_process	0.027163	1	1	37	5	7748	Sjp_0042990	EC-SOD|
GO:0072593	reactive oxygen species metabolic process	biological_process	0.027163	1	1	37	5	7748	Sjp_0042990	EC-SOD|
GO:0022857	transmembrane transporter activity	molecular_function	0.02728	1	7	37	600	7748	Sjp_0125510,Sjp_0130060,Sjp_0122570,Sjp_0110090,Sjp_0066190,Sjp_0130260,Sjp_0036510	COX2|-|-|LDHA-PROV|-|-|-|
GO:0017048	Rho GTPase binding	molecular_function	0.02961	1	1	37	6	7748	Sjp_0036510	-|
GO:0003674	molecular_function	molecular_function	0.03179	1	35	37	6518	7748	Sjp_0049310,Sjp_0102610,Sjp_0058310,Sjp_0130260,Sjp_0088090,Sjp_0119140,Sjp_0110420,Sjp_0122230,Sjp_0077960,Sjp_0105080,Sjp_0121450,Sjp_0036510,Sjp_0081500,Sjp_0089730,Sjp_0125510,Sjp_0115250,Sjp_0042990,Sjp_0117620,Sjp_0039570,Sjp_0113480,Sjp_0118730,Sjp_0122570,Sjp_0116470,Sjp_0119040,Sjp_0014800,Sjp_0130060,Sjp_0074910,Sjp_0110090,Sjp_0066190,Sjp_0130040,Sjp_0042680,Sjp_0030920,Sjp_0052030,Sjp…	-|-|-|-|-|-|-|-|-|-|-|-|-|-|COX2|-|EC-SOD|-|-|-|-|-|-|-|-|-|-|LDHA-PROV|-|-|-|-|-|-|-|
GO:0015159	polysaccharide transmembrane transporter activity	molecular_function	0.032644	1	1	37	4	7748	Sjp_0110090	LDHA-PROV|
GO:0005507	copper ion binding	molecular_function	0.033245	1	2	37	44	7748	Sjp_0130260,Sjp_0125510	-|COX2|
GO:0016538	cyclin-dependent protein serine/threonine kinase regulator activity	molecular_function	0.033551	1	1	37	5	7748	Sjp_0102610	-|
GO:0015774	polysaccharide transport	biological_process	0.03531	1	1	37	5	7748	Sjp_0110090	LDHA-PROV|
GO:0033037	polysaccharide localization	biological_process	0.03531	1	1	37	5	7748	Sjp_0110090	LDHA-PROV|
GO:0034593	phosphatidylinositol bisphosphate phosphatase activity	molecular_function	0.036222	1	1	37	5	7748	Sjp_0110420	-|
GO:0034596	phosphatidylinositol phosphate 4-phosphatase activity	molecular_function	0.036222	1	1	37	5	7748	Sjp_0110420	-|
GO:0034597	phosphatidylinositol-4,5-bisphosphate 4-phosphatase activity	molecular_function	0.036222	1	1	37	5	7748	Sjp_0110420	-|
GO:0046839	phospholipid dephosphorylation	biological_process	0.036222	1	1	37	5	7748	Sjp_0110420	-|
GO:0046856	phosphatidylinositol dephosphorylation	biological_process	0.036222	1	1	37	5	7748	Sjp_0110420	-|
GO:0052866	phosphatidylinositol phosphate phosphatase activity	molecular_function	0.036222	1	1	37	5	7748	Sjp_0110420	-|
GO:0005048	signal sequence binding	molecular_function	0.036977	1	1	37	8	7748	Sjp_0036510	-|
GO:0033218	amide binding	molecular_function	0.036977	1	1	37	8	7748	Sjp_0036510	-|
GO:0042277	peptide binding	molecular_function	0.036977	1	1	37	8	7748	Sjp_0036510	-|
GO:0007049	cell cycle	biological_process	0.037047	1	3	37	152	7748	Sjp_0102610,Sjp_0121450,Sjp_0036510	-|-|-|
GO:0007155	cell adhesion	biological_process	0.038123	1	3	37	164	7748	Sjp_0116470,Sjp_0036510,Sjp_0088090	-|-|-|
GO:0022610	biological adhesion	biological_process	0.038459	1	3	37	165	7748	Sjp_0088090,Sjp_0036510,Sjp_0116470	-|-|-|
GO:0015075	ion transmembrane transporter activity	molecular_function	0.040023	1	6	37	499	7748	Sjp_0125510,Sjp_0130060,Sjp_0066190,Sjp_0122570,Sjp_0130260,Sjp_0036510	COX2|-|-|-|-|-|
GO:0045333	cellular respiration	biological_process	0.041243	1	2	37	52	7748	Sjp_0130060,Sjp_0130260	-|-|
GO:0000347	THO complex	cellular_component	0.042001	1	1	37	10	7748	Sjp_0052030	-|
GO:0005506	iron ion binding	molecular_function	0.042285	1	2	37	52	7748	Sjp_0130260,Sjp_0130060	-|-|
GO:0043021	ribonucleoprotein complex binding	molecular_function	0.042369	1	1	37	7	7748	Sjp_0036510	-|
GO:0015980	energy derivation by oxidation of organic compounds	biological_process	0.04251	1	2	37	54	7748	Sjp_0130060,Sjp_0130260	-|-|
GO:0005215	transporter activity	molecular_function	0.04399	1	7	37	676	7748	Sjp_0130260,Sjp_0036510,Sjp_0125510,Sjp_0110090,Sjp_0122570,Sjp_0066190,Sjp_0130060	-|-|COX2|LDHA-PROV|-|-|-|
GO:0008312	7S RNA binding	molecular_function	0.045059	1	1	37	8	7748	Sjp_0036510	-|
GO:0048500	signal recognition particle	cellular_component	0.045059	1	1	37	8	7748	Sjp_0036510	-|
GO:0031023	microtubule organizing center organization	biological_process	0.046188	1	1	37	10	7748	Sjp_0036510	-|
GO:0010498	proteasomal protein catabolic process	biological_process	0.048218	1	1	37	11	7748	Sjp_0118730	-|
GO:0043161	proteasomal ubiquitin-dependent protein catabolic process	biological_process	0.048218	1	1	37	11	7748	Sjp_0118730	-|
GO:0003684	damaged DNA binding	molecular_function	0.048574	1	1	37	15	7748	Sjp_0118730	-|
GO:0020037	heme binding	molecular_function	0.049894	1	2	37	55	7748	Sjp_0130060,Sjp_0130260	-|-|
GO:0044248	cellular catabolic process	biological_process	0.050604	1	3	37	193	7748	Sjp_0066190,Sjp_0118730,Sjp_0036510	-|-|-|
GO:0046906	tetrapyrrole binding	molecular_function	0.051111	1	2	37	57	7748	Sjp_0130060,Sjp_0130260	-|-|
GO:0051704	multi-organism process	biological_process	0.052415	1	4	37	293	7748	Sjp_0066190,Sjp_0042680,Sjp_0036510,Sjp_0058310	-|-|-|-|
GO:0043167	ion binding	molecular_function	0.05318	1	14	37	2092	7748	Sjp_0081500,Sjp_0130260,Sjp_0119040,Sjp_0074910,Sjp_0130060,Sjp_0077960,Sjp_0113480,Sjp_0039570,Sjp_0110420,Sjp_0042990,Sjp_0052030,Sjp_0125510,Sjp_0088090,Sjp_0030920	-|-|-|-|-|-|-|-|-|EC-SOD|-|COX2|-|-|
GO:0006406	mRNA export from nucleus	biological_process	0.053454	1	1	37	10	7748	Sjp_0052030	-|
GO:0030258	lipid modification	biological_process	0.053626	1	1	37	11	7748	Sjp_0110420	-|
GO:0006891	intra-Golgi vesicle-mediated transport	biological_process	0.055502	1	1	37	13	7748	Sjp_0036510	-|
GO:0006405	RNA export from nucleus	biological_process	0.056229	1	1	37	11	7748	Sjp_0052030	-|
GO:0051168	nuclear export	biological_process	0.056229	1	1	37	11	7748	Sjp_0052030	-|
GO:0017119	Golgi transport complex	cellular_component	0.057006	1	1	37	14	7748	Sjp_0036510	-|
GO:0016829	lyase activity	molecular_function	0.057334	1	2	37	97	7748	Sjp_0049310,Sjp_0105080	-|-|
GO:0022884	macromolecule transmembrane transporter activity	molecular_function	0.05754	1	1	37	10	7748	Sjp_0110090	LDHA-PROV|
GO:0019076	viral release from host cell	biological_process	0.05874	1	1	37	12	7748	Sjp_0066190	-|
GO:0032801	receptor catabolic process	biological_process	0.05874	1	1	37	12	7748	Sjp_0066190	-|
GO:0043112	receptor metabolic process	biological_process	0.061904	1	1	37	13	7748	Sjp_0066190	-|
GO:0005576	extracellular region	cellular_component	0.062707	1	4	37	327	7748	Sjp_0058310,Sjp_0042680,Sjp_0030920,Sjp_0066190	-|-|-|-|
GO:0017016	Ras GTPase binding	molecular_function	0.063496	1	1	37	16	7748	Sjp_0036510	-|
GO:0031267	small GTPase binding	molecular_function	0.063496	1	1	37	16	7748	Sjp_0036510	-|
GO:0051020	GTPase binding	molecular_function	0.063496	1	1	37	16	7748	Sjp_0036510	-|
GO:0006368	transcription elongation from RNA polymerase II promoter	biological_process	0.065304	1	1	37	13	7748	Sjp_0052030	-|
GO:0009055	electron carrier activity	molecular_function	0.065376	1	2	37	69	7748	Sjp_0130260,Sjp_0130060	-|-|
GO:0006275	regulation of DNA replication	biological_process	0.06556	1	1	37	13	7748	Sjp_0102610	-|
GO:0016482	cytoplasmic transport	biological_process	0.067151	1	2	37	103	7748	Sjp_0036510,Sjp_0052030	-|-|
GO:0044710	single-organism metabolic process	biological_process	0.067279	1	7	37	792	7748	Sjp_0130260,Sjp_0081500,Sjp_0122570,Sjp_0110090,Sjp_0110420,Sjp_0042990,Sjp_0130060	-|-|-|LDHA-PROV|-|EC-SOD|-|
GO:0006354	DNA-dependent transcription, elongation	biological_process	0.06803	1	1	37	14	7748	Sjp_0052030	-|
GO:0051052	regulation of DNA metabolic process	biological_process	0.068051	1	1	37	14	7748	Sjp_0102610	-|
GO:0015144	carbohydrate transmembrane transporter activity	molecular_function	0.069697	1	1	37	13	7748	Sjp_0110090	LDHA-PROV|
GO:1901476	carbohydrate transporter activity	molecular_function	0.069697	1	1	37	13	7748	Sjp_0110090	LDHA-PROV|
GO:0019887	protein kinase regulator activity	molecular_function	0.070764	1	1	37	14	7748	Sjp_0102610	-|
GO:0006818	hydrogen transport	biological_process	0.070877	1	2	37	81	7748	Sjp_0122570,Sjp_0036510	-|-|
GO:0015992	proton transport	biological_process	0.070877	1	2	37	81	7748	Sjp_0122570,Sjp_0036510	-|-|
GO:0033179	proton-transporting V-type ATPase, V0 domain	cellular_component	0.072919	1	1	37	15	7748	Sjp_0036510	-|
GO:0016151	nickel cation binding	molecular_function	0.073212	1	1	37	11	7748	Sjp_0110420	-|
GO:0006289	nucleotide-excision repair	biological_process	0.074062	1	1	37	16	7748	Sjp_0118730	-|
GO:0016278	lysine N-methyltransferase activity	molecular_function	0.076707	1	1	37	15	7748	Sjp_0118730	-|
GO:0016279	protein-lysine N-methyltransferase activity	molecular_function	0.076707	1	1	37	15	7748	Sjp_0118730	-|
GO:0018024	histone-lysine N-methyltransferase activity	molecular_function	0.076707	1	1	37	15	7748	Sjp_0118730	-|
GO:0042054	histone methyltransferase activity	molecular_function	0.076707	1	1	37	15	7748	Sjp_0118730	-|
GO:0051607	defense response to virus	biological_process	0.078284	1	1	37	15	7748	Sjp_0036510	-|
GO:0009057	macromolecule catabolic process	biological_process	0.07869	1	2	37	105	7748	Sjp_0066190,Sjp_0118730	-|-|
GO:0006091	generation of precursor metabolites and energy	biological_process	0.079291	1	2	37	86	7748	Sjp_0130260,Sjp_0130060	-|-|
GO:0008023	transcription elongation factor complex	cellular_component	0.079875	1	1	37	16	7748	Sjp_0052030	-|
GO:0002252	immune effector process	biological_process	0.079994	1	1	37	16	7748	Sjp_0036510	-|
GO:0019013	viral nucleocapsid	cellular_component	0.080872	1	1	37	15	7748	Sjp_0129480	-|
GO:0009056	catabolic process	biological_process	0.082209	1	3	37	241	7748	Sjp_0036510,Sjp_0066190,Sjp_0118730	-|-|-|
GO:0009896	positive regulation of catabolic process	biological_process	0.082622	1	1	37	18	7748	Sjp_0036510	-|
GO:0010508	positive regulation of autophagy	biological_process	0.082622	1	1	37	18	7748	Sjp_0036510	-|
GO:0031331	positive regulation of cellular catabolic process	biological_process	0.082622	1	1	37	18	7748	Sjp_0036510	-|
GO:0045934	negative regulation of nucleobase-containing compound metabolic process	biological_process	0.083422	1	1	37	22	7748	Sjp_0102610	-|
GO:0051172	negative regulation of nitrogen compound metabolic process	biological_process	0.083422	1	1	37	22	7748	Sjp_0102610	-|
GO:0051028	mRNA transport	biological_process	0.083972	1	1	37	20	7748	Sjp_0052030	-|
GO:0033176	proton-transporting V-type ATPase complex	cellular_component	0.08873	1	1	37	21	7748	Sjp_0036510	-|
GO:0033644	host cell membrane	cellular_component	0.094907	1	1	37	21	7748	Sjp_0066190	-|
GO:0016668	oxidoreductase activity, acting on a sulfur group of donors, NAD(P) as acceptor	molecular_function	0.094974	1	1	37	15	7748	Sjp_0110420	-|
GO:0047134	protein-disulfide reductase activity	molecular_function	0.094974	1	1	37	15	7748	Sjp_0110420	-|
GO:0019207	kinase regulator activity	molecular_function	0.0956	1	1	37	18	7748	Sjp_0102610	-|
GO:0016835	carbon-oxygen lyase activity	molecular_function	0.096585	1	1	37	22	7748	Sjp_0105080	-|
GO:0044218	other organism cell membrane	cellular_component	0.097554	1	1	37	22	7748	Sjp_0066190	-|
GO:0044279	other organism membrane	cellular_component	0.097554	1	1	37	22	7748	Sjp_0066190	-|
GO:0019067	viral assembly, maturation, egress, and release	biological_process	0.10056	1	1	37	25	7748	Sjp_0066190	-|
GO:0009890	negative regulation of biosynthetic process	biological_process	0.10172	1	1	37	24	7748	Sjp_0102610	-|
GO:0010558	negative regulation of macromolecule biosynthetic process	biological_process	0.10172	1	1	37	24	7748	Sjp_0102610	-|
GO:0031324	negative regulation of cellular metabolic process	biological_process	0.10172	1	1	37	24	7748	Sjp_0102610	-|
GO:0031327	negative regulation of cellular biosynthetic process	biological_process	0.10172	1	1	37	24	7748	Sjp_0102610	-|
GO:2000113	negative regulation of cellular macromolecule biosynthetic process	biological_process	0.10172	1	1	37	24	7748	Sjp_0102610	-|
GO:0008170	N-methyltransferase activity	molecular_function	0.10328	1	1	37	24	7748	Sjp_0118730	-|
GO:0008643	carbohydrate transport	biological_process	0.10477	1	1	37	22	7748	Sjp_0110090	LDHA-PROV|
GO:0006403	RNA localization	biological_process	0.10761	1	1	37	26	7748	Sjp_0052030	-|
GO:0015931	nucleobase-containing compound transport	biological_process	0.10761	1	1	37	26	7748	Sjp_0052030	-|
GO:0050657	nucleic acid transport	biological_process	0.10761	1	1	37	26	7748	Sjp_0052030	-|
GO:0050658	RNA transport	biological_process	0.10761	1	1	37	26	7748	Sjp_0052030	-|
GO:0051236	establishment of RNA localization	biological_process	0.10761	1	1	37	26	7748	Sjp_0052030	-|
GO:0005882	intermediate filament	cellular_component	0.10876	1	1	37	31	7748	Sjp_0036510	-|
GO:0045111	intermediate filament cytoskeleton	cellular_component	0.10876	1	1	37	31	7748	Sjp_0036510	-|
GO:0009892	negative regulation of metabolic process	biological_process	0.10886	1	1	37	27	7748	Sjp_0102610	-|
GO:0010605	negative regulation of macromolecule metabolic process	biological_process	0.10886	1	1	37	27	7748	Sjp_0102610	-|
GO:0010506	regulation of autophagy	biological_process	0.10942	1	1	37	26	7748	Sjp_0036510	-|
GO:0030286	dynein complex	cellular_component	0.1095	1	1	37	26	7748	Sjp_0014800	-|
GO:0008092	cytoskeletal protein binding	molecular_function	0.1102	1	2	37	129	7748	Sjp_0042680,Sjp_0036510	-|-|
GO:0008276	protein methyltransferase activity	molecular_function	0.11435	1	1	37	25	7748	Sjp_0118730	-|
GO:0016272	prefoldin complex	cellular_component	0.11533	1	1	37	18	7748	Sjp_0036510	-|
GO:0006614	SRP-dependent cotranslational protein targeting to membrane	biological_process	0.11607	1	1	37	29	7748	Sjp_0036510	-|
GO:0045047	protein targeting to ER	biological_process	0.11607	1	1	37	29	7748	Sjp_0036510	-|
GO:0072599	establishment of protein localization to endoplasmic reticulum	biological_process	0.11607	1	1	37	29	7748	Sjp_0036510	-|
GO:0034220	ion transmembrane transport	biological_process	0.11709	1	2	37	113	7748	Sjp_0122570,Sjp_0036510	-|-|
GO:0006508	proteolysis	biological_process	0.12031	1	3	37	273	7748	Sjp_0049310,Sjp_0118730,Sjp_0116470	-|-|-|
GO:0016831	carboxy-lyase activity	molecular_function	0.12187	1	1	37	34	7748	Sjp_0049310	-|
GO:0004866	endopeptidase inhibitor activity	molecular_function	0.1225	1	1	37	23	7748	Sjp_0094540	-|
GO:0061135	endopeptidase regulator activity	molecular_function	0.1225	1	1	37	23	7748	Sjp_0094540	-|
GO:0016788	hydrolase activity, acting on ester bonds	molecular_function	0.12258	1	3	37	306	7748	Sjp_0036510,Sjp_0110420,Sjp_0089730	-|-|-|
GO:0006281	DNA repair	biological_process	0.12495	1	2	37	155	7748	Sjp_0118730,Sjp_0110420	-|-|
GO:0005815	microtubule organizing center	cellular_component	0.12727	1	1	37	31	7748	Sjp_0036510	-|
GO:0070972	protein localization to endoplasmic reticulum	biological_process	0.12751	1	1	37	33	7748	Sjp_0036510	-|
GO:0030674	protein binding, bridging	molecular_function	0.12768	1	1	37	28	7748	Sjp_0042680	-|
GO:0060090	binding, bridging	molecular_function	0.12768	1	1	37	28	7748	Sjp_0042680	-|
GO:0009615	response to virus	biological_process	0.1278	1	1	37	26	7748	Sjp_0036510	-|
GO:0004529	exodeoxyribonuclease activity	molecular_function	0.12972	1	1	37	32	7748	Sjp_0036510	-|
GO:0008855	exodeoxyribonuclease VII activity	molecular_function	0.12972	1	1	37	32	7748	Sjp_0036510	-|
GO:0016895	exodeoxyribonuclease activity, producing 5'-phosphomonoesters	molecular_function	0.12972	1	1	37	32	7748	Sjp_0036510	-|
GO:0045502	dynein binding	molecular_function	0.12977	1	1	37	37	7748	Sjp_0036510	-|
GO:0009893	positive regulation of metabolic process	biological_process	0.13114	1	1	37	31	7748	Sjp_0036510	-|
GO:0031325	positive regulation of cellular metabolic process	biological_process	0.13114	1	1	37	31	7748	Sjp_0036510	-|
GO:0006259	DNA metabolic process	biological_process	0.13141	1	4	37	427	7748	Sjp_0036510,Sjp_0110420,Sjp_0102610,Sjp_0118730	-|-|-|-|
GO:0006612	protein targeting to membrane	biological_process	0.13239	1	1	37	32	7748	Sjp_0036510	-|
GO:0006613	cotranslational protein targeting to membrane	biological_process	0.13239	1	1	37	32	7748	Sjp_0036510	-|
GO:0044421	extracellular region part	cellular_component	0.13613	1	2	37	147	7748	Sjp_0030920,Sjp_0066190	-|-|
GO:0033643	host cell part	cellular_component	0.1362	1	1	37	36	7748	Sjp_0066190	-|
GO:0005488	binding	molecular_function	0.13801	1	24	37	4492	7748	Sjp_0088090,Sjp_0119140,Sjp_0110420,Sjp_0122230,Sjp_0077960,Sjp_0118730,Sjp_0119040,Sjp_0130260,Sjp_0052030,Sjp_0125510,Sjp_0115250,Sjp_0030920,Sjp_0117620,Sjp_0042990,Sjp_0113480,Sjp_0039570,Sjp_0110090,Sjp_0074910,Sjp_0130060,Sjp_0130040,Sjp_0121450,Sjp_0036510,Sjp_0081500,Sjp_0042680	-|-|-|-|-|-|-|-|-|COX2|-|-|-|EC-SOD|-|-|LDHA-PROV|-|-|-|-|-|-|-|
GO:0016830	carbon-carbon lyase activity	molecular_function	0.13873	1	1	37	40	7748	Sjp_0049310	-|
GO:0018995	host	cellular_component	0.13892	1	1	37	37	7748	Sjp_0066190	-|
GO:0043657	host cell	cellular_component	0.13892	1	1	37	37	7748	Sjp_0066190	-|
GO:0030414	peptidase inhibitor activity	molecular_function	0.13924	1	1	37	28	7748	Sjp_0094540	-|
GO:0061134	peptidase regulator activity	molecular_function	0.13924	1	1	37	28	7748	Sjp_0094540	-|
GO:0015988	energy coupled proton transmembrane transport, against electrochemical gradient	biological_process	0.1397	1	1	37	30	7748	Sjp_0036510	-|
GO:0015991	ATP hydrolysis coupled proton transport	biological_process	0.1397	1	1	37	30	7748	Sjp_0036510	-|
GO:0046914	transition metal ion binding	molecular_function	0.14043	1	5	37	580	7748	Sjp_0130060,Sjp_0110420,Sjp_0125510,Sjp_0039570,Sjp_0130260	-|-|COX2|-|-|
GO:0003779	actin binding	molecular_function	0.14056	1	1	37	39	7748	Sjp_0042680	-|
GO:0072594	establishment of protein localization to organelle	biological_process	0.14118	1	1	37	39	7748	Sjp_0036510	-|
GO:0043245	extraorganismal space	cellular_component	0.14144	1	1	37	38	7748	Sjp_0066190	-|
GO:0044215	other organism	cellular_component	0.14144	1	1	37	38	7748	Sjp_0066190	-|
GO:0044216	other organism cell	cellular_component	0.14144	1	1	37	38	7748	Sjp_0066190	-|
GO:0044217	other organism part	cellular_component	0.14144	1	1	37	38	7748	Sjp_0066190	-|
GO:0016796	exonuclease activity, active with either ribo- or deoxyribonucleic acids and producing 5'-phosphomonoesters	molecular_function	0.1446	1	1	37	36	7748	Sjp_0036510	-|
GO:0030234	enzyme regulator activity	molecular_function	0.14491	1	2	37	160	7748	Sjp_0094540,Sjp_0102610	-|-|
GO:0031329	regulation of cellular catabolic process	biological_process	0.14543	1	1	37	37	7748	Sjp_0036510	-|
GO:1901575	organic substance catabolic process	biological_process	0.14753	1	2	37	163	7748	Sjp_0118730,Sjp_0066190	-|-|
GO:0003723	RNA binding	molecular_function	0.14861	1	3	37	300	7748	Sjp_0115250,Sjp_0036510,Sjp_0039570	-|-|-|
GO:0009894	regulation of catabolic process	biological_process	0.14951	1	1	37	39	7748	Sjp_0036510	-|
GO:0006260	DNA replication	biological_process	0.15068	1	2	37	155	7748	Sjp_0102610,Sjp_0036510	-|-|
GO:0044431	Golgi apparatus part	cellular_component	0.15099	1	1	37	37	7748	Sjp_0036510	-|
GO:0005829	cytosol	cellular_component	0.15195	1	1	37	26	7748	Sjp_0036510	-|
GO:0044445	cytosolic part	cellular_component	0.15195	1	1	37	26	7748	Sjp_0036510	-|
GO:0004536	deoxyribonuclease activity	molecular_function	0.1547	1	1	37	41	7748	Sjp_0036510	-|
GO:0042803	protein homodimerization activity	molecular_function	0.16227	1	1	37	45	7748	Sjp_0036510	-|
GO:0006913	nucleocytoplasmic transport	biological_process	0.16252	1	1	37	43	7748	Sjp_0052030	-|
GO:0051169	nuclear transport	biological_process	0.16252	1	1	37	43	7748	Sjp_0052030	-|
GO:0046488	phosphatidylinositol metabolic process	biological_process	0.16302	1	1	37	44	7748	Sjp_0110420	-|
GO:0051287	NAD binding	molecular_function	0.16498	1	1	37	42	7748	Sjp_0110090	LDHA-PROV|
GO:0015630	microtubule cytoskeleton	cellular_component	0.16638	1	2	37	134	7748	Sjp_0036510,Sjp_0014800	-|-|
GO:0009605	response to external stimulus	biological_process	0.17031	1	1	37	40	7748	Sjp_0132660	-|
GO:0006650	glycerophospholipid metabolic process	biological_process	0.17262	1	1	37	48	7748	Sjp_0110420	-|
GO:0046486	glycerolipid metabolic process	biological_process	0.17504	1	1	37	49	7748	Sjp_0110420	-|
GO:0002376	immune system process	biological_process	0.17592	1	1	37	42	7748	Sjp_0036510	-|
GO:0033036	macromolecule localization	biological_process	0.17688	1	3	37	347	7748	Sjp_0036510,Sjp_0110090,Sjp_0052030	-|LDHA-PROV|-|
GO:0004527	exonuclease activity	molecular_function	0.18025	1	1	37	47	7748	Sjp_0036510	-|
GO:0005794	Golgi apparatus	cellular_component	0.18351	1	1	37	44	7748	Sjp_0036510	-|
GO:0042802	identical protein binding	molecular_function	0.18388	1	1	37	52	7748	Sjp_0036510	-|
GO:0006261	DNA-dependent DNA replication	biological_process	0.18432	1	1	37	40	7748	Sjp_0102610	-|
GO:0008757	S-adenosylmethionine-dependent methyltransferase activity	molecular_function	0.19156	1	1	37	44	7748	Sjp_0118730	-|
GO:0019899	enzyme binding	molecular_function	0.19179	1	1	37	52	7748	Sjp_0036510	-|
GO:0004857	enzyme inhibitor activity	molecular_function	0.19486	1	1	37	44	7748	Sjp_0094540	-|
GO:0016616	oxidoreductase activity, acting on the CH-OH group of donors, NAD or NADP as acceptor	molecular_function	0.19521	1	1	37	50	7748	Sjp_0110090	LDHA-PROV|
GO:0006511	ubiquitin-dependent protein catabolic process	biological_process	0.19702	1	1	37	53	7748	Sjp_0118730	-|
GO:0019941	modification-dependent protein catabolic process	biological_process	0.19702	1	1	37	53	7748	Sjp_0118730	-|
GO:0043632	modification-dependent macromolecule catabolic process	biological_process	0.19702	1	1	37	53	7748	Sjp_0118730	-|
GO:0006418	tRNA aminoacylation for protein translation	biological_process	0.2022	1	1	37	55	7748	Sjp_0081500	-|
GO:0015672	monovalent inorganic cation transport	biological_process	0.2027	1	2	37	160	7748	Sjp_0036510,Sjp_0122570	-|-|
GO:0071702	organic substance transport	biological_process	0.20355	1	3	37	365	7748	Sjp_0036510,Sjp_0110090,Sjp_0052030	-|LDHA-PROV|-|
GO:0033177	proton-transporting two-sector ATPase complex, proton-transporting domain	cellular_component	0.20957	1	1	37	41	7748	Sjp_0036510	-|
GO:0016667	oxidoreductase activity, acting on a sulfur group of donors	molecular_function	0.21437	1	1	37	46	7748	Sjp_0110420	-|
GO:0016311	dephosphorylation	biological_process	0.21628	1	1	37	57	7748	Sjp_0110420	-|
GO:0004812	aminoacyl-tRNA ligase activity	molecular_function	0.21845	1	1	37	58	7748	Sjp_0081500	-|
GO:0043038	amino acid activation	biological_process	0.22015	1	1	37	59	7748	Sjp_0081500	-|
GO:0043039	tRNA aminoacylation	biological_process	0.22015	1	1	37	59	7748	Sjp_0081500	-|
GO:0007017	microtubule-based process	biological_process	0.22185	1	2	37	162	7748	Sjp_0014800,Sjp_0036510	-|-|
GO:0016614	oxidoreductase activity, acting on CH-OH group of donors	molecular_function	0.22299	1	1	37	58	7748	Sjp_0110090	LDHA-PROV|
GO:0016651	oxidoreductase activity, acting on NAD(P)H	molecular_function	0.22466	1	1	37	47	7748	Sjp_0110420	-|
GO:0051707	response to other organism	biological_process	0.22846	1	1	37	50	7748	Sjp_0036510	-|
GO:0016875	ligase activity, forming carbon-oxygen bonds	molecular_function	0.23377	1	1	37	61	7748	Sjp_0081500	-|
GO:0016876	ligase activity, forming aminoacyl-tRNA and related compounds	molecular_function	0.23377	1	1	37	61	7748	Sjp_0081500	-|
GO:0006754	ATP biosynthetic process	biological_process	0.23405	1	1	37	43	7748	Sjp_0122570	-|
GO:0015985	energy coupled proton transport, down electrochemical gradient	biological_process	0.23405	1	1	37	43	7748	Sjp_0122570	-|
GO:0015986	ATP synthesis coupled proton transport	biological_process	0.23405	1	1	37	43	7748	Sjp_0122570	-|
GO:0048193	Golgi vesicle transport	biological_process	0.23449	1	1	37	61	7748	Sjp_0036510	-|
GO:0050896	response to stimulus	biological_process	0.23524	1	7	37	1053	7748	Sjp_0110420,Sjp_0102610,Sjp_0030920,Sjp_0118730,Sjp_0132660,Sjp_0036510,Sjp_0121450	-|-|-|-|-|-|-|
GO:0004222	metalloendopeptidase activity	molecular_function	0.2404	1	1	37	71	7748	Sjp_0116470	-|
GO:0006644	phospholipid metabolic process	biological_process	0.24149	1	1	37	62	7748	Sjp_0110420	-|
GO:0044257	cellular protein catabolic process	biological_process	0.24354	1	1	37	61	7748	Sjp_0118730	-|
GO:0051603	proteolysis involved in cellular protein catabolic process	biological_process	0.24354	1	1	37	61	7748	Sjp_0118730	-|
GO:0003777	microtubule motor activity	molecular_function	0.24555	1	1	37	55	7748	Sjp_0014800	-|
GO:0000226	microtubule cytoskeleton organization	biological_process	0.24642	1	1	37	62	7748	Sjp_0036510	-|
GO:0046034	ATP metabolic process	biological_process	0.24703	1	1	37	47	7748	Sjp_0122570	-|
GO:0048522	positive regulation of cellular process	biological_process	0.24753	1	1	37	65	7748	Sjp_0036510	-|
GO:0009607	response to biotic stimulus	biological_process	0.24829	1	1	37	54	7748	Sjp_0036510	-|
GO:0044423	virion part	cellular_component	0.24877	1	2	37	191	7748	Sjp_0115250,Sjp_0129480	-|-|
GO:0097159	organic cyclic compound binding	molecular_function	0.24955	1	12	37	2141	7748	Sjp_0121450,Sjp_0130260,Sjp_0119040,Sjp_0036510,Sjp_0081500,Sjp_0118730,Sjp_0130060,Sjp_0110090,Sjp_0122230,Sjp_0039570,Sjp_0115250,Sjp_0110420	-|-|-|-|-|-|-|LDHA-PROV|-|-|-|-|
GO:1901363	heterocyclic compound binding	molecular_function	0.24955	1	12	37	2141	7748	Sjp_0119040,Sjp_0130260,Sjp_0121450,Sjp_0081500,Sjp_0036510,Sjp_0118730,Sjp_0110090,Sjp_0130060,Sjp_0122230,Sjp_0039570,Sjp_0115250,Sjp_0110420	-|-|-|-|-|-|LDHA-PROV|-|-|-|-|-|
GO:0009142	nucleoside triphosphate biosynthetic process	biological_process	0.25298	1	1	37	48	7748	Sjp_0122570	-|
GO:0009145	purine nucleoside triphosphate biosynthetic process	biological_process	0.25298	1	1	37	48	7748	Sjp_0122570	-|
GO:0009201	ribonucleoside triphosphate biosynthetic process	biological_process	0.25298	1	1	37	48	7748	Sjp_0122570	-|
GO:0009206	purine ribonucleoside triphosphate biosynthetic process	biological_process	0.25298	1	1	37	48	7748	Sjp_0122570	-|
GO:0071705	nitrogen compound transport	biological_process	0.25387	1	1	37	58	7748	Sjp_0052030	-|
GO:0008134	transcription factor binding	molecular_function	0.25389	1	1	37	81	7748	Sjp_0036510	-|
GO:0005578	proteinaceous extracellular matrix	cellular_component	0.25404	1	1	37	63	7748	Sjp_0030920	-|
GO:0006457	protein folding	biological_process	0.25441	1	1	37	49	7748	Sjp_0036510	-|
GO:0019058	viral infectious cycle	biological_process	0.25445	1	1	37	64	7748	Sjp_0066190	-|
GO:0004190	aspartic-type endopeptidase activity	molecular_function	0.25581	1	1	37	60	7748	Sjp_0049310	-|
GO:0070001	aspartic-type peptidase activity	molecular_function	0.25581	1	1	37	60	7748	Sjp_0049310	-|
GO:0008017	microtubule binding	molecular_function	0.25626	1	1	37	60	7748	Sjp_0036510	-|
GO:0007018	microtubule-based movement	biological_process	0.25789	1	1	37	61	7748	Sjp_0014800	-|
GO:0030163	protein catabolic process	biological_process	0.26154	1	1	37	67	7748	Sjp_0118730	-|
GO:0044430	cytoskeletal part	cellular_component	0.26198	1	2	37	199	7748	Sjp_0014800,Sjp_0036510	-|-|
GO:0019637	organophosphate metabolic process	biological_process	0.26361	1	2	37	212	7748	Sjp_0122570,Sjp_0110420	-|-|
GO:0016469	proton-transporting two-sector ATPase complex	cellular_component	0.26378	1	1	37	58	7748	Sjp_0036510	-|
GO:0051726	regulation of cell cycle	biological_process	0.26544	1	1	37	57	7748	Sjp_0121450	-|
GO:0048518	positive regulation of biological process	biological_process	0.27034	1	1	37	71	7748	Sjp_0036510	-|
GO:0051082	unfolded protein binding	molecular_function	0.27174	1	1	37	53	7748	Sjp_0036510	-|
GO:0042451	purine nucleoside biosynthetic process	biological_process	0.27245	1	1	37	55	7748	Sjp_0122570	-|
GO:0046129	purine ribonucleoside biosynthetic process	biological_process	0.27245	1	1	37	55	7748	Sjp_0122570	-|
GO:0009144	purine nucleoside triphosphate metabolic process	biological_process	0.27391	1	1	37	57	7748	Sjp_0122570	-|
GO:0009199	ribonucleoside triphosphate metabolic process	biological_process	0.27391	1	1	37	57	7748	Sjp_0122570	-|
GO:0009205	purine ribonucleoside triphosphate metabolic process	biological_process	0.27391	1	1	37	57	7748	Sjp_0122570	-|
GO:0006605	protein targeting	biological_process	0.27602	1	1	37	77	7748	Sjp_0036510	-|
GO:0019012	virion	cellular_component	0.2796	1	2	37	204	7748	Sjp_0115250,Sjp_0129480	-|-|
GO:0009141	nucleoside triphosphate metabolic process	biological_process	0.27981	1	1	37	58	7748	Sjp_0122570	-|
GO:0008237	metallopeptidase activity	molecular_function	0.27997	1	1	37	87	7748	Sjp_0116470	-|
GO:0033365	protein localization to organelle	biological_process	0.28113	1	1	37	80	7748	Sjp_0036510	-|
GO:0031012	extracellular matrix	cellular_component	0.28151	1	1	37	75	7748	Sjp_0030920	-|
GO:0005856	cytoskeleton	cellular_component	0.28558	1	2	37	215	7748	Sjp_0014800,Sjp_0036510	-|-|
GO:0009163	nucleoside biosynthetic process	biological_process	0.28694	1	1	37	59	7748	Sjp_0122570	-|
GO:0042455	ribonucleoside biosynthetic process	biological_process	0.28694	1	1	37	59	7748	Sjp_0122570	-|
GO:0006952	defense response	biological_process	0.28755	1	1	37	59	7748	Sjp_0036510	-|
GO:0004553	hydrolase activity, hydrolyzing O-glycosyl compounds	molecular_function	0.28773	1	1	37	74	7748	Sjp_0110090	LDHA-PROV|
GO:0015631	tubulin binding	molecular_function	0.28926	1	1	37	71	7748	Sjp_0036510	-|
GO:1901659	glycosyl compound biosynthetic process	biological_process	0.29216	1	1	37	60	7748	Sjp_0122570	-|
GO:0006914	autophagy	biological_process	0.29267	1	1	37	77	7748	Sjp_0036510	-|
GO:0016787	hydrolase activity	molecular_function	0.29798	1	7	37	1262	7748	Sjp_0110090,Sjp_0110420,Sjp_0049310,Sjp_0089730,Sjp_0036510,Sjp_0014800,Sjp_0116470	LDHA-PROV|-|-|-|-|-|-|
GO:0016798	hydrolase activity, acting on glycosyl bonds	molecular_function	0.30088	1	1	37	78	7748	Sjp_0110090	LDHA-PROV|
GO:0044265	cellular macromolecule catabolic process	biological_process	0.30119	1	1	37	81	7748	Sjp_0118730	-|
GO:0042278	purine nucleoside metabolic process	biological_process	0.30224	1	1	37	68	7748	Sjp_0122570	-|
GO:0046128	purine ribonucleoside metabolic process	biological_process	0.30224	1	1	37	68	7748	Sjp_0122570	-|
GO:0009152	purine ribonucleotide biosynthetic process	biological_process	0.31169	1	1	37	67	7748	Sjp_0122570	-|
GO:0006366	transcription from RNA polymerase II promoter	biological_process	0.31248	1	1	37	84	7748	Sjp_0052030	-|
GO:0009260	ribonucleotide biosynthetic process	biological_process	0.3135	1	1	37	68	7748	Sjp_0122570	-|
GO:0046390	ribose phosphate biosynthetic process	biological_process	0.3135	1	1	37	68	7748	Sjp_0122570	-|
GO:0009119	ribonucleoside metabolic process	biological_process	0.31615	1	1	37	72	7748	Sjp_0122570	-|
GO:0006164	purine nucleotide biosynthetic process	biological_process	0.32199	1	1	37	69	7748	Sjp_0122570	-|
GO:0016791	phosphatase activity	molecular_function	0.32366	1	1	37	103	7748	Sjp_0110420	-|
GO:0005261	cation channel activity	molecular_function	0.32806	1	1	37	74	7748	Sjp_0066190	-|
GO:0004175	endopeptidase activity	molecular_function	0.3296	1	2	37	260	7748	Sjp_0116470,Sjp_0049310	-|-|
GO:0072522	purine-containing compound biosynthetic process	biological_process	0.33006	1	1	37	71	7748	Sjp_0122570	-|
GO:0007156	homophilic cell adhesion	biological_process	0.33324	1	1	37	77	7748	Sjp_0088090	-|
GO:0050662	coenzyme binding	molecular_function	0.33485	1	1	37	100	7748	Sjp_0110090	LDHA-PROV|
GO:0003774	motor activity	molecular_function	0.33541	1	1	37	86	7748	Sjp_0014800	-|
GO:0044255	cellular lipid metabolic process	biological_process	0.33819	1	1	37	99	7748	Sjp_0110420	-|
GO:0009150	purine ribonucleotide metabolic process	biological_process	0.33992	1	1	37	80	7748	Sjp_0122570	-|
GO:0009259	ribonucleotide metabolic process	biological_process	0.34165	1	1	37	81	7748	Sjp_0122570	-|
GO:0019693	ribose phosphate metabolic process	biological_process	0.34165	1	1	37	81	7748	Sjp_0122570	-|
GO:0016337	cell-cell adhesion	biological_process	0.34229	1	1	37	81	7748	Sjp_0088090	-|
GO:0046907	intracellular transport	biological_process	0.34595	1	2	37	293	7748	Sjp_0052030,Sjp_0036510	-|-|
GO:0006397	mRNA processing	biological_process	0.3462	1	1	37	93	7748	Sjp_0115250	-|
GO:0019028	viral capsid	cellular_component	0.35563	1	1	37	90	7748	Sjp_0129480	-|
GO:0048523	negative regulation of cellular process	biological_process	0.35746	1	1	37	82	7748	Sjp_0102610	-|
GO:0006812	cation transport	biological_process	0.35903	1	2	37	260	7748	Sjp_0036510,Sjp_0122570	-|-|
GO:0006139	nucleobase-containing compound metabolic process	biological_process	0.366	1	8	37	1491	7748	Sjp_0052030,Sjp_0115250,Sjp_0110420,Sjp_0081500,Sjp_0036510,Sjp_0118730,Sjp_0122570,Sjp_0102610	-|-|-|-|-|-|-|-|
GO:0046983	protein dimerization activity	molecular_function	0.36789	1	1	37	102	7748	Sjp_0036510	-|
GO:0006399	tRNA metabolic process	biological_process	0.36793	1	1	37	112	7748	Sjp_0081500	-|
GO:0005875	microtubule associated complex	cellular_component	0.36884	1	1	37	72	7748	Sjp_0014800	-|
GO:0006163	purine nucleotide metabolic process	biological_process	0.36919	1	1	37	88	7748	Sjp_0122570	-|
GO:0022402	cell cycle process	biological_process	0.3697	1	1	37	97	7748	Sjp_0036510	-|
GO:0072521	purine-containing compound metabolic process	biological_process	0.37671	1	1	37	90	7748	Sjp_0122570	-|
GO:0009116	nucleoside metabolic process	biological_process	0.37741	1	1	37	93	7748	Sjp_0122570	-|
GO:0048519	negative regulation of biological process	biological_process	0.3775	1	1	37	87	7748	Sjp_0102610	-|
GO:1901657	glycosyl compound metabolic process	biological_process	0.38198	1	1	37	94	7748	Sjp_0122570	-|
GO:0016071	mRNA metabolic process	biological_process	0.38305	1	1	37	106	7748	Sjp_0115250	-|
GO:0007010	cytoskeleton organization	biological_process	0.38823	1	1	37	114	7748	Sjp_0036510	-|
GO:0009165	nucleotide biosynthetic process	biological_process	0.39189	1	1	37	95	7748	Sjp_0122570	-|
GO:1901293	nucleoside phosphate biosynthetic process	biological_process	0.39189	1	1	37	95	7748	Sjp_0122570	-|
GO:0003824	catalytic activity	molecular_function	0.39623	1	14	37	2872	7748	Sjp_0081500,Sjp_0036510,Sjp_0130260,Sjp_0105080,Sjp_0116470,Sjp_0110090,Sjp_0049310,Sjp_0130060,Sjp_0118730,Sjp_0014800,Sjp_0086850,Sjp_0110420,Sjp_0125510,Sjp_0089730	-|-|-|-|-|LDHA-PROV|-|-|-|-|-|-|COX2|-|
GO:0006928	cellular component movement	biological_process	0.40117	1	1	37	111	7748	Sjp_0014800	-|
GO:0051649	establishment of localization in cell	biological_process	0.40236	1	2	37	333	7748	Sjp_0036510,Sjp_0052030	-|-|
GO:0006725	cellular aromatic compound metabolic process	biological_process	0.40674	1	8	37	1544	7748	Sjp_0052030,Sjp_0115250,Sjp_0110420,Sjp_0118730,Sjp_0102610,Sjp_0122570,Sjp_0036510,Sjp_0081500	-|-|-|-|-|-|-|-|
GO:0004518	nuclease activity	molecular_function	0.4076	1	1	37	121	7748	Sjp_0036510	-|
GO:0046483	heterocycle metabolic process	biological_process	0.40773	1	8	37	1548	7748	Sjp_0081500,Sjp_0036510,Sjp_0118730,Sjp_0102610,Sjp_0122570,Sjp_0115250,Sjp_0052030,Sjp_0110420	-|-|-|-|-|-|-|-|
GO:0019538	protein metabolic process	biological_process	0.40851	1	6	37	1101	7748	Sjp_0116470,Sjp_0036510,Sjp_0081500,Sjp_0118730,Sjp_0110420,Sjp_0049310	-|-|-|-|-|-|
GO:0090304	nucleic acid metabolic process	biological_process	0.41058	1	7	37	1347	7748	Sjp_0102610,Sjp_0110420,Sjp_0052030,Sjp_0115250,Sjp_0118730,Sjp_0036510,Sjp_0081500	-|-|-|-|-|-|-|
GO:0008168	methyltransferase activity	molecular_function	0.41129	1	1	37	118	7748	Sjp_0118730	-|
GO:1901360	organic cyclic compound metabolic process	biological_process	0.4161	1	8	37	1558	7748	Sjp_0036510,Sjp_0081500,Sjp_0102610,Sjp_0122570,Sjp_0118730,Sjp_0110420,Sjp_0115250,Sjp_0052030	-|-|-|-|-|-|-|-|
GO:0051716	cellular response to stimulus	biological_process	0.4164	1	5	37	892	7748	Sjp_0110420,Sjp_0102610,Sjp_0118730,Sjp_0030920,Sjp_0121450	-|-|-|-|-|
GO:0005654	nucleoplasm	cellular_component	0.41657	1	1	37	113	7748	Sjp_0052030	-|
GO:0044451	nucleoplasm part	cellular_component	0.41657	1	1	37	113	7748	Sjp_0052030	-|
GO:0005886	plasma membrane	cellular_component	0.41863	1	1	37	113	7748	Sjp_0036510	-|
GO:0003676	nucleic acid binding	molecular_function	0.41894	1	7	37	1311	7748	Sjp_0110420,Sjp_0115250,Sjp_0118730,Sjp_0036510,Sjp_0039570,Sjp_0122230,Sjp_0121450	-|-|-|-|-|-|-|
GO:0016741	transferase activity, transferring one-carbon groups	molecular_function	0.42044	1	1	37	122	7748	Sjp_0118730	-|
GO:0042578	phosphoric ester hydrolase activity	molecular_function	0.42301	1	1	37	144	7748	Sjp_0110420	-|
GO:0006520	cellular amino acid metabolic process	biological_process	0.42332	1	1	37	131	7748	Sjp_0081500	-|
GO:0034641	cellular nitrogen compound metabolic process	biological_process	0.42619	1	8	37	1571	7748	Sjp_0110420,Sjp_0052030,Sjp_0115250,Sjp_0102610,Sjp_0122570,Sjp_0118730,Sjp_0081500,Sjp_0036510	-|-|-|-|-|-|-|-|
GO:0048037	cofactor binding	molecular_function	0.42669	1	1	37	134	7748	Sjp_0110090	LDHA-PROV|
GO:0044763	single-organism cellular process	biological_process	0.42966	1	11	37	2168	7748	Sjp_0110420,Sjp_0030920,Sjp_0052030,Sjp_0088090,Sjp_0014800,Sjp_0122570,Sjp_0102610,Sjp_0118730,Sjp_0036510,Sjp_0116470,Sjp_0121450	-|-|-|-|-|-|-|-|-|-|-|
GO:0043168	anion binding	molecular_function	0.43635	1	5	37	1059	7748	Sjp_0081500,Sjp_0077960,Sjp_0113480,Sjp_0119040,Sjp_0074910	-|-|-|-|-|
GO:0019031	viral envelope	cellular_component	0.43755	1	1	37	113	7748	Sjp_0115250	-|
GO:0036338	viral membrane	cellular_component	0.43755	1	1	37	113	7748	Sjp_0115250	-|
GO:0008152	metabolic process	biological_process	0.44023	1	16	37	3259	7748	Sjp_0042990,Sjp_0115250,Sjp_0052030,Sjp_0086850,Sjp_0066190,Sjp_0110090,Sjp_0130060,Sjp_0036510,Sjp_0081500,Sjp_0110420,Sjp_0102610,Sjp_0122570,Sjp_0049310,Sjp_0118730,Sjp_0130260,Sjp_0116470	EC-SOD|-|-|-|-|LDHA-PROV|-|-|-|-|-|-|-|-|-|-|
GO:0006629	lipid metabolic process	biological_process	0.44529	1	1	37	146	7748	Sjp_0110420	-|
GO:0006461	protein complex assembly	biological_process	0.44557	1	1	37	127	7748	Sjp_0036510	-|
GO:0070271	protein complex biogenesis	biological_process	0.44557	1	1	37	127	7748	Sjp_0036510	-|
GO:0070011	peptidase activity, acting on L-amino acid peptides	molecular_function	0.45007	1	2	37	338	7748	Sjp_0116470,Sjp_0049310	-|-|
GO:0016032	viral process	biological_process	0.45653	1	1	37	128	7748	Sjp_0066190	-|
GO:0044281	small molecule metabolic process	biological_process	0.45962	1	2	37	342	7748	Sjp_0122570,Sjp_0081500	-|-|
GO:0051641	cellular localization	biological_process	0.46254	1	2	37	370	7748	Sjp_0052030,Sjp_0036510	-|-|
GO:0009117	nucleotide metabolic process	biological_process	0.46285	1	1	37	124	7748	Sjp_0122570	-|
GO:0006753	nucleoside phosphate metabolic process	biological_process	0.46779	1	1	37	125	7748	Sjp_0122570	-|
GO:0044699	single-organism process	biological_process	0.47384	1	12	37	2438	7748	Sjp_0030920,Sjp_0052030,Sjp_0088090,Sjp_0110420,Sjp_0014800,Sjp_0118730,Sjp_0122570,Sjp_0110090,Sjp_0102610,Sjp_0121450,Sjp_0116470,Sjp_0036510	-|-|-|-|-|-|-|LDHA-PROV|-|-|-|-|
GO:0016874	ligase activity	molecular_function	0.47542	1	1	37	155	7748	Sjp_0081500	-|
GO:0019752	carboxylic acid metabolic process	biological_process	0.47763	1	1	37	156	7748	Sjp_0081500	-|
GO:0034660	ncRNA metabolic process	biological_process	0.47859	1	1	37	147	7748	Sjp_0081500	-|
GO:0005575	cellular_component	cellular_component	0.48309	1	18	37	3581	7748	Sjp_0042680,Sjp_0036510,Sjp_0130060,Sjp_0066190,Sjp_0110090,Sjp_0086850,Sjp_0030920,Sjp_0052030,Sjp_0115250,Sjp_0125510,Sjp_0129480,Sjp_0116470,Sjp_0058310,Sjp_0130260,Sjp_0102610,Sjp_0122570,Sjp_0014800,Sjp_0088090	-|-|-|-|LDHA-PROV|-|-|-|-|COX2|-|-|-|-|-|-|-|-|
GO:0006807	nitrogen compound metabolic process	biological_process	0.48367	1	8	37	1653	7748	Sjp_0052030,Sjp_0115250,Sjp_0110420,Sjp_0118730,Sjp_0102610,Sjp_0122570,Sjp_0081500,Sjp_0036510	-|-|-|-|-|-|-|-|
GO:0043436	oxoacid metabolic process	biological_process	0.48576	1	1	37	161	7748	Sjp_0081500	-|
GO:0006082	organic acid metabolic process	biological_process	0.48727	1	1	37	162	7748	Sjp_0081500	-|
GO:0071822	protein complex subunit organization	biological_process	0.49156	1	1	37	143	7748	Sjp_0036510	-|
GO:0008233	peptidase activity	molecular_function	0.49168	1	2	37	359	7748	Sjp_0049310,Sjp_0116470	-|-|
GO:0044764	multi-organism cellular process	biological_process	0.49343	1	1	37	147	7748	Sjp_0066190	-|
GO:0044403	symbiosis, encompassing mutualism through parasitism	biological_process	0.50583	1	1	37	148	7748	Sjp_0066190	-|
GO:0044419	interspecies interaction between organisms	biological_process	0.50583	1	1	37	148	7748	Sjp_0066190	-|
GO:1901564	organonitrogen compound metabolic process	biological_process	0.50682	1	2	37	370	7748	Sjp_0122570,Sjp_0081500	-|-|
GO:0055086	nucleobase-containing small molecule metabolic process	biological_process	0.50932	1	1	37	143	7748	Sjp_0122570	-|
GO:0065003	macromolecular complex assembly	biological_process	0.51048	1	1	37	145	7748	Sjp_0036510	-|
GO:0031981	nuclear lumen	cellular_component	0.52656	1	1	37	160	7748	Sjp_0052030	-|
GO:0090407	organophosphate biosynthetic process	biological_process	0.5306	1	1	37	152	7748	Sjp_0122570	-|
GO:0016192	vesicle-mediated transport	biological_process	0.53406	1	1	37	186	7748	Sjp_0036510	-|
GO:0055085	transmembrane transport	biological_process	0.54511	1	2	37	405	7748	Sjp_0036510,Sjp_0122570	-|-|
GO:0071944	cell periphery	cellular_component	0.54576	1	1	37	168	7748	Sjp_0036510	-|
GO:0043933	macromolecular complex subunit organization	biological_process	0.55122	1	1	37	161	7748	Sjp_0036510	-|
GO:0044237	cellular metabolic process	biological_process	0.55137	1	12	37	2566	7748	Sjp_0130260,Sjp_0036510,Sjp_0081500,Sjp_0118730,Sjp_0130060,Sjp_0102610,Sjp_0066190,Sjp_0122570,Sjp_0052030,Sjp_0115250,Sjp_0042990,Sjp_0110420	-|-|-|-|-|-|-|-|-|-|EC-SOD|-|
GO:0043233	organelle lumen	cellular_component	0.555	1	1	37	171	7748	Sjp_0052030	-|
GO:0070013	intracellular organelle lumen	cellular_component	0.555	1	1	37	171	7748	Sjp_0052030	-|
GO:0031974	membrane-enclosed lumen	cellular_component	0.55765	1	1	37	173	7748	Sjp_0052030	-|
GO:1901137	carbohydrate derivative biosynthetic process	biological_process	0.5679	1	1	37	167	7748	Sjp_0122570	-|
GO:0005634	nucleus	cellular_component	0.57756	1	3	37	657	7748	Sjp_0102610,Sjp_0115250,Sjp_0052030	-|-|-|
GO:0006811	ion transport	biological_process	0.58882	1	2	37	419	7748	Sjp_0036510,Sjp_0122570	-|-|
GO:0044267	cellular protein metabolic process	biological_process	0.59754	1	4	37	866	7748	Sjp_0118730,Sjp_0110420,Sjp_0036510,Sjp_0081500	-|-|-|-|
GO:0006886	intracellular protein transport	biological_process	0.60015	1	1	37	223	7748	Sjp_0036510	-|
GO:0005975	carbohydrate metabolic process	biological_process	0.60961	1	1	37	202	7748	Sjp_0110090	LDHA-PROV|
GO:0006396	RNA processing	biological_process	0.61764	1	1	37	214	7748	Sjp_0115250	-|
GO:0022607	cellular component assembly	biological_process	0.61773	1	1	37	202	7748	Sjp_0036510	-|
GO:0005216	ion channel activity	molecular_function	0.6201	1	1	37	198	7748	Sjp_0066190	-|
GO:0015267	channel activity	molecular_function	0.6201	1	1	37	198	7748	Sjp_0066190	-|
GO:0022803	passive transmembrane transporter activity	molecular_function	0.6201	1	1	37	198	7748	Sjp_0066190	-|
GO:0022838	substrate-specific channel activity	molecular_function	0.6201	1	1	37	198	7748	Sjp_0066190	-|
GO:1901566	organonitrogen compound biosynthetic process	biological_process	0.63286	1	1	37	209	7748	Sjp_0122570	-|
GO:0044446	intracellular organelle part	cellular_component	0.64057	1	3	37	675	7748	Sjp_0052030,Sjp_0014800,Sjp_0036510	-|-|-|
GO:0008270	zinc ion binding	molecular_function	0.64212	1	2	37	477	7748	Sjp_0039570,Sjp_0110420	-|-|
GO:0044422	organelle part	cellular_component	0.64617	1	3	37	681	7748	Sjp_0014800,Sjp_0036510,Sjp_0052030	-|-|-|
GO:0043227	membrane-bounded organelle	cellular_component	0.65246	1	4	37	961	7748	Sjp_0102610,Sjp_0052030,Sjp_0115250,Sjp_0036510	-|-|-|-|
GO:0043231	intracellular membrane-bounded organelle	cellular_component	0.65246	1	4	37	961	7748	Sjp_0036510,Sjp_0102610,Sjp_0052030,Sjp_0115250	-|-|-|-|
GO:0043170	macromolecule metabolic process	biological_process	0.65705	1	10	37	2313	7748	Sjp_0110420,Sjp_0115250,Sjp_0052030,Sjp_0066190,Sjp_0102610,Sjp_0049310,Sjp_0118730,Sjp_0036510,Sjp_0081500,Sjp_0116470	-|-|-|-|-|-|-|-|-|-|
GO:1901135	carbohydrate derivative metabolic process	biological_process	0.65908	1	1	37	225	7748	Sjp_0122570	-|
GO:0034613	cellular protein localization	biological_process	0.66612	1	1	37	261	7748	Sjp_0036510	-|
GO:0070727	cellular macromolecule localization	biological_process	0.66612	1	1	37	261	7748	Sjp_0036510	-|
GO:0016020	membrane	cellular_component	0.66837	1	9	37	2057	7748	Sjp_0086850,Sjp_0125510,Sjp_0088090,Sjp_0116470,Sjp_0130260,Sjp_0036510,Sjp_0130060,Sjp_0122570,Sjp_0110090	-|COX2|-|-|-|-|-|-|LDHA-PROV|
GO:0071704	organic substance metabolic process	biological_process	0.66909	1	12	37	2782	7748	Sjp_0118730,Sjp_0049310,Sjp_0066190,Sjp_0110090,Sjp_0122570,Sjp_0102610,Sjp_0116470,Sjp_0081500,Sjp_0036510,Sjp_0115250,Sjp_0052030,Sjp_0110420	-|-|-|LDHA-PROV|-|-|-|-|-|-|-|-|
GO:0015031	protein transport	biological_process	0.671	1	1	37	269	7748	Sjp_0036510	-|
GO:0045184	establishment of protein localization	biological_process	0.672	1	1	37	270	7748	Sjp_0036510	-|
GO:0043234	protein complex	cellular_component	0.68269	1	3	37	727	7748	Sjp_0014800,Sjp_0036510,Sjp_0052030	-|-|-|
GO:0006796	phosphate-containing compound metabolic process	biological_process	0.69216	1	2	37	568	7748	Sjp_0110420,Sjp_0122570	-|-|
GO:0006793	phosphorus metabolic process	biological_process	0.69568	1	2	37	572	7748	Sjp_0110420,Sjp_0122570	-|-|
GO:0006996	organelle organization	biological_process	0.70327	1	1	37	274	7748	Sjp_0036510	-|
GO:0044428	nuclear part	cellular_component	0.70333	1	1	37	252	7748	Sjp_0052030	-|
GO:0044085	cellular component biogenesis	biological_process	0.71537	1	1	37	257	7748	Sjp_0036510	-|
GO:0008104	protein localization	biological_process	0.72287	1	1	37	305	7748	Sjp_0036510	-|
GO:0008150	biological_process	biological_process	0.72463	1	23	37	5106	7748	Sjp_0042990,Sjp_0030920,Sjp_0052030,Sjp_0115250,Sjp_0086850,Sjp_0130060,Sjp_0066190,Sjp_0110090,Sjp_0042680,Sjp_0081500,Sjp_0036510,Sjp_0121450,Sjp_0110420,Sjp_0088090,Sjp_0014800,Sjp_0049310,Sjp_0102610,Sjp_0122570,Sjp_0118730,Sjp_0132660,Sjp_0058310,Sjp_0116470,Sjp_0130260	EC-SOD|-|-|-|-|-|-|LDHA-PROV|-|-|-|-|-|-|-|-|-|-|-|-|-|-|-|
GO:0043228	non-membrane-bounded organelle	cellular_component	0.73026	1	2	37	468	7748	Sjp_0036510,Sjp_0014800	-|-|
GO:0043232	intracellular non-membrane-bounded organelle	cellular_component	0.73026	1	2	37	468	7748	Sjp_0014800,Sjp_0036510	-|-|
GO:0044238	primary metabolic process	biological_process	0.73725	1	11	37	2680	7748	Sjp_0081500,Sjp_0036510,Sjp_0116470,Sjp_0049310,Sjp_0102610,Sjp_0122570,Sjp_0110090,Sjp_0118730,Sjp_0110420,Sjp_0115250,Sjp_0052030	-|-|-|-|-|-|LDHA-PROV|-|-|-|-|
GO:0044765	single-organism transport	biological_process	0.74259	1	3	37	838	7748	Sjp_0036510,Sjp_0122570,Sjp_0110090	-|-|LDHA-PROV|
GO:0004872	receptor activity	molecular_function	0.75434	1	1	37	236	7748	Sjp_0086850	-|
GO:0006810	transport	biological_process	0.75536	1	4	37	1139	7748	Sjp_0052030,Sjp_0122570,Sjp_0110090,Sjp_0036510	-|-|LDHA-PROV|-|
GO:0051234	establishment of localization	biological_process	0.75579	1	4	37	1140	7748	Sjp_0110090,Sjp_0122570,Sjp_0052030,Sjp_0036510	LDHA-PROV|-|-|-|
GO:0006412	translation	biological_process	0.76311	1	1	37	228	7748	Sjp_0081500	-|
GO:0016021	integral to membrane	cellular_component	0.76792	1	4	37	1058	7748	Sjp_0130060,Sjp_0036510,Sjp_0130260,Sjp_0086850	-|-|-|-|
GO:0031224	intrinsic to membrane	cellular_component	0.76875	1	4	37	1059	7748	Sjp_0036510,Sjp_0086850,Sjp_0130260,Sjp_0130060	-|-|-|-|
GO:0005515	protein binding	molecular_function	0.77891	1	7	37	2014	7748	Sjp_0036510,Sjp_0042680,Sjp_0130040,Sjp_0117620,Sjp_0052030,Sjp_0119140,Sjp_0118730	-|-|-|-|-|-|-|
GO:0003677	DNA binding	molecular_function	0.78065	1	3	37	831	7748	Sjp_0121450,Sjp_0110420,Sjp_0118730	-|-|-|
GO:0044260	cellular macromolecule metabolic process	biological_process	0.78313	1	8	37	2077	7748	Sjp_0110420,Sjp_0052030,Sjp_0115250,Sjp_0066190,Sjp_0102610,Sjp_0118730,Sjp_0081500,Sjp_0036510	-|-|-|-|-|-|-|-|
GO:0043229	intracellular organelle	cellular_component	0.78413	1	5	37	1300	7748	Sjp_0036510,Sjp_0014800,Sjp_0102610,Sjp_0115250,Sjp_0052030	-|-|-|-|-|
GO:0043226	organelle	cellular_component	0.78452	1	5	37	1301	7748	Sjp_0102610,Sjp_0115250,Sjp_0052030,Sjp_0014800,Sjp_0036510	-|-|-|-|-|
GO:0031323	regulation of cellular metabolic process	biological_process	0.79078	1	2	37	638	7748	Sjp_0036510,Sjp_0102610	-|-|
GO:0030529	ribonucleoprotein complex	cellular_component	0.7918	1	1	37	235	7748	Sjp_0036510	-|
GO:0051179	localization	biological_process	0.79205	1	4	37	1198	7748	Sjp_0122570,Sjp_0110090,Sjp_0052030,Sjp_0036510	-|LDHA-PROV|-|-|
GO:0000166	nucleotide binding	molecular_function	0.80363	1	3	37	1029	7748	Sjp_0081500,Sjp_0119040,Sjp_0110090	-|-|LDHA-PROV|
GO:1901265	nucleoside phosphate binding	molecular_function	0.80363	1	3	37	1029	7748	Sjp_0119040,Sjp_0081500,Sjp_0110090	-|-|LDHA-PROV|
GO:0036094	small molecule binding	molecular_function	0.80821	1	3	37	1039	7748	Sjp_0110090,Sjp_0119040,Sjp_0081500	LDHA-PROV|-|-|
GO:0005198	structural molecule activity	molecular_function	0.81249	1	1	37	300	7748	Sjp_0036510	-|
GO:0019222	regulation of metabolic process	biological_process	0.81516	1	2	37	674	7748	Sjp_0036510,Sjp_0102610	-|-|
GO:0044249	cellular biosynthetic process	biological_process	0.81792	1	5	37	1369	7748	Sjp_0036510,Sjp_0081500,Sjp_0052030,Sjp_0102610,Sjp_0122570	-|-|-|-|-|
GO:0009987	cellular process	biological_process	0.8247	1	17	37	4109	7748	Sjp_0014800,Sjp_0110420,Sjp_0088090,Sjp_0116470,Sjp_0130260,Sjp_0122570,Sjp_0102610,Sjp_0118730,Sjp_0042990,Sjp_0030920,Sjp_0115250,Sjp_0052030,Sjp_0081500,Sjp_0036510,Sjp_0121450,Sjp_0130060,Sjp_0066190	-|-|-|-|-|-|-|-|EC-SOD|-|-|-|-|-|-|-|-|
GO:0034645	cellular macromolecule biosynthetic process	biological_process	0.82503	1	4	37	1136	7748	Sjp_0036510,Sjp_0081500,Sjp_0102610,Sjp_0052030	-|-|-|-|
GO:0017111	nucleoside-triphosphatase activity	molecular_function	0.8271	1	1	37	395	7748	Sjp_0014800	-|
GO:0005524	ATP binding	molecular_function	0.82925	1	2	37	785	7748	Sjp_0119040,Sjp_0081500	-|-|
GO:0016462	pyrophosphatase activity	molecular_function	0.82946	1	1	37	399	7748	Sjp_0014800	-|
GO:0032559	adenyl ribonucleotide binding	molecular_function	0.82996	1	2	37	787	7748	Sjp_0081500,Sjp_0119040	-|-|
GO:1901576	organic substance biosynthetic process	biological_process	0.83169	1	5	37	1399	7748	Sjp_0081500,Sjp_0036510,Sjp_0052030,Sjp_0122570,Sjp_0102610	-|-|-|-|-|
GO:0009059	macromolecule biosynthetic process	biological_process	0.83263	1	4	37	1153	7748	Sjp_0052030,Sjp_0102610,Sjp_0036510,Sjp_0081500	-|-|-|-|
GO:0030554	adenyl nucleotide binding	molecular_function	0.83437	1	2	37	793	7748	Sjp_0119040,Sjp_0081500	-|-|
GO:0016818	hydrolase activity, acting on acid anhydrides, in phosphorus-containing anhydrides	molecular_function	0.83484	1	1	37	409	7748	Sjp_0014800	-|
GO:0009058	biosynthetic process	biological_process	0.84532	1	5	37	1433	7748	Sjp_0122570,Sjp_0102610,Sjp_0052030,Sjp_0081500,Sjp_0036510	-|-|-|-|-|
GO:0016817	hydrolase activity, acting on acid anhydrides	molecular_function	0.84834	1	1	37	433	7748	Sjp_0014800	-|
GO:0016070	RNA metabolic process	biological_process	0.85074	1	3	37	1013	7748	Sjp_0081500,Sjp_0115250,Sjp_0052030	-|-|-|
GO:0016043	cellular component organization	biological_process	0.86596	1	1	37	438	7748	Sjp_0036510	-|
GO:0044425	membrane part	cellular_component	0.87887	1	4	37	1274	7748	Sjp_0130060,Sjp_0036510,Sjp_0130260,Sjp_0086850	-|-|-|-|
GO:0032991	macromolecular complex	cellular_component	0.88167	1	3	37	941	7748	Sjp_0052030,Sjp_0036510,Sjp_0014800	-|-|-|
GO:0006464	cellular protein modification process	biological_process	0.89362	1	1	37	537	7748	Sjp_0110420	-|
GO:0036211	protein modification process	biological_process	0.89362	1	1	37	537	7748	Sjp_0110420	-|
GO:0035639	purine ribonucleoside triphosphate binding	molecular_function	0.8953	1	2	37	910	7748	Sjp_0081500,Sjp_0119040	-|-|
GO:0005737	cytoplasm	cellular_component	0.89538	1	2	37	731	7748	Sjp_0036510,Sjp_0115250	-|-|
GO:0001883	purine nucleoside binding	molecular_function	0.89576	1	2	37	912	7748	Sjp_0119040,Sjp_0081500	-|-|
GO:0032549	ribonucleoside binding	molecular_function	0.89576	1	2	37	912	7748	Sjp_0119040,Sjp_0081500	-|-|
GO:0032550	purine ribonucleoside binding	molecular_function	0.89576	1	2	37	912	7748	Sjp_0119040,Sjp_0081500	-|-|
GO:0032555	purine ribonucleotide binding	molecular_function	0.89576	1	2	37	912	7748	Sjp_0081500,Sjp_0119040	-|-|
GO:0001882	nucleoside binding	molecular_function	0.89677	1	2	37	914	7748	Sjp_0119040,Sjp_0081500	-|-|
GO:0032553	ribonucleotide binding	molecular_function	0.89703	1	2	37	917	7748	Sjp_0081500,Sjp_0119040	-|-|
GO:0071840	cellular component organization or biogenesis	biological_process	0.90001	1	1	37	493	7748	Sjp_0036510	-|
GO:0017076	purine nucleotide binding	molecular_function	0.90173	1	2	37	923	7748	Sjp_0119040,Sjp_0081500	-|-|
GO:0034654	nucleobase-containing compound biosynthetic process	biological_process	0.91346	1	2	37	841	7748	Sjp_0122570,Sjp_0052030	-|-|
GO:0043412	macromolecule modification	biological_process	0.91403	1	1	37	581	7748	Sjp_0110420	-|
GO:0044424	intracellular part	cellular_component	0.91525	1	5	37	1615	7748	Sjp_0102610,Sjp_0115250,Sjp_0052030,Sjp_0036510,Sjp_0014800	-|-|-|-|-|
GO:0050794	regulation of cellular process	biological_process	0.92337	1	4	37	1418	7748	Sjp_0030920,Sjp_0102610,Sjp_0121450,Sjp_0036510	-|-|-|-|
GO:0019438	aromatic compound biosynthetic process	biological_process	0.92801	1	2	37	887	7748	Sjp_0052030,Sjp_0122570	-|-|
GO:0044271	cellular nitrogen compound biosynthetic process	biological_process	0.92956	1	2	37	897	7748	Sjp_0052030,Sjp_0122570	-|-|
GO:0018130	heterocycle biosynthetic process	biological_process	0.93055	1	2	37	900	7748	Sjp_0052030,Sjp_0122570	-|-|
GO:0005622	intracellular	cellular_component	0.93224	1	5	37	1687	7748	Sjp_0052030,Sjp_0115250,Sjp_0102610,Sjp_0036510,Sjp_0014800	-|-|-|-|-|
GO:1901362	organic cyclic compound biosynthetic process	biological_process	0.93248	1	2	37	906	7748	Sjp_0122570,Sjp_0052030	-|-|
GO:0050789	regulation of biological process	biological_process	0.93309	1	4	37	1458	7748	Sjp_0121450,Sjp_0036510,Sjp_0030920,Sjp_0102610	-|-|-|-|
GO:0009889	regulation of biosynthetic process	biological_process	0.93638	1	1	37	589	7748	Sjp_0102610	-|
GO:0010556	regulation of macromolecule biosynthetic process	biological_process	0.93638	1	1	37	589	7748	Sjp_0102610	-|
GO:0031326	regulation of cellular biosynthetic process	biological_process	0.93638	1	1	37	589	7748	Sjp_0102610	-|
GO:2000112	regulation of cellular macromolecule biosynthetic process	biological_process	0.93638	1	1	37	589	7748	Sjp_0102610	-|
GO:0019219	regulation of nucleobase-containing compound metabolic process	biological_process	0.93684	1	1	37	596	7748	Sjp_0102610	-|
GO:0051171	regulation of nitrogen compound metabolic process	biological_process	0.93684	1	1	37	596	7748	Sjp_0102610	-|
GO:0010467	gene expression	biological_process	0.93741	1	3	37	1164	7748	Sjp_0052030,Sjp_0115250,Sjp_0081500	-|-|-|
GO:0080090	regulation of primary metabolic process	biological_process	0.94305	1	1	37	617	7748	Sjp_0102610	-|
GO:0060255	regulation of macromolecule metabolic process	biological_process	0.94323	1	1	37	617	7748	Sjp_0102610	-|
GO:0065007	biological regulation	biological_process	0.94492	1	4	37	1518	7748	Sjp_0102610,Sjp_0030920,Sjp_0036510,Sjp_0121450	-|-|-|-|
GO:0005623	cell	cellular_component	0.95583	1	5	37	1812	7748	Sjp_0102610,Sjp_0115250,Sjp_0052030,Sjp_0014800,Sjp_0036510	-|-|-|-|-|
GO:0044464	cell part	cellular_component	0.95583	1	5	37	1812	7748	Sjp_0115250,Sjp_0052030,Sjp_0102610,Sjp_0014800,Sjp_0036510	-|-|-|-|-|
GO:0044444	cytoplasmic part	cellular_component	0.95617	1	1	37	574	7748	Sjp_0036510	-|
GO:0006351	transcription, DNA-dependent	biological_process	0.97077	1	1	37	735	7748	Sjp_0052030	-|
GO:0032774	RNA biosynthetic process	biological_process	0.97233	1	1	37	745	7748	Sjp_0052030	-|
GO:0007165	signal transduction	biological_process	0.97377	1	1	37	720	7748	Sjp_0030920	-|
GO:0044700	single organism signaling	biological_process	0.9744	1	1	37	727	7748	Sjp_0030920	-|
GO:0023052	signaling	biological_process	0.97485	1	1	37	730	7748	Sjp_0030920	-|
GO:0007154	cell communication	biological_process	0.97703	1	1	37	752	7748	Sjp_0030920	-|
GO:0016740	transferase activity	molecular_function	0.99105	1	1	37	1031	7748	Sjp_0118730	-|

## Sheet: TOP20
Table S8. mRNA_S_M_vs_B_M.GO_Enrichment_result_TOP20
GO_accession	Description	Term_type	Over_represented_pValue	Corrected_pValue	CAD_item	CAD_list	Gene_names
GO:0055114	oxidation-reduction process	biological_process	0.008031	1	6	37	Sjp_0130260,Sjp_0042990,Sjp_0130060,Sjp_0122570,Sjp_0110090,Sjp_0110420
GO:0006950	response to stress	biological_process	0.014436	1	5	37	Sjp_0118730,Sjp_0110420,Sjp_0102610,Sjp_0121450,Sjp_0036510
GO:0006974	response to DNA damage stimulus	biological_process	0.0059217	1	4	37	Sjp_0121450,Sjp_0118730,Sjp_0110420,Sjp_0102610
GO:0033554	cellular response to stress	biological_process	0.0087587	1	4	37	Sjp_0118730,Sjp_0110420,Sjp_0102610,Sjp_0121450
GO:0009405	pathogenesis	biological_process	0.011654	1	3	37	Sjp_0036510,Sjp_0042680,Sjp_0058310
GO:0009060	aerobic respiration	biological_process	0.021495	1	2	37	Sjp_0130260,Sjp_0130060
GO:0044380	protein localization to cytoskeleton	biological_process	0.0092807	1	1	37	Sjp_0036510
GO:0071988	protein localization to spindle pole body	biological_process	0.0092807	1	1	37	Sjp_0036510
GO:0030474	spindle pole body duplication	biological_process	0.020214	1	1	37	Sjp_0036510
GO:0051300	spindle pole body organization	biological_process	0.020214	1	1	37	Sjp_0036510
GO:0008156	negative regulation of DNA replication	biological_process	0.024236	1	1	37	Sjp_0102610
GO:0045005	maintenance of fidelity involved in DNA-dependent DNA replication	biological_process	0.024236	1	1	37	Sjp_0102610
GO:0048478	replication fork protection	biological_process	0.024236	1	1	37	Sjp_0102610
GO:0051053	negative regulation of DNA metabolic process	biological_process	0.024236	1	1	37	Sjp_0102610
GO:0090329	regulation of DNA-dependent DNA replication	biological_process	0.024236	1	1	37	Sjp_0102610
GO:2000104	negative regulation of DNA-dependent DNA replication	biological_process	0.024236	1	1	37	Sjp_0102610
GO:0006801	superoxide metabolic process	biological_process	0.027163	1	1	37	Sjp_0042990
GO:0072593	reactive oxygen species metabolic process	biological_process	0.027163	1	1	37	Sjp_0042990
GO:0015774	polysaccharide transport	biological_process	0.03531	1	1	37	Sjp_0110090
GO:0033037	polysaccharide localization	biological_process	0.03531	1	1	37	Sjp_0110090
GO:0005576	extracellular region	cellular_component	0.062707	1	4	37	Sjp_0058310,Sjp_0042680,Sjp_0030920,Sjp_0066190
GO:0044421	extracellular region part	cellular_component	0.13613	1	2	37	Sjp_0030920,Sjp_0066190
GO:0000446	nucleoplasmic THO complex	cellular_component	0.015795	1	1	37	Sjp_0052030
GO:0005786	signal recognition particle, endoplasmic reticulum targeting	cellular_component	0.024383	1	1	37	Sjp_0036510
GO:0000347	THO complex	cellular_component	0.042001	1	1	37	Sjp_0052030
GO:0048500	signal recognition particle	cellular_component	0.045059	1	1	37	Sjp_0036510
GO:0017119	Golgi transport complex	cellular_component	0.057006	1	1	37	Sjp_0036510
GO:0033179	proton-transporting V-type ATPase, V0 domain	cellular_component	0.072919	1	1	37	Sjp_0036510
GO:0008023	transcription elongation factor complex	cellular_component	0.079875	1	1	37	Sjp_0052030
GO:0019013	viral nucleocapsid	cellular_component	0.080872	1	1	37	Sjp_0129480
GO:0033176	proton-transporting V-type ATPase complex	cellular_component	0.08873	1	1	37	Sjp_0036510
GO:0033644	host cell membrane	cellular_component	0.094907	1	1	37	Sjp_0066190
GO:0044218	other organism cell membrane	cellular_component	0.097554	1	1	37	Sjp_0066190
GO:0044279	other organism membrane	cellular_component	0.097554	1	1	37	Sjp_0066190
GO:0005882	intermediate filament	cellular_component	0.10876	1	1	37	Sjp_0036510
GO:0045111	intermediate filament cytoskeleton	cellular_component	0.10876	1	1	37	Sjp_0036510
GO:0030286	dynein complex	cellular_component	0.1095	1	1	37	Sjp_0014800
GO:0016272	prefoldin complex	cellular_component	0.11533	1	1	37	Sjp_0036510
GO:0005815	microtubule organizing center	cellular_component	0.12727	1	1	37	Sjp_0036510
GO:0033643	host cell part	cellular_component	0.1362	1	1	37	Sjp_0066190
GO:0046872	metal ion binding	molecular_function	0.0032413	1	12	37	Sjp_0130060,Sjp_0074910,Sjp_0130260,Sjp_0052030,Sjp_0125510,Sjp_0088090,Sjp_0030920,Sjp_0110420,Sjp_0042990,Sjp_0077960,Sjp_0039570,Sjp_0113480
GO:0043169	cation binding	molecular_function	0.0034667	1	12	37	Sjp_0130060,Sjp_0074910,Sjp_0130260,Sjp_0030920,Sjp_0052030,Sjp_0088090,Sjp_0125510,Sjp_0042990,Sjp_0110420,Sjp_0039570,Sjp_0113480,Sjp_0077960
GO:0022891	substrate-specific transmembrane transporter activity	molecular_function	0.015535	1	7	37	Sjp_0036510,Sjp_0130260,Sjp_0130060,Sjp_0122570,Sjp_0110090,Sjp_0066190,Sjp_0125510
GO:0022892	substrate-specific transporter activity	molecular_function	0.018356	1	7	37	Sjp_0125510,Sjp_0066190,Sjp_0110090,Sjp_0122570,Sjp_0130060,Sjp_0130260,Sjp_0036510
GO:0005509	calcium ion binding	molecular_function	0.0015656	1	6	37	Sjp_0077960,Sjp_0113480,Sjp_0074910,Sjp_0088090,Sjp_0052030,Sjp_0030920
GO:0008324	cation transmembrane transporter activity	molecular_function	0.010325	1	6	37	Sjp_0130260,Sjp_0036510,Sjp_0125510,Sjp_0066190,Sjp_0122570,Sjp_0130060
GO:0016491	oxidoreductase activity	molecular_function	0.017367	1	6	37	Sjp_0086850,Sjp_0130260,Sjp_0125510,Sjp_0130060,Sjp_0110420,Sjp_0110090
GO:0015078	hydrogen ion transmembrane transporter activity	molecular_function	0.0021887	1	5	37	Sjp_0036510,Sjp_0130260,Sjp_0122570,Sjp_0130060,Sjp_0125510
GO:0015077	monovalent inorganic cation transmembrane transporter activity	molecular_function	0.012348	1	5	37	Sjp_0130260,Sjp_0036510,Sjp_0125510,Sjp_0122570,Sjp_0130060
GO:0005544	calcium-dependent phospholipid binding	molecular_function	0.00032061	1	3	37	Sjp_0074910,Sjp_0113480,Sjp_0077960
GO:0005543	phospholipid binding	molecular_function	0.0017891	1	3	37	Sjp_0077960,Sjp_0113480,Sjp_0074910
GO:0008289	lipid binding	molecular_function	0.007892	1	3	37	Sjp_0077960,Sjp_0113480,Sjp_0074910
GO:0004129	cytochrome-c oxidase activity	molecular_function	0.0091477	1	3	37	Sjp_0130260,Sjp_0130060,Sjp_0125510
GO:0016675	oxidoreductase activity, acting on a heme group of donors	molecular_function	0.0091477	1	3	37	Sjp_0130260,Sjp_0125510,Sjp_0130060
GO:0016676	oxidoreductase activity, acting on a heme group of donors, oxygen as acceptor	molecular_function	0.0091477	1	3	37	Sjp_0130260,Sjp_0130060,Sjp_0125510
GO:0015002	heme-copper terminal oxidase activity	molecular_function	0.010589	1	3	37	Sjp_0125510,Sjp_0130060,Sjp_0130260
GO:0008200	ion channel inhibitor activity	molecular_function	0.019476	1	2	37	Sjp_0058310,Sjp_0042680
GO:0016248	channel inhibitor activity	molecular_function	0.019476	1	2	37	Sjp_0042680,Sjp_0058310
GO:0004425	indole-3-glycerol-phosphate synthase activity	molecular_function	0.0027706	1	1	37	Sjp_0049310
GO:0051015	actin filament binding	molecular_function	0.015868	1	1	37	Sjp_0042680
