# Supplementary material for: Comparative Transcriptome Analyses of Schistosoma japonicum Derived From SCID Mice and BALB/c Mice: Clues to the Abnormality in Parasite Growth and Development
Source: Front Microbiol. 2020 Mar 11;11:274. doi: 10.3389/fmicb.2020.00274 (PMC7078119; doi:10.3389/fmicb.2020.00274)
Supplement: FIGURE S1 — Sample relationships revealed by transcriptome profiles between worm samples. (A–F) Scatter plots of Pearson’s correlation analysis based on the transcriptome profiles between worm samples. The figures in the matrix R2 are the square of the correlation coefficient (r) between two samples. [file Data_Sheet_1.zip › Data Sheet 1/Table S9. S_F_vs_B_F.DEG_KEGG_pathway_enrichment_result_ALL.xls]

Table S9. S_F_vs_B_F.DEG_KEGG_pathway_enrichment_result_ALL
Pathway_term	Database	ID	Input number	Background number	P-Value	Corrected P-Value	Input	KO	Entrez_ID	KO_name	Hyperlink
Oxidative phosphorylation	KEGG PATHWAY	smm00190	5	79	0.044591388	0.496482333	Sjp_0115490|Sjp_0126330|Sjp_0050950|Sjp_0130280|Sjp_0125110	smm:Smp_079950|smm:ND1|smm:Smp_015860|smm:ND5|smm:ND5|	Smp_079950|ND1|Smp_015860|ND5|ND5|	| | | | |	http://www.genome.jp/kegg-bin/show_pathway?smm00190/smm:Smp_015860%09red/smm:Smp_079950%09red/smm:ND5%09red/smm:ND1%09red
Metabolic pathways	KEGG PATHWAY	smm01100	17	486	0.066126955	0.496482333	Sjp_0107470|Sjp_0117410|Sjp_0118170|Sjp_0125110|Sjp_0026550|Sjp_0008740|Sjp_0020260|Sjp_0115490|Sjp_0110140|Sjp_0128920|Sjp_0126330|Sjp_0130240|Sjp_0131300|Sjp_0095060|Sjp_0050950|Sjp_0130280|Sjp_0110770	smm:Smp_153530|smm:Smp_038950|smm:Smp_082430|smm:ND5|smm:Smp_150200|smm:Smp_125070.2|smm:Smp_032640|smm:Smp_079950|smm:Smp_065610.2|smm:Smp_171580|smm:ND1|smm:Smp_157740|smm:Smp_072090.4|smm:Smp_146330|smm:Smp_015860|smm:ND5|smm:Smp_133290|	Smp_153530|Smp_038950|Smp_082430|ND5|Smp_150200|Smp_125070.2|Smp_032640|Smp_079950|Smp_065610.2|Smp_171580|ND1|Smp_157740|Smp_072090.4|Smp_146330|Smp_015860|ND5|Smp_133290|	| | | | | | | | | | | | | | | | |	http://www.genome.jp/kegg-bin/show_pathway?smm01100/smm:Smp_133290%09red/smm:Smp_125070.2%09red/smm:ND5%09red/smm:Smp_171580%09red/smm:ND1%09red/smm:Smp_015860%09red/smm:Smp_079950%09red/smm:Smp_032640%09red/smm:Smp_072090.4%09red/smm:Smp_082430%09red/smm:Smp_157740%09red/smm:Smp_038950%09red/smm:Smp_065610.2%09red/smm:Smp_153530%09red/smm:Smp_150200%09red/smm:Smp_146330%09red
Cysteine and methionine metabolism	KEGG PATHWAY	smm00270	2	18	0.077890935	0.496482333	Sjp_0117410|Sjp_0008740	smm:Smp_038950|smm:Smp_125070.2|	Smp_038950|Smp_125070.2|	| |	http://www.genome.jp/kegg-bin/show_pathway?smm00270/smm:Smp_125070.2%09red/smm:Smp_038950%09red
Pyruvate metabolism	KEGG PATHWAY	smm00620	2	23	0.114269575	0.496482333	Sjp_0110140|Sjp_0117410	smm:Smp_065610.2|smm:Smp_038950|	Smp_065610.2|Smp_038950|	| |	http://www.genome.jp/kegg-bin/show_pathway?smm00620/smm:Smp_038950%09red/smm:Smp_065610.2%09red
Histidine metabolism	KEGG PATHWAY	smm00340	1	5	0.132236483	0.496482333	Sjp_0128920	smm:Smp_171580|	Smp_171580|	|	http://www.genome.jp/kegg-bin/show_pathway?smm00340/smm:Smp_171580%09red
Fatty acid biosynthesis	KEGG PATHWAY	smm00061	1	6	0.152533324	0.496482333	Sjp_0131300	smm:Smp_072090.4|	Smp_072090.4|	|	http://www.genome.jp/kegg-bin/show_pathway?smm00061/smm:Smp_072090.4%09red
Fanconi anemia pathway	KEGG PATHWAY	smm03460	2	28	0.154056668	0.496482333	Sjp_0113590|Sjp_0123060	smm:Smp_158140|smm:Smp_009550|	Smp_158140|Smp_009550|	| |	http://www.genome.jp/kegg-bin/show_pathway?smm03460/smm:Smp_009550%09red/smm:Smp_158140%09red
Glycolysis / Gluconeogenesis	KEGG PATHWAY	smm00010	2	30	0.170652496	0.496482333	Sjp_0110140|Sjp_0117410	smm:Smp_065610.2|smm:Smp_038950|	Smp_065610.2|Smp_038950|	| |	http://www.genome.jp/kegg-bin/show_pathway?smm00010/smm:Smp_038950%09red/smm:Smp_065610.2%09red
Pyrimidine metabolism	KEGG PATHWAY	smm00240	3	60	0.180717655	0.496482333	Sjp_0107470|Sjp_0130240|Sjp_0118170	smm:Smp_153530|smm:Smp_157740|smm:Smp_082430|	Smp_153530|Smp_157740|Smp_082430|	| | |	http://www.genome.jp/kegg-bin/show_pathway?smm00240/smm:Smp_157740%09red/smm:Smp_153530%09red/smm:Smp_082430%09red
Drug metabolism - other enzymes	KEGG PATHWAY	smm00983	1	8	0.19173359	0.496482333	Sjp_0118170	smm:Smp_082430|	Smp_082430|	|	http://www.genome.jp/kegg-bin/show_pathway?smm00983/smm:Smp_082430%09red
Arachidonic acid metabolism	KEGG PATHWAY	smm00590	1	9	0.21065805	0.496482333	Sjp_0110770	smm:Smp_133290|	Smp_133290|	|	http://www.genome.jp/kegg-bin/show_pathway?smm00590/smm:Smp_133290%09red
ECM-receptor interaction	KEGG PATHWAY	smm04512	1	9	0.21065805	0.496482333	Sjp_0037680	smm:Smp_126140|	Smp_126140|	|	http://www.genome.jp/kegg-bin/show_pathway?smm04512/smm:Smp_126140%09red
Tyrosine metabolism	KEGG PATHWAY	smm00350	1	9	0.21065805	0.496482333	Sjp_0128920	smm:Smp_171580|	Smp_171580|	|	http://www.genome.jp/kegg-bin/show_pathway?smm00350/smm:Smp_171580%09red
Hedgehog signaling pathway	KEGG PATHWAY	smm04340	1	9	0.21065805	0.496482333	Sjp_0003340	smm:Smp_145140|	Smp_145140|	|	http://www.genome.jp/kegg-bin/show_pathway?smm04340/smm:Smp_145140%09red
Wnt signaling pathway	KEGG PATHWAY	smm04310	2	35	0.21326774	0.496482333	Sjp_0003340|Sjp_0095060	smm:Smp_145140|smm:Smp_146330|	Smp_145140|Smp_146330|	| |	http://www.genome.jp/kegg-bin/show_pathway?smm04310/smm:Smp_145140%09red/smm:Smp_146330%09red
Ether lipid metabolism	KEGG PATHWAY	smm00565	1	10	0.229145692	0.496482333	Sjp_0110770	smm:Smp_133290|	Smp_133290|	|	http://www.genome.jp/kegg-bin/show_pathway?smm00565/smm:Smp_133290%09red
Propanoate metabolism	KEGG PATHWAY	smm00640	1	10	0.229145692	0.496482333	Sjp_0117410	smm:Smp_038950|	Smp_038950|	|	http://www.genome.jp/kegg-bin/show_pathway?smm00640/smm:Smp_038950%09red
Tryptophan metabolism	KEGG PATHWAY	smm00380	1	10	0.229145692	0.496482333	Sjp_0128920	smm:Smp_171580|	Smp_171580|	|	http://www.genome.jp/kegg-bin/show_pathway?smm00380/smm:Smp_171580%09red
Biosynthesis of amino acids	KEGG PATHWAY	smm01230	2	40	0.256799252	0.527114254	Sjp_0110140|Sjp_0008740	smm:Smp_065610.2|smm:Smp_125070.2|	Smp_065610.2|Smp_125070.2|	| |	http://www.genome.jp/kegg-bin/show_pathway?smm01230/smm:Smp_125070.2%09red/smm:Smp_065610.2%09red
Fatty acid metabolism	KEGG PATHWAY	smm01212	1	13	0.282085985	0.550067671	Sjp_0131300	smm:Smp_072090.4|	Smp_072090.4|	|	http://www.genome.jp/kegg-bin/show_pathway?smm01212/smm:Smp_072090.4%09red
Neuroactive ligand-receptor interaction	KEGG PATHWAY	smm04080	1	15	0.315371774	0.559068145	Sjp_0082160	smm:Smp_126730|	Smp_126730|	|	http://www.genome.jp/kegg-bin/show_pathway?smm04080/smm:Smp_126730%09red
Glycine, serine and threonine metabolism	KEGG PATHWAY	smm00260	1	15	0.315371774	0.559068145	Sjp_0008740	smm:Smp_125070.2|	Smp_125070.2|	|	http://www.genome.jp/kegg-bin/show_pathway?smm00260/smm:Smp_125070.2%09red
Purine metabolism	KEGG PATHWAY	smm00230	3	86	0.344727156	0.565450673	Sjp_0107470|Sjp_0130240|Sjp_0110140	smm:Smp_153530|smm:Smp_157740|smm:Smp_065610.2|	Smp_153530|Smp_157740|Smp_065610.2|	| | |	http://www.genome.jp/kegg-bin/show_pathway?smm00230/smm:Smp_157740%09red/smm:Smp_065610.2%09red/smm:Smp_153530%09red
Homologous recombination	KEGG PATHWAY	smm03440	1	18	0.36246838	0.565450673	Sjp_0113590	smm:Smp_158140|	Smp_158140|	|	http://www.genome.jp/kegg-bin/show_pathway?smm03440/smm:Smp_158140%09red
Mismatch repair	KEGG PATHWAY	smm03430	1	18	0.36246838	0.565450673	Sjp_0123060	smm:Smp_009550|	Smp_009550|	|	http://www.genome.jp/kegg-bin/show_pathway?smm03430/smm:Smp_009550%09red
Base excision repair	KEGG PATHWAY	smm03410	1	21	0.40636889	0.609553336	Sjp_0035080	smm:Smp_074070.1|	Smp_074070.1|	|	http://www.genome.jp/kegg-bin/show_pathway?smm03410/smm:Smp_074070.1%09red
RNA polymerase	KEGG PATHWAY	smm03020	1	25	0.460298888	0.658833369	Sjp_0130240	smm:Smp_157740|	Smp_157740|	|	http://www.genome.jp/kegg-bin/show_pathway?smm03020/smm:Smp_157740%09red
Inositol phosphate metabolism	KEGG PATHWAY	smm00562	1	26	0.473008573	0.658833369	Sjp_0095060	smm:Smp_146330|	Smp_146330|	|	http://www.genome.jp/kegg-bin/show_pathway?smm00562/smm:Smp_146330%09red
N-Glycan biosynthesis	KEGG PATHWAY	smm00510	1	32	0.543301282	0.706291667	Sjp_0026550	smm:Smp_150200|	Smp_150200|	|	http://www.genome.jp/kegg-bin/show_pathway?smm00510/smm:Smp_150200%09red
Phosphatidylinositol signaling system	KEGG PATHWAY	smm04070	1	32	0.543301282	0.706291667	Sjp_0095060	smm:Smp_146330|	Smp_146330|	|	http://www.genome.jp/kegg-bin/show_pathway?smm04070/smm:Smp_146330%09red
Glycerophospholipid metabolism	KEGG PATHWAY	smm00564	1	36	0.584941955	0.735894718	Sjp_0110770	smm:Smp_133290|	Smp_133290|	|	http://www.genome.jp/kegg-bin/show_pathway?smm00564/smm:Smp_133290%09red
Phagosome	KEGG PATHWAY	smm04145	1	38	0.604335795	0.73653425	Sjp_0115490	smm:Smp_079950|	Smp_079950|	|	http://www.genome.jp/kegg-bin/show_pathway?smm04145/smm:Smp_079950%09red
Lysosome	KEGG PATHWAY	smm04142	1	48	0.688685288	0.813900795	Sjp_0115490	smm:Smp_079950|	Smp_079950|	|	http://www.genome.jp/kegg-bin/show_pathway?smm04142/smm:Smp_079950%09red
Carbon metabolism	KEGG PATHWAY	smm01200	1	65	0.793296007	0.874518445	Sjp_0110140	smm:Smp_065610.2|	Smp_065610.2|	|	http://www.genome.jp/kegg-bin/show_pathway?smm01200/smm:Smp_065610.2%09red
Endocytosis	KEGG PATHWAY	smm04144	1	66	0.798231154	0.874518445	Sjp_0047250	smm:Smp_126080|	Smp_126080|	|	http://www.genome.jp/kegg-bin/show_pathway?smm04144/smm:Smp_126080%09red
Ubiquitin mediated proteolysis	KEGG PATHWAY	smm04120	1	70	0.816836772	0.874518445	Sjp_0111920	smm:Smp_151760|	Smp_151760|	|	http://www.genome.jp/kegg-bin/show_pathway?smm04120/smm:Smp_151760%09red
mRNA surveillance pathway	KEGG PATHWAY	smm03015	1	73	0.829671346	0.874518445	Sjp_0110960	smm:Smp_173810|	Smp_173810|	|	http://www.genome.jp/kegg-bin/show_pathway?smm03015/smm:Smp_173810%09red
Ribosome	KEGG PATHWAY	smm03010	1	113	0.935818795	0.941831453	Sjp_0132460	smm:Smp_151770|	Smp_151770|	|	http://www.genome.jp/kegg-bin/show_pathway?smm03010/smm:Smp_151770%09red
RNA transport	KEGG PATHWAY	smm03013	1	117	0.941831453	0.941831453	Sjp_0110940	smm:Smp_167290|	Smp_167290|	|	http://www.genome.jp/kegg-bin/show_pathway?smm03013/smm:Smp_167290%09red
##Databases: KEGG PATHWAY
##Statistical test method: hypergeometric test / Fisher's exact test
##FDR correction method: Benjamini and Hochberg
